# Supplementary material for: Acute kidney injury-attributable mortality in critically ill patients with sepsis
Source: PeerJ. 2022 Mar 25;10:e13184. doi: 10.7717/peerj.13184 (PMC8958971; doi:10.7717/peerj.13184)
Supplement: Supplemental Information 2 [file peerj-10-13184-s002.csv]

age	gender	origin	los_hospital	los_icu	hospital_expire_flag	icu_expire_flag	SOFA	modified_SOFA	apsiii	modified_apsiii	LODS	modified_LODS	oasis	rrt	crrt	vent	shock	aki_stage_creat	aki_creat	aki_stage_uo	aki_uo	age_score	cerebrovascular_disease	chronic_pulmonary_disease	rheumatic_disease	renal_disease	aids	heart	diabetes	liver_disease	cancer	charlson
56	M	wenzhou	75	2	0	0	8	4	76	39	7	2	35	1	0	0	0	3	1	3	1	2	0	0	0	0	0	0	1	1	0	7
54	M	wenzhou	16	2	0	0	7	5	70	52	5	2	31	0	0	1	0	3	1	2	1	2	0	0	0	0	0	0	0	0	1	4
76	F	wenzhou	9	3	0	0	8	6	50	31	5	2	40	0	0	1	1	3	1	2	1	4	0	1	0	0	0	0	0	0	0	5
76	M	wenzhou	12	3	0	0	15	11	62	39	7	2	28	0	0	1	1	3	1	2	1	4	0	1	0	0	0	0	1	0	0	6
75	F	wenzhou	4	3	0	0	7	4	45	26	5	0	23	0	0	0	1	3	1	0	0	4	0	0	0	0	0	0	1	0	0	5
64	F	wenzhou	12	3	0	0	5	3	41	19	4	1	26	0	0	1	1	3	1	2	1	3	0	0	0	0	0	0	0	0	0	3
62	M	wenzhou	4	3	0	0	7	3	65	45	8	3	22	0	0	0	1	3	1	0	0	3	0	0	0	0	0	0	0	0	0	3
62	F	wenzhou	7	3	0	0	2	2	40	23	5	2	32	0	0	1	1	3	1	3	1	3	0	0	0	0	0	0	1	0	0	5
48	F	wenzhou	10	3	0	0	5	2	50	31	3	0	26	0	0	0	0	3	1	0	0	1	0	0	0	0	0	0	0	0	1	7
43	M	wenzhou	17	3	0	0	9	6	79	47	6	1	33	0	0	0	0	3	1	3	1	1	0	0	0	0	0	0	0	1	0	4
74	M	wenzhou	13	5	0	0	8	4	70	34	8	3	32	1	0	0	0	3	1	3	1	4	0	0	1	0	0	0	1	1	0	9
79	F	wenzhou	11	6	0	0	5	5	30	25	6	5	30	0	0	1	1	3	1	2	1	4	0	0	0	0	0	0	0	0	0	4
73	M	wenzhou	7	6	0	0	8	7	37	25	5	4	32	0	0	1	1	3	1	2	1	4	0	0	1	0	0	1	1	0	0	8
72	M	wenzhou	12	6	0	0	11	9	65	47	11	8	50	0	0	1	0	3	1	2	1	4	0	0	0	0	0	0	0	0	0	5
70	M	wenzhou	60	6	0	0	11	7	54	36	2	2	22	1	0	0	0	3	1	2	1	3	0	0	0	0	0	0	0	1	0	6
84	F	wenzhou	12	7	0	0	2	2	50	40	5	2	42	0	0	1	1	3	1	3	1	4	0	0	0	0	0	1	0	1	0	6
67	M	wenzhou	30	8	0	0	9	5	109	72	8	3	38	1	1	0	1	3	1	3	1	3	1	0	0	0	0	1	1	0	0	8
62	M	wenzhou	30	8	0	0	9	8	63	51	7	4	45	0	0	1	1	3	1	2	1	3	0	0	0	0	0	0	0	0	1	5
61	F	wenzhou	19	8	0	0	13	9	89	62	9	4	44	0	0	1	1	3	1	3	1	3	0	1	0	0	0	0	0	0	0	5
61	F	wenzhou	21	8	0	0	16	13	98	62	10	5	51	0	0	1	1	3	1	3	1	3	1	0	0	0	0	1	1	0	0	9
56	M	wenzhou	15	8	0	0	9	6	75	49	7	4	45	0	0	1	0	3	1	3	1	2	0	0	0	0	0	0	0	1	0	4
53	F	wenzhou	18	8	0	0	7	5	56	31	5	2	45	1	1	1	1	3	1	3	1	2	1	1	0	0	0	0	0	1	0	5
84	F	wenzhou	12	9	0	0	15	11	91	59	10	5	57	1	1	1	1	3	1	3	1	4	0	0	0	0	0	0	0	0	0	4
53	M	wenzhou	14	10	0	0	12	10	47	33	5	2	36	0	0	1	1	3	1	2	1	2	0	0	0	0	0	0	0	0	0	2
44	F	wenzhou	20	11	0	0	13	11	76	55	10	7	53	1	1	1	1	3	1	3	1	1	0	1	0	0	0	1	0	0	0	3
74	M	wenzhou	20	12	0	0	10	7	87	64	8	5	57	1	1	1	1	3	1	3	1	4	0	0	0	0	0	1	1	0	0	6
53	M	wenzhou	59	12	0	0	14	11	78	52	11	6	35	1	1	1	0	3	1	3	1	2	0	0	0	0	0	0	0	1	0	5
66	M	wenzhou	34	13	0	0	14	12	120	94	12	9	58	0	0	1	1	3	1	3	1	3	0	0	0	0	0	0	0	1	0	4
63	M	wenzhou	20	13	0	0	7	6	64	52	8	5	38	0	0	1	0	3	1	3	1	3	0	1	0	0	0	1	0	1	0	6
72	M	wenzhou	30	14	0	0	14	11	92	73	12	7	51	0	0	1	1	3	1	3	1	4	0	0	0	0	0	0	0	0	1	10
62	M	wenzhou	28	15	0	0	16	13	89	71	12	9	37	1	0	1	1	3	1	2	1	3	0	1	0	0	0	0	1	0	0	5
54	M	wenzhou	22	16	0	0	16	13	94	62	12	7	52	1	1	1	1	3	1	3	1	2	0	0	0	0	0	0	0	0	0	2
56	F	wenzhou	29	17	0	0	18	18	116	112	11	10	47	0	0	1	1	3	1	2	1	2	0	0	0	0	0	1	1	1	0	7
44	F	wenzhou	22	17	0	0	13	12	84	66	11	8	46	1	1	1	1	3	1	3	1	1	0	0	0	0	0	0	0	0	0	1
81	M	wenzhou	20	18	0	0	15	11	104	67	15	10	60	1	1	1	1	3	1	3	1	4	0	0	0	0	0	1	0	0	0	5
62	F	wenzhou	18	18	0	0	11	7	82	58	9	4	56	1	1	1	1	3	1	3	1	3	0	1	0	0	0	0	1	0	0	5
57	M	wenzhou	18	18	0	0	14	12	106	87	10	7	51	0	0	1	1	3	1	2	1	2	0	0	0	0	0	0	0	0	0	2
44	M	wenzhou	34	18	0	0	14	10	93	70	11	6	38	1	1	1	1	3	1	3	1	1	0	0	0	0	0	1	1	0	0	3
71	M	wenzhou	35	19	0	0	14	10	105	79	12	7	34	1	1	1	0	3	1	3	1	4	0	0	0	0	0	0	0	1	0	7
62	F	wenzhou	54	19	0	0	14	12	85	66	7	4	37	1	1	1	1	3	1	3	1	3	0	0	0	0	0	0	0	0	0	3
62	F	wenzhou	20	20	0	0	17	13	126	90	13	8	59	1	1	1	1	3	1	3	1	3	0	0	1	0	0	0	1	1	0	6
56	F	wenzhou	34	21	0	0	12	9	94	76	3	3	24	1	1	1	1	3	1	0	0	2	0	1	0	0	0	0	0	1	0	7
72	F	wenzhou	22	22	0	0	7	6	76	69	12	9	30	0	0	1	1	3	1	3	1	4	0	1	0	0	0	0	0	1	0	6
81	F	wenzhou	23	23	0	0	10	10	72	60	8	7	44	0	0	1	1	3	1	2	1	4	0	1	0	0	0	1	0	0	0	6
48	F	wenzhou	24	24	0	0	16	13	129	114	15	10	57	1	1	1	1	3	1	3	1	1	0	0	0	0	0	0	1	1	0	4
71	M	wenzhou	38	38	0	0	9	9	82	77	9	8	53	0	0	1	0	3	1	3	1	4	0	1	0	0	0	0	0	0	0	5
70	F	wenzhou	62	40	0	0	4	4	90	90	7	7	38	1	1	1	0	3	1	2	1	3	0	0	0	0	0	0	0	0	0	3
66	F	wenzhou	49	46	0	0	13	13	97	92	11	10	44	1	1	1	1	3	1	3	1	3	0	1	1	0	0	0	0	1	0	7
75	F	wenzhou	4	3	1	1	12	10	53	31	7	4	35	1	1	1	1	3	1	3	1	4	0	1	0	0	0	1	1	0	0	8
37	M	wenzhou	17	3	1	1	15	11	82	45	8	3	42	0	0	1	1	3	1	3	1	0	0	0	0	0	0	0	0	1	0	3
70	M	wenzhou	4	4	1	1	13	13	104	93	14	13	44	0	0	1	1	3	1	3	1	3	0	0	0	0	0	0	0	0	0	4
62	M	wenzhou	4	4	1	1	11	8	114	77	8	3	40	0	0	0	1	3	1	3	1	3	0	1	0	0	0	1	0	1	1	10
43	F	wenzhou	4	4	1	1	14	12	105	91	12	9	43	0	0	1	1	3	1	3	1	1	0	1	0	0	0	0	0	0	0	2
61	M	wenzhou	6	5	1	1	11	11	105	94	10	9	51	1	1	1	1	3	1	3	1	3	0	1	0	0	0	0	1	0	1	11
55	M	wenzhou	6	5	1	1	13	13	94	88	11	10	46	0	0	1	1	3	1	3	1	2	0	0	0	0	0	0	0	1	0	6
57	M	wenzhou	15	8	1	1	4	4	64	60	5	4	31	0	0	1	0	3	1	0	0	2	0	0	1	0	0	0	0	1	0	4
76	F	wenzhou	18	9	1	1	12	11	115	100	14	9	43	0	0	1	1	3	1	3	1	4	1	0	0	0	0	1	0	0	1	12
70	M	wenzhou	13	10	1	1	13	9	83	59	11	6	28	1	1	1	1	3	1	3	1	3	0	0	0	0	0	0	0	0	0	4
80	M	wenzhou	13	13	1	1	14	10	103	67	9	4	54	1	1	1	1	3	1	3	1	4	0	0	0	0	0	1	0	0	0	6
53	F	wenzhou	15	14	1	1	15	15	120	112	11	10	44	1	1	1	0	3	1	3	1	2	0	0	0	0	0	0	0	1	0	5
66	F	wenzhou	26	15	1	1	17	15	124	99	11	8	41	0	0	1	1	3	1	3	1	3	0	0	0	0	0	0	0	1	1	10
76	M	wenzhou	19	19	1	1	5	1	64	28	9	4	34	1	1	1	0	3	1	3	1	4	0	1	0	0	0	1	1	1	0	9
72	F	wenzhou	25	25	1	1	8	8	118	104	12	9	50	1	0	1	0	3	1	3	1	4	0	0	1	0	0	1	0	1	0	8
70	M	wenzhou	27	27	1	1	8	7	97	81	11	10	43	1	1	1	0	3	1	3	1	3	1	0	0	0	0	0	0	0	0	4
76	F	wenzhou	30	30	1	1	11	10	87	80	10	9	52	0	0	1	1	3	1	3	1	4	0	0	0	0	0	1	0	0	0	6
77	M	wenzhou	43	42	1	1	17	16	101	94	11	10	38	0	0	1	1	3	1	3	1	4	0	0	0	0	0	0	0	1	1	11
78	M	wenzhou	65	60	1	1	13	12	71	55	9	6	48	0	0	1	1	3	1	3	1	4	0	1	0	0	0	0	0	0	0	6
86	M	wenzhou	11	6	0	0	4	3	50	31	4	1	22	0	0	0	1	2	1	3	1	4	0	0	0	0	0	0	1	1	0	8
72	F	wenzhou	12	44	0	0	9	5	58	21	10	5	40	0	0	1	0	2	1	3	1	4	0	0	0	0	0	0	1	0	1	12
72	F	wenzhou	2	2	0	0	6	4	75	49	7	4	43	0	0	1	1	2	1	2	1	4	0	0	0	0	0	0	0	0	0	4
61	M	wenzhou	11	2	0	0	7	5	70	34	8	3	31	0	0	1	1	2	1	2	1	3	0	0	0	0	0	0	0	1	0	6
46	F	wenzhou	11	4	0	0	8	6	72	62	8	5	38	0	0	1	1	2	1	3	1	1	0	0	0	0	0	0	0	1	0	2
59	F	wenzhou	20	7	0	0	21	17	117	80	15	10	58	1	1	1	1	2	1	0	0	2	0	1	0	0	0	1	1	0	1	8
75	F	wenzhou	17	10	0	0	4	2	66	43	8	5	39	1	1	1	0	2	1	3	1	4	0	0	0	0	0	1	0	1	0	8
87	M	wenzhou	5	2	0	0	5	3	56	33	4	1	28	0	0	0	0	2	1	2	1	4	0	0	0	0	0	0	1	0	0	5
79	F	wenzhou	37	2	0	0	5	3	47	28	4	1	33	0	0	0	0	2	1	0	0	4	1	0	0	0	0	0	0	0	1	7
74	F	wenzhou	5	2	0	0	4	4	38	35	3	2	32	0	0	1	1	2	1	2	1	4	0	0	0	0	0	0	0	0	0	4
70	M	wenzhou	10	2	0	0	3	2	31	13	4	1	32	0	0	1	1	2	1	1	1	3	0	0	0	0	0	0	1	0	0	4
70	F	wenzhou	3	2	0	0	2	2	34	27	3	2	23	0	0	0	0	2	1	0	0	3	0	0	0	0	0	0	0	0	0	3
70	M	wenzhou	7	2	0	0	8	6	34	15	4	1	23	0	0	0	1	2	1	2	1	3	0	0	0	0	0	0	1	0	0	4
62	F	wenzhou	6	2	0	0	4	4	38	31	2	1	24	0	0	1	0	2	1	1	1	3	0	1	0	0	0	1	0	0	0	5
57	F	wenzhou	8	2	0	0	7	6	74	59	8	5	27	0	0	0	0	2	1	0	0	2	0	0	0	0	0	0	0	0	1	8
53	F	wenzhou	5	2	0	0	2	1	27	16	3	0	25	0	0	0	0	2	1	0	0	2	0	1	0	0	0	0	0	0	1	9
78	F	wenzhou	5	3	0	0	6	6	38	34	2	1	24	0	0	1	1	2	1	1	1	4	0	0	1	0	0	0	0	0	0	6
76	F	wenzhou	12	3	0	0	4	4	41	29	3	2	34	0	0	1	1	2	1	2	1	4	0	0	0	0	0	1	0	0	0	5
70	F	wenzhou	7	3	0	0	2	2	34	30	4	3	36	0	0	1	1	2	1	2	1	3	0	0	0	0	0	1	0	0	0	4
70	F	wenzhou	6	3	0	0	2	2	25	25	4	3	29	0	0	1	1	2	1	2	1	3	1	0	0	0	0	0	0	0	0	4
70	M	wenzhou	4	3	0	0	4	4	56	44	4	1	38	0	0	0	0	2	1	2	1	3	0	0	0	0	0	0	1	0	1	10
65	M	wenzhou	42	3	0	0	4	3	50	34	4	1	27	0	0	0	0	2	1	2	1	3	1	0	1	0	0	1	1	0	1	12
62	M	wenzhou	39	3	0	0	6	5	43	38	2	1	24	0	0	0	0	2	1	0	0	3	0	0	0	0	0	0	0	0	0	4
48	F	wenzhou	12	3	0	0	5	5	26	23	2	2	33	0	0	1	1	2	1	1	1	1	0	1	0	0	0	0	0	0	0	2
78	F	wenzhou	6	4	0	0	4	1	41	22	6	1	34	0	0	0	0	2	1	3	1	4	0	0	0	0	0	0	0	0	0	4
74	M	wenzhou	10	4	0	0	3	2	41	29	4	3	40	0	0	1	1	2	1	0	0	4	1	0	0	0	0	1	0	0	0	6
72	M	wenzhou	8	4	0	0	7	6	49	33	4	1	27	0	0	1	0	2	1	2	1	4	0	0	0	0	0	0	0	1	1	7
70	F	wenzhou	7	4	0	0	12	10	85	66	13	10	42	0	0	1	0	2	1	2	1	3	0	0	0	0	0	0	0	0	0	4
70	F	wenzhou	12	4	0	0	7	5	48	26	5	2	32	0	0	1	0	2	1	3	1	3	1	0	0	0	0	1	1	0	0	9
69	M	wenzhou	45	4	0	0	6	5	60	53	6	3	44	0	0	0	1	2	1	3	1	3	0	1	0	0	0	1	1	0	0	6
80	F	wenzhou	49	5	0	0	9	9	76	65	9	6	39	0	0	1	1	2	1	0	0	4	0	1	0	0	0	0	0	0	1	7
72	F	wenzhou	16	5	0	0	4	4	65	58	7	6	42	0	0	1	0	2	1	2	1	4	0	1	0	0	0	1	1	0	0	8
62	F	wenzhou	10	5	0	0	10	7	35	20	8	3	40	0	0	1	1	2	1	2	1	3	0	1	0	0	0	1	0	0	0	6
56	F	wenzhou	7	5	0	0	8	7	42	33	5	2	43	0	0	1	1	2	1	3	1	2	0	0	0	0	0	1	1	0	0	6
87	F	wenzhou	15	6	0	0	6	6	29	21	4	3	34	0	0	1	1	2	1	2	1	4	0	0	0	0	0	1	0	0	0	6
84	F	wenzhou	13	6	0	0	12	10	62	48	7	4	37	0	0	1	1	2	1	0	0	4	0	0	0	0	0	0	1	0	0	5
79	M	wenzhou	9	6	0	0	8	6	47	24	5	2	39	0	0	1	1	2	1	1	1	4	0	1	0	0	0	0	0	0	1	7
76	F	wenzhou	6	6	0	0	10	10	83	68	9	6	48	0	0	1	1	2	1	2	1	4	0	1	0	0	0	0	0	0	1	11
73	F	wenzhou	13	6	0	0	10	9	78	66	10	9	47	0	0	1	1	2	1	2	1	4	0	0	0	0	0	1	0	0	0	5
70	M	wenzhou	12	6	0	0	4	4	25	18	4	3	24	0	0	1	0	2	1	2	1	3	1	0	0	0	0	0	0	0	0	5
62	M	wenzhou	10	6	0	0	4	4	67	59	5	2	38	0	0	0	0	2	1	3	1	3	0	1	0	0	0	0	0	1	0	5
61	M	wenzhou	9	6	0	0	10	9	66	48	9	6	38	0	0	1	0	2	1	2	1	3	0	0	0	0	0	0	0	0	0	4
56	M	wenzhou	27	6	0	0	6	6	51	43	2	1	24	0	0	0	0	2	1	0	0	2	0	1	0	0	0	0	0	1	0	6
53	M	wenzhou	25	6	0	0	5	4	41	32	4	3	37	0	0	1	1	2	1	2	1	2	0	1	0	0	0	0	0	0	0	3
78	F	wenzhou	14	7	0	0	9	6	83	65	9	4	57	0	0	1	1	2	1	3	1	4	0	1	0	0	0	1	0	0	0	6
76	M	wenzhou	14	7	0	0	7	7	36	24	6	5	32	0	0	1	1	2	1	0	0	4	0	0	0	0	0	1	0	0	0	5
76	F	wenzhou	13	7	0	0	12	10	71	49	7	4	50	0	0	1	1	2	1	3	1	4	0	1	0	0	0	1	1	0	0	8
70	F	wenzhou	12	7	0	0	13	11	104	82	10	7	41	0	0	1	1	2	1	2	1	3	0	1	0	0	0	1	1	0	0	7
62	M	wenzhou	12	7	0	0	13	11	72	54	9	6	41	1	1	1	1	2	1	3	1	3	0	0	0	0	0	1	1	0	0	5
61	M	wenzhou	13	7	0	0	8	7	50	39	6	3	27	0	0	1	0	2	1	0	0	3	0	0	0	0	0	1	0	0	0	5
53	M	wenzhou	7	7	0	0	6	5	111	93	13	10	49	0	0	1	0	2	1	3	1	2	0	0	0	0	0	1	1	1	0	5
84	F	wenzhou	13	8	0	0	4	3	63	49	6	3	46	0	0	1	1	2	1	3	1	4	0	0	0	0	0	0	0	0	1	6
70	M	wenzhou	8	8	0	0	8	8	73	69	6	5	32	0	0	1	1	2	1	1	1	3	0	0	0	0	0	1	0	0	0	4
62	M	wenzhou	11	8	0	0	8	8	40	40	5	4	42	0	0	1	1	2	1	2	1	3	0	0	0	0	0	0	0	0	0	3
54	F	wenzhou	10	8	0	0	11	11	71	56	8	5	48	0	0	1	1	2	1	3	1	2	0	1	0	0	0	0	0	1	0	6
77	F	wenzhou	25	10	0	0	10	10	69	53	6	3	36	0	0	1	1	2	1	3	1	4	0	1	0	0	0	1	0	0	1	8
48	F	wenzhou	10	10	0	0	4	4	72	65	6	5	45	0	0	1	1	2	1	0	0	1	1	0	0	0	0	0	1	0	0	5
70	M	wenzhou	15	11	0	0	6	5	66	50	7	4	42	0	0	1	0	2	1	2	1	3	0	0	0	0	0	0	1	1	1	7
56	M	wenzhou	14	11	0	0	6	6	52	42	5	4	38	0	0	1	0	2	1	2	1	2	0	0	0	0	0	0	0	0	0	2
75	M	wenzhou	15	12	0	0	10	10	47	47	9	8	34	0	0	1	1	2	1	1	1	4	0	0	0	0	0	0	0	0	0	4
71	F	wenzhou	34	12	0	0	11	11	103	95	10	9	59	0	0	1	1	2	1	2	1	4	0	1	0	0	0	0	0	0	0	5
57	F	wenzhou	19	12	0	0	15	15	79	72	11	8	47	0	0	1	1	2	1	2	1	2	0	0	0	0	0	0	1	0	1	9
48	F	wenzhou	21	12	0	0	11	11	64	61	6	6	42	0	0	1	0	2	1	2	1	1	0	0	0	0	0	0	0	1	0	2
72	M	wenzhou	21	13	0	0	14	13	51	35	11	8	46	0	0	1	1	2	1	3	1	4	0	1	0	0	0	1	0	0	1	9
68	F	wenzhou	14	13	0	0	13	13	66	59	7	6	39	0	0	1	1	2	1	2	1	3	0	1	0	0	0	1	1	0	0	6
56	F	wenzhou	34	13	0	0	4	4	62	55	5	4	38	0	0	1	0	2	1	0	0	2	1	0	0	0	0	0	0	0	0	3
73	F	wenzhou	26	14	0	0	9	9	102	91	13	12	46	0	0	1	1	2	1	2	1	4	0	0	0	0	0	0	1	0	0	5
76	M	wenzhou	23	17	0	0	9	9	34	34	7	6	36	0	0	1	1	2	1	2	1	4	0	0	0	0	0	0	0	0	0	4
70	M	wenzhou	31	17	0	0	7	6	87	80	10	9	39	0	0	1	0	2	1	3	1	3	0	0	0	0	0	1	1	0	0	6
75	F	wenzhou	18	18	0	0	12	11	84	72	11	10	44	0	0	1	1	2	1	3	1	4	0	0	0	0	0	1	1	0	0	7
37	F	wenzhou	26	18	0	0	6	6	80	75	6	5	33	0	0	1	0	2	1	3	1	0	0	0	0	0	0	0	0	1	0	3
62	M	wenzhou	24	19	0	0	16	15	117	106	11	10	50	0	0	1	1	2	1	2	1	3	0	0	0	0	0	0	0	0	0	4
76	M	wenzhou	41	20	0	0	9	7	73	48	8	5	27	1	1	1	1	2	1	3	1	4	0	1	0	0	0	0	0	0	1	7
72	M	wenzhou	25	25	0	0	10	8	96	73	7	4	46	0	0	1	1	2	1	2	1	4	0	0	0	0	0	0	0	0	0	4
66	M	wenzhou	26	26	0	0	12	11	71	64	8	7	50	0	0	1	1	2	1	3	1	3	0	1	0	0	0	1	0	0	0	7
64	M	wenzhou	26	26	0	0	13	12	84	68	15	12	46	0	0	1	1	2	1	2	1	3	1	0	0	0	0	0	0	0	0	5
59	F	wenzhou	26	26	0	0	4	4	67	60	6	5	48	0	0	1	0	2	1	3	1	2	0	0	0	0	0	0	0	0	1	8
78	M	wenzhou	63	27	0	0	6	6	52	45	7	6	37	0	0	1	0	2	1	2	1	4	0	0	0	0	0	0	1	0	0	5
72	F	wenzhou	27	27	0	0	13	13	116	108	13	12	52	0	0	1	1	2	1	1	1	4	0	1	0	0	0	1	0	1	0	7
70	F	wenzhou	16	5	1	0	7	7	69	57	2	1	27	0	0	0	0	2	1	0	0	3	0	0	0	0	0	0	0	1	0	4
76	F	wenzhou	3	3	1	1	14	11	139	103	15	10	59	0	0	1	1	2	1	3	1	4	0	1	0	0	0	1	0	1	0	7
70	M	wenzhou	4	3	1	1	12	11	80	69	9	6	45	0	0	1	0	2	1	2	1	3	0	0	0	0	0	0	0	0	0	3
64	F	wenzhou	3	3	1	1	6	6	61	49	9	6	44	0	0	1	1	2	1	2	1	3	0	1	0	0	0	0	0	0	1	6
57	F	wenzhou	7	3	1	1	17	13	92	60	10	5	42	0	0	1	1	2	1	3	1	2	0	0	0	0	0	0	1	0	1	9
87	M	wenzhou	19	5	1	1	8	6	81	63	7	4	39	0	0	1	1	2	1	0	0	4	0	1	0	0	0	1	0	0	0	6
70	F	wenzhou	5	5	1	1	7	7	78	71	8	7	28	0	0	1	1	2	1	3	1	3	0	0	0	0	0	0	0	0	1	5
74	M	wenzhou	6	6	1	1	8	8	44	39	8	7	28	0	0	1	1	2	1	2	1	4	0	0	0	0	0	1	0	0	0	6
74	F	wenzhou	8	8	1	1	7	6	81	77	11	10	41	0	0	1	0	2	1	3	1	4	0	0	0	0	0	0	0	0	0	4
72	M	wenzhou	8	8	1	1	10	9	55	55	8	7	38	0	0	1	1	2	1	1	1	4	0	1	0	0	0	1	0	0	1	12
72	M	wenzhou	11	10	1	1	11	7	62	43	9	4	30	0	0	1	1	2	1	3	1	4	0	0	0	0	0	0	0	0	0	4
70	M	wenzhou	21	10	1	1	11	9	82	59	10	7	48	1	0	1	1	2	1	2	1	3	1	0	0	0	0	1	1	0	0	7
76	F	wenzhou	34	11	1	0	12	12	94	82	8	7	41	0	0	0	1	2	1	0	0	4	0	0	0	0	0	1	0	0	1	7
70	M	wenzhou	11	11	1	1	15	13	89	66	11	6	37	0	0	1	1	2	1	3	1	3	0	0	0	0	0	0	1	0	0	5
70	M	wenzhou	11	11	1	1	14	12	54	36	9	4	27	0	0	1	1	2	1	3	1	3	0	1	0	0	0	1	0	1	0	10
62	F	wenzhou	12	11	1	1	14	11	60	45	12	7	50	0	0	1	1	2	1	3	1	3	0	0	0	0	0	0	0	0	0	3
57	F	wenzhou	11	11	1	1	12	12	96	86	7	6	44	0	0	1	1	2	1	2	1	2	0	0	0	0	0	1	0	0	0	3
72	F	wenzhou	13	13	1	1	15	11	87	55	13	8	53	1	1	1	1	2	1	3	1	4	0	1	0	0	0	1	0	0	0	8
75	M	wenzhou	15	14	1	1	12	11	90	79	10	7	38	0	0	1	1	2	1	3	1	4	0	0	0	0	0	1	1	1	1	12
70	F	wenzhou	14	14	1	1	7	7	89	75	9	6	55	0	0	1	0	2	1	1	1	3	0	1	0	0	0	0	1	0	0	5
72	F	wenzhou	40	15	1	1	13	10	120	83	15	10	50	1	1	1	1	2	1	3	1	4	0	0	0	0	0	1	0	0	1	7
72	F	wenzhou	15	15	1	1	15	12	96	60	17	12	62	0	0	1	1	2	1	3	1	4	0	0	0	0	0	1	0	1	0	8
63	F	wenzhou	26	16	1	1	12	12	83	72	7	6	38	0	0	1	1	2	1	3	1	3	0	1	0	0	0	1	1	0	1	12
75	F	wenzhou	25	19	1	0	3	3	55	50	5	4	45	0	0	1	0	2	1	0	0	4	1	1	0	0	0	0	0	0	0	6
76	F	wenzhou	27	26	1	0	4	4	55	49	5	4	40	0	0	1	0	2	1	2	1	4	1	0	0	0	0	0	1	0	0	9
87	M	wenzhou	13	1	0	0	3	1	41	22	4	1	47	0	0	1	1	1	1	2	1	4	0	0	0	0	0	0	1	0	0	7
86	M	wenzhou	14	2	0	0	6	6	55	41	7	4	30	0	0	0	0	1	1	2	1	4	0	0	0	0	0	1	0	0	0	6
84	M	wenzhou	6	2	0	0	9	8	72	70	6	5	29	0	0	1	1	1	1	2	1	4	0	0	0	0	0	0	0	0	0	4
84	M	wenzhou	15	2	0	0	4	4	47	41	6	5	36	0	0	1	1	1	1	2	1	4	1	0	0	0	0	0	0	0	0	5
81	F	wenzhou	5	2	0	0	2	2	24	24	2	1	33	0	0	1	0	1	1	1	1	4	0	1	0	0	0	0	1	0	0	7
81	M	wenzhou	6	2	0	0	6	5	42	27	3	0	19	0	0	1	1	1	1	2	1	4	0	0	0	0	0	0	1	0	0	6
76	M	wenzhou	6	2	0	0	6	6	21	17	5	4	29	0	0	1	0	1	1	2	1	4	0	0	0	0	0	0	0	0	0	4
76	M	wenzhou	7	2	0	0	7	3	64	42	6	1	40	0	0	0	0	1	1	0	0	4	0	1	0	0	0	1	1	0	0	8
73	F	wenzhou	10	3	0	0	6	5	91	80	4	3	30	0	0	1	1	1	1	2	1	4	0	0	0	0	0	0	0	0	1	10
72	F	wenzhou	5	2	0	0	8	5	49	34	7	2	34	0	0	0	0	1	1	0	0	4	0	1	0	0	0	1	0	1	0	11
72	F	wenzhou	6	2	0	0	6	6	32	29	4	3	39	0	0	1	1	1	1	0	0	4	0	1	0	0	0	0	1	0	0	6
72	M	wenzhou	8	2	0	0	8	7	51	35	2	1	28	0	0	1	1	1	1	0	0	4	0	1	0	0	0	0	0	0	0	5
72	M	wenzhou	6	2	0	0	10	9	85	83	6	5	30	0	0	1	1	1	1	1	1	4	0	0	0	0	0	0	1	0	0	5
72	M	wenzhou	6	2	0	0	4	4	49	42	3	2	18	0	0	1	1	1	1	1	1	4	0	0	1	0	0	0	0	0	0	5
72	M	wenzhou	7	2	0	0	7	6	35	24	4	1	36	0	0	1	0	1	1	0	0	4	0	1	1	0	0	1	0	0	0	7
72	M	wenzhou	10	2	0	0	2	1	30	23	4	1	24	0	0	0	0	1	1	0	0	4	0	0	0	0	0	0	0	0	1	6
70	M	wenzhou	9	2	0	0	5	4	58	38	8	3	37	0	0	0	0	1	1	0	0	3	0	0	0	0	0	0	0	0	0	4
70	M	wenzhou	10	2	0	0	4	4	36	35	4	3	33	0	0	1	1	1	1	1	1	3	0	0	0	0	0	0	0	0	0	3
70	M	wenzhou	5	2	0	0	5	4	40	28	2	1	20	0	0	1	1	1	1	2	1	3	0	0	0	0	0	1	1	0	0	6
70	M	wenzhou	6	2	0	0	4	4	17	17	3	2	19	0	0	1	1	1	1	0	0	3	0	0	0	0	0	1	1	0	0	5
70	F	wenzhou	5	2	0	0	5	5	48	36	3	2	45	0	0	1	1	1	1	2	1	3	0	0	0	0	0	1	1	0	0	6
70	M	wenzhou	6	2	0	0	2	2	25	25	2	1	25	0	0	1	1	1	1	1	1	3	0	0	0	0	0	0	0	0	0	3
70	M	wenzhou	6	2	0	0	5	4	29	22	3	2	18	0	0	1	1	1	1	2	1	3	0	0	0	0	0	0	1	0	0	4
67	M	wenzhou	5	2	0	0	4	3	19	17	4	3	31	0	0	1	0	1	1	0	0	3	0	1	0	0	0	0	0	0	0	5
64	M	wenzhou	17	2	0	0	6	6	30	30	3	2	33	0	0	1	1	1	1	1	1	3	1	1	0	0	0	1	0	0	0	7
63	M	wenzhou	6	2	0	0	7	6	21	20	3	2	33	0	0	1	1	1	1	0	0	3	0	0	0	0	0	0	0	0	0	3
62	M	wenzhou	6	2	0	0	3	3	42	30	2	1	24	0	0	1	1	1	1	2	1	3	0	0	0	0	0	0	1	0	0	5
57	M	wenzhou	9	2	0	0	5	4	57	43	4	1	36	0	0	0	1	1	1	3	1	2	0	0	0	0	0	0	1	0	0	3
56	F	wenzhou	6	2	0	0	2	2	49	37	1	0	30	0	0	1	0	1	1	2	1	2	0	0	0	0	0	0	0	0	0	2
56	F	wenzhou	5	2	0	0	7	7	69	57	7	6	32	0	0	1	1	1	1	2	1	2	0	0	0	0	0	0	1	0	0	4
55	F	wenzhou	11	2	0	0	3	3	31	26	1	0	24	0	0	0	0	1	1	0	0	2	0	0	0	0	0	0	0	0	0	2
53	M	wenzhou	6	2	0	0	6	6	71	67	7	6	27	0	0	1	1	1	1	0	0	2	0	0	0	0	0	0	0	0	0	2
53	M	wenzhou	9	2	0	0	2	2	22	20	4	3	26	0	0	1	1	1	1	0	0	2	0	0	0	0	0	0	0	0	0	2
46	M	wenzhou	7	2	0	0	4	3	42	38	2	1	19	0	0	0	0	1	1	0	0	1	0	0	0	0	0	0	0	0	1	7
88	F	wenzhou	5	3	0	0	10	10	28	28	7	6	37	0	0	1	1	1	1	2	1	4	0	0	0	0	0	1	0	0	0	5
87	M	wenzhou	7	3	0	0	6	6	49	38	4	3	29	0	0	1	0	1	1	1	1	4	0	0	0	0	0	0	0	0	0	4
87	F	wenzhou	12	3	0	0	5	5	29	23	4	3	33	0	0	1	1	1	1	1	1	4	0	0	0	0	0	0	0	0	0	4
86	M	wenzhou	3	3	0	0	4	4	60	49	6	3	41	0	0	1	0	1	1	0	0	4	1	0	0	0	0	1	1	0	0	8
86	M	wenzhou	15	3	0	0	4	4	39	28	4	1	26	0	0	1	0	1	1	0	0	4	0	1	0	0	0	1	0	0	1	8
84	M	wenzhou	6	3	0	0	6	6	44	33	5	4	31	0	0	1	1	1	1	0	0	4	0	0	1	0	0	0	0	0	0	5
81	M	wenzhou	5	3	0	0	4	4	27	21	4	3	26	0	0	1	1	1	1	2	1	4	1	0	0	0	0	0	1	0	0	7
78	M	wenzhou	9	3	0	0	5	5	41	34	2	1	17	0	0	1	1	1	1	2	1	4	0	1	0	0	0	0	1	0	0	6
78	M	wenzhou	7	3	0	0	3	3	23	17	1	0	21	0	0	1	0	1	1	0	0	4	0	0	0	0	0	0	1	0	0	6
76	F	wenzhou	11	3	0	0	8	7	91	79	6	5	40	0	0	1	1	1	1	2	1	4	0	1	0	0	0	1	1	0	0	8
75	F	wenzhou	7	3	0	0	2	2	33	26	5	4	26	0	0	1	1	1	1	2	1	4	0	0	1	0	0	0	1	1	0	7
75	M	wenzhou	7	3	0	0	3	2	27	21	2	1	20	0	0	0	0	1	1	0	0	4	0	0	0	0	0	0	0	0	0	4
75	M	wenzhou	6	3	0	0	6	6	32	30	2	1	22	0	0	1	1	1	1	1	1	4	0	0	0	0	0	1	1	0	1	8
74	M	wenzhou	12	3	0	0	10	10	31	19	3	2	34	0	0	1	1	1	1	2	1	4	0	0	0	0	0	1	0	0	0	5
74	F	wenzhou	11	3	0	0	8	5	84	62	11	6	52	0	0	1	1	1	1	3	1	4	0	1	0	0	0	0	0	0	0	5
73	M	wenzhou	15	3	0	0	5	4	56	44	2	1	35	0	0	1	0	1	1	1	1	4	0	1	1	0	0	1	0	0	0	7
73	M	wenzhou	6	3	0	0	5	5	31	25	4	3	35	0	0	1	1	1	1	2	1	4	1	0	0	0	0	1	0	0	0	6
72	M	wenzhou	12	3	0	0	7	5	61	43	5	2	23	0	0	0	1	1	1	0	0	4	0	0	0	0	0	1	0	0	0	5
72	F	wenzhou	6	3	0	0	5	5	38	26	4	3	39	0	0	1	1	1	1	1	1	4	1	1	0	0	0	0	1	0	0	8
72	M	wenzhou	5	3	0	0	8	7	41	25	4	3	36	0	0	1	1	1	1	1	1	4	0	0	0	0	0	0	0	0	0	4
72	M	wenzhou	11	3	0	0	5	3	70	52	7	2	27	0	0	0	0	1	1	0	0	4	0	0	0	0	0	0	0	0	0	4
72	F	wenzhou	6	3	0	0	8	8	30	30	5	4	27	0	0	1	1	1	1	0	0	4	0	0	0	0	0	1	0	0	0	5
72	M	wenzhou	5	3	0	0	5	5	48	45	2	1	24	0	0	0	0	1	1	0	0	4	0	0	0	0	0	0	1	0	0	5
72	M	wenzhou	9	3	0	0	9	8	33	28	9	8	33	0	0	1	1	1	1	2	1	4	0	0	0	0	0	0	1	0	1	7
72	M	wenzhou	15	3	0	0	5	3	65	40	7	4	38	0	0	0	1	1	1	3	1	4	0	1	0	0	0	1	1	0	0	7
71	M	wenzhou	10	3	0	0	6	5	41	30	3	2	22	0	0	1	1	1	1	1	1	4	0	0	0	0	0	0	1	0	0	6
71	M	wenzhou	8	3	0	0	3	3	28	16	3	2	31	0	0	1	0	1	1	2	1	4	0	0	0	0	0	0	0	1	1	10
71	F	wenzhou	8	3	0	0	3	2	34	28	1	0	22	0	0	0	0	1	1	0	0	4	0	0	0	0	0	0	1	0	1	7
70	F	wenzhou	10	3	0	0	7	7	45	34	2	1	30	0	0	1	1	1	1	2	1	3	0	1	0	0	0	1	1	0	0	6
70	F	wenzhou	15	3	0	0	13	13	98	87	13	10	36	0	0	1	1	1	1	2	1	3	0	0	0	0	0	1	1	0	0	6
70	F	wenzhou	4	3	0	0	4	4	48	44	5	4	28	0	0	0	0	1	1	2	1	3	1	0	0	0	0	1	0	0	0	7
70	M	wenzhou	10	3	0	0	8	7	41	23	5	2	37	0	0	1	1	1	1	2	1	3	0	1	0	0	0	1	0	0	0	7
70	M	wenzhou	7	3	0	0	2	1	42	26	4	1	27	0	0	0	0	1	1	1	1	3	0	0	0	0	0	0	1	0	0	4
70	M	wenzhou	11	3	0	0	9	8	25	23	8	7	34	0	0	1	1	1	1	1	1	3	0	1	0	0	0	1	0	0	0	5
70	M	wenzhou	6	3	0	0	4	4	27	21	1	0	22	0	0	1	1	1	1	2	1	3	0	0	0	0	0	1	1	0	1	7
70	F	wenzhou	6	3	0	0	2	2	34	29	6	5	45	0	0	1	1	1	1	2	1	3	0	0	0	0	0	0	0	0	0	3
70	M	wenzhou	18	3	0	0	4	4	34	32	3	2	23	0	0	0	0	1	1	1	1	3	0	0	0	0	0	1	0	0	0	7
70	M	wenzhou	6	3	0	0	6	6	75	71	8	7	39	0	0	1	1	1	1	1	1	3	0	0	0	0	0	0	1	0	0	4
70	M	wenzhou	6	3	0	0	9	8	82	77	7	6	36	0	0	1	1	1	1	2	1	3	0	0	0	0	0	0	0	0	0	4
70	F	wenzhou	3	3	0	0	7	3	63	26	7	2	39	0	0	0	0	1	1	3	1	3	0	0	0	0	0	0	1	0	1	10
69	M	wenzhou	6	3	0	0	8	8	28	26	9	8	34	0	0	1	1	1	1	1	1	3	0	1	0	0	0	0	1	0	0	6
67	M	wenzhou	6	3	0	0	7	7	63	59	7	6	27	0	0	1	1	1	1	2	1	3	0	1	0	0	0	0	1	0	1	8
67	M	wenzhou	6	3	0	0	2	2	26	15	3	2	30	0	0	1	1	1	1	2	1	3	0	0	0	0	0	0	1	0	0	4
67	F	wenzhou	6	3	0	0	4	3	19	8	4	1	26	0	0	1	0	1	1	2	1	3	0	0	0	0	0	1	0	0	0	4
66	M	wenzhou	10	3	0	0	6	6	28	26	2	1	18	0	0	1	1	1	1	1	1	3	0	1	0	0	0	1	1	1	0	8
65	M	wenzhou	7	3	0	0	8	8	45	34	4	1	17	0	0	1	0	1	1	2	1	3	0	0	0	0	0	0	1	1	1	9
64	F	wenzhou	6	3	0	0	4	4	44	37	4	3	31	0	0	1	1	1	1	0	0	3	0	1	1	0	0	1	1	0	0	8
64	F	wenzhou	5	3	0	0	2	2	26	26	3	2	22	0	0	0	0	1	1	0	0	3	0	0	0	0	0	0	0	0	0	3
62	M	wenzhou	7	3	0	0	2	1	59	48	5	2	31	0	0	0	0	1	1	0	0	3	0	0	0	0	0	1	0	0	0	4
62	M	wenzhou	5	3	0	0	7	6	41	36	4	3	35	0	0	1	1	1	1	3	1	3	0	0	0	0	0	0	1	0	0	4
61	M	wenzhou	13	3	0	0	5	5	31	20	3	2	38	0	0	1	1	1	1	2	1	3	1	0	0	0	0	0	0	0	0	4
56	M	wenzhou	7	3	0	0	12	10	75	52	8	3	27	0	0	0	1	1	1	2	1	2	0	0	0	0	0	0	0	1	0	5
56	M	wenzhou	8	3	0	0	5	5	34	34	3	2	38	0	0	1	0	1	1	0	0	2	0	0	0	0	0	0	0	1	0	5
56	F	wenzhou	7	3	0	0	7	7	30	25	4	3	19	0	0	0	1	1	1	2	1	2	0	1	0	0	0	0	0	1	1	10
53	M	wenzhou	4	3	0	0	11	10	69	57	10	7	49	0	0	1	1	1	1	2	1	2	0	0	0	0	0	0	0	0	0	2
46	F	wenzhou	4	3	0	0	3	2	66	55	5	2	32	0	0	0	0	1	1	0	0	1	0	0	0	0	0	1	1	0	0	3
44	M	wenzhou	14	3	0	0	7	6	46	38	3	2	25	0	0	1	1	1	1	2	1	1	0	0	0	0	0	0	0	1	0	2
44	F	wenzhou	31	3	0	0	5	4	54	46	6	3	21	0	0	1	0	1	1	0	0	1	0	0	0	0	0	0	1	0	1	4
88	M	wenzhou	9	4	0	0	8	5	50	31	7	2	52	0	0	1	1	1	1	2	1	4	0	0	0	0	0	1	0	0	0	7
87	F	wenzhou	13	4	0	0	5	4	41	26	6	1	30	0	0	0	0	1	1	0	0	4	1	1	0	0	0	1	0	0	0	8
87	M	wenzhou	7	4	0	0	6	5	43	25	5	2	45	0	0	1	1	1	1	3	1	4	0	0	0	0	0	1	0	0	0	6
86	F	wenzhou	12	4	0	0	6	5	53	39	7	4	35	0	0	1	1	1	1	0	0	4	0	0	0	0	0	1	1	0	0	9
86	F	wenzhou	5	4	0	0	6	6	70	55	5	2	44	0	0	0	0	1	1	2	1	4	0	0	0	0	0	0	0	0	0	4
84	M	wenzhou	16	4	0	0	4	4	49	35	4	1	39	0	0	0	0	1	1	1	1	4	0	0	0	0	0	0	0	0	0	4
84	M	wenzhou	5	4	0	0	5	5	49	38	6	5	34	0	0	1	1	1	1	2	1	4	1	0	0	0	0	1	0	0	0	6
81	F	wenzhou	7	4	0	0	2	2	39	35	2	1	14	0	0	1	1	1	1	2	1	4	0	1	0	0	0	1	0	0	0	6
79	M	wenzhou	28	4	0	0	6	5	59	43	7	2	45	0	0	1	1	1	1	2	1	4	0	0	0	0	0	1	0	0	1	7
79	F	wenzhou	4	4	0	0	10	9	78	63	7	2	40	0	0	1	1	1	1	2	1	4	0	0	0	0	0	1	1	0	0	6
79	M	wenzhou	10	4	0	0	4	3	45	33	2	1	43	0	0	1	1	1	1	2	1	4	0	0	0	0	0	0	0	0	0	5
79	M	wenzhou	14	4	0	0	5	4	72	70	5	4	37	0	0	1	0	1	1	2	1	4	0	0	0	0	0	0	0	0	0	4
76	F	wenzhou	18	4	0	0	8	8	29	23	4	3	28	0	0	1	1	1	1	1	1	4	0	0	0	0	0	1	0	0	0	6
76	M	wenzhou	7	4	0	0	3	3	30	18	5	4	35	0	0	1	0	1	1	2	1	4	0	0	0	0	0	0	0	0	1	6
76	M	wenzhou	15	4	0	0	4	3	30	18	4	3	36	0	0	1	1	1	1	2	1	4	0	1	0	0	0	1	1	0	1	9
75	M	wenzhou	12	4	0	0	5	4	44	33	5	2	30	0	0	1	1	1	1	0	0	4	0	0	0	0	0	0	1	0	0	5
74	F	wenzhou	8	4	0	0	4	4	32	24	5	2	27	0	0	1	1	1	1	3	1	4	0	0	0	0	0	1	0	0	0	5
73	M	wenzhou	11	4	0	0	11	8	98	75	11	6	41	0	0	1	1	1	1	2	1	4	0	0	0	0	0	0	0	0	0	4
73	F	wenzhou	6	4	0	0	5	5	82	78	7	6	36	0	0	1	1	1	1	2	1	4	0	0	0	0	0	0	0	0	0	4
73	M	wenzhou	11	4	0	0	9	7	51	32	6	3	37	0	0	1	1	1	1	2	1	4	0	0	0	0	0	1	0	0	0	6
72	M	wenzhou	12	4	0	0	10	9	57	39	5	2	26	0	0	1	1	1	1	2	1	4	0	0	0	0	0	0	0	0	1	6
72	M	wenzhou	8	4	0	0	5	3	56	31	5	2	43	0	0	1	0	1	1	2	1	4	0	0	0	0	0	0	0	0	0	5
72	F	wenzhou	7	4	0	0	8	8	37	37	4	3	37	0	0	1	0	1	1	2	1	4	0	1	0	0	0	0	0	0	0	6
72	F	wenzhou	8	4	0	0	3	3	38	31	2	1	26	0	0	1	1	1	1	2	1	4	0	0	0	0	0	0	1	0	0	5
72	M	wenzhou	7	4	0	0	8	8	31	25	7	6	40	0	0	1	1	1	1	2	1	4	0	1	0	0	0	0	0	0	0	5
70	M	wenzhou	14	4	0	0	7	6	61	46	5	2	26	0	0	0	1	1	1	2	1	3	0	1	1	0	0	0	0	0	1	7
70	M	wenzhou	6	4	0	0	7	6	31	25	6	5	28	0	0	1	1	1	1	1	1	3	0	0	0	0	0	0	0	0	0	3
70	M	wenzhou	5	4	0	0	5	5	29	29	4	3	30	0	0	1	1	1	1	1	1	3	0	0	0	0	0	1	0	0	0	5
70	M	wenzhou	8	4	0	0	6	5	33	33	3	2	34	0	0	1	1	1	1	1	1	3	1	1	0	0	0	0	0	0	0	5
70	M	wenzhou	4	4	0	0	10	6	102	65	8	3	42	0	0	0	0	1	1	3	1	3	0	0	0	0	0	0	0	1	1	12
70	F	wenzhou	14	4	0	0	6	5	51	44	3	2	32	0	0	1	1	1	1	1	1	3	0	0	0	0	0	0	0	0	0	3
70	M	wenzhou	14	4	0	0	9	8	49	34	7	4	35	0	0	1	0	1	1	2	1	3	0	0	0	0	0	1	1	1	0	8
70	M	wenzhou	18	4	0	0	8	7	57	48	6	3	43	0	0	1	1	1	1	3	1	3	0	0	0	0	0	0	0	0	0	3
69	F	wenzhou	9	4	0	0	8	8	45	39	6	5	35	0	0	1	1	1	1	2	1	3	0	0	0	0	0	0	0	0	0	3
67	F	wenzhou	7	4	0	0	4	3	45	38	3	2	35	0	0	1	0	1	1	2	1	3	0	1	0	0	0	0	0	0	0	4
63	M	wenzhou	12	4	0	0	7	7	43	32	5	2	36	0	0	1	0	1	1	2	1	3	0	0	0	0	0	0	1	1	0	8
62	M	wenzhou	6	4	0	0	7	6	29	21	2	1	29	0	0	1	1	1	1	2	1	3	0	0	0	0	0	1	0	0	0	4
62	F	wenzhou	19	4	0	0	12	8	90	53	11	6	53	1	1	1	1	1	1	3	1	3	0	0	0	0	0	0	0	0	0	3
62	F	wenzhou	7	4	0	0	7	7	21	21	5	4	36	0	0	1	1	1	1	2	1	3	0	1	0	0	0	0	0	0	0	4
57	F	wenzhou	8	4	0	0	6	6	43	38	6	5	44	0	0	1	1	1	1	2	1	2	0	0	0	0	0	1	1	0	0	4
56	M	wenzhou	32	4	0	0	3	3	33	21	3	2	39	0	0	1	0	1	1	1	1	2	0	0	0	0	0	0	0	0	0	2
53	M	wenzhou	6	4	0	0	3	3	41	34	5	2	19	0	0	1	1	1	1	3	1	2	0	0	0	0	0	0	0	0	0	3
53	M	wenzhou	10	4	0	0	4	4	47	35	7	4	37	0	0	1	0	1	1	2	1	2	0	1	0	0	0	0	1	1	1	7
87	F	wenzhou	5	5	0	0	6	5	46	31	4	1	35	0	0	0	1	1	1	2	1	4	0	1	0	0	0	1	0	0	1	9
87	M	wenzhou	20	5	0	0	5	4	59	40	9	6	36	0	0	1	0	1	1	0	0	4	0	0	0	0	0	0	1	0	0	7
87	F	wenzhou	11	5	0	0	6	5	60	42	5	2	41	0	0	1	0	1	1	2	1	4	0	0	0	0	0	0	0	0	0	5
84	M	wenzhou	9	5	0	0	6	6	29	23	6	5	39	0	0	1	1	1	1	0	0	4	0	1	0	0	0	0	0	0	0	5
84	F	wenzhou	10	5	0	0	5	5	44	42	3	2	33	0	0	1	1	1	1	2	1	4	1	0	0	0	0	1	0	0	0	7
77	M	wenzhou	15	5	0	0	8	8	90	85	9	8	49	0	0	1	1	1	1	3	1	4	0	0	0	0	0	1	1	0	0	7
76	F	wenzhou	9	5	0	0	8	8	39	36	8	7	38	0	0	1	1	1	1	0	0	4	0	0	0	0	0	1	0	0	0	5
76	M	wenzhou	13	5	0	0	4	4	38	30	4	3	28	0	0	1	1	1	1	1	1	4	1	1	0	0	0	1	1	0	0	10
75	F	wenzhou	7	5	0	0	7	7	32	23	5	4	28	0	0	1	1	1	1	2	1	4	1	0	0	0	0	1	1	0	0	8
75	M	wenzhou	7	5	0	0	5	5	28	23	2	1	27	0	0	1	1	1	1	2	1	4	0	0	0	0	0	0	0	0	0	4
75	M	wenzhou	29	5	0	0	7	6	74	54	5	2	32	0	0	0	0	1	1	2	1	4	0	0	0	0	0	0	0	1	1	8
75	M	wenzhou	14	5	0	0	8	8	45	34	8	7	33	0	0	1	1	1	1	2	1	4	0	0	0	0	0	1	0	0	0	6
74	F	wenzhou	8	5	0	0	10	10	46	39	7	6	38	0	0	1	1	1	1	2	1	4	0	1	0	0	0	0	0	0	0	6
74	M	wenzhou	13	5	0	0	5	5	29	23	2	1	25	0	0	1	1	1	1	2	1	4	0	0	0	0	0	0	1	0	0	5
72	M	wenzhou	11	5	0	0	6	5	50	38	6	3	36	0	0	1	0	1	1	3	1	4	0	1	0	0	0	1	0	0	0	7
72	M	wenzhou	15	5	0	0	7	7	42	35	6	3	33	0	0	1	1	1	1	2	1	4	0	0	0	0	0	0	0	0	0	4
72	M	wenzhou	12	5	0	0	7	4	84	52	10	5	54	0	0	1	1	1	1	3	1	4	0	1	0	0	0	1	1	0	0	9
72	F	wenzhou	7	5	0	0	9	8	56	45	7	4	36	0	0	1	1	1	1	2	1	4	0	0	0	0	0	0	0	0	1	10
70	M	wenzhou	5	5	0	0	7	6	49	38	7	4	39	0	0	1	0	1	1	3	1	3	0	1	0	0	0	1	1	0	1	8
70	F	wenzhou	10	5	0	0	12	11	96	81	12	9	34	0	0	1	1	1	1	2	1	3	0	0	0	0	0	1	1	0	0	6
70	M	wenzhou	7	5	0	0	3	2	32	25	5	4	35	0	0	1	0	1	1	2	1	3	0	0	0	0	0	0	0	0	0	3
70	M	wenzhou	9	5	0	0	11	11	69	69	10	9	38	0	0	1	1	1	1	2	1	3	0	0	0	0	0	1	0	0	0	4
70	M	wenzhou	7	5	0	0	2	2	22	18	3	2	27	0	0	1	1	1	1	2	1	3	1	0	0	0	0	0	1	0	1	8
67	F	wenzhou	12	5	0	0	12	12	63	63	7	6	42	0	0	1	1	1	1	3	1	3	0	0	0	0	0	0	0	0	0	4
66	M	wenzhou	8	5	0	0	4	3	46	35	4	3	33	0	0	1	1	1	1	1	1	3	1	0	0	0	0	0	1	0	0	5
65	M	wenzhou	7	5	0	0	6	4	62	41	6	3	37	0	0	1	0	1	1	3	1	3	0	1	0	0	0	0	1	0	1	7
63	F	wenzhou	8	5	0	0	8	8	43	43	6	5	37	0	0	1	1	1	1	0	0	3	0	0	0	0	0	0	0	0	1	9
62	M	wenzhou	31	5	0	0	10	6	70	33	7	2	32	1	1	0	0	1	1	0	0	3	0	0	0	0	0	1	0	0	0	4
59	F	wenzhou	7	5	0	0	4	4	44	37	2	1	28	0	0	1	1	1	1	2	1	2	0	0	0	0	0	1	1	0	0	4
56	M	wenzhou	10	5	0	0	7	7	25	20	4	3	32	0	0	1	1	1	1	2	1	2	1	0	0	0	0	1	0	0	0	5
55	M	wenzhou	38	5	0	0	5	5	58	51	4	3	39	0	0	1	0	1	1	0	0	2	0	0	0	0	0	0	0	0	1	8
53	M	wenzhou	6	5	0	0	5	5	23	19	5	4	27	0	0	1	1	1	1	2	1	2	0	0	0	0	0	1	0	0	0	3
53	M	wenzhou	40	5	0	0	9	8	44	42	3	2	30	0	0	1	1	1	1	0	0	2	0	0	0	0	0	0	0	1	1	11
32	M	wenzhou	15	5	0	0	3	2	39	30	4	1	29	0	0	0	0	1	1	2	1	0	0	0	0	0	0	0	0	1	0	1
87	M	wenzhou	11	6	0	0	5	3	57	39	9	4	26	0	0	1	0	1	1	2	1	4	0	1	0	0	0	1	0	0	1	13
84	M	wenzhou	9	6	0	0	5	5	34	32	3	2	41	0	0	1	1	1	1	2	1	4	1	0	0	0	0	1	0	0	0	6
77	M	wenzhou	19	6	0	0	5	5	31	25	4	3	33	0	0	1	0	1	1	0	0	4	0	0	0	0	0	0	0	0	0	4
76	M	wenzhou	9	6	0	0	5	5	26	22	5	4	23	0	0	1	1	1	1	2	1	4	0	0	0	0	0	0	0	0	0	4
70	M	wenzhou	6	6	0	0	6	6	30	30	3	2	32	0	0	1	1	1	1	0	0	3	0	1	0	0	0	0	1	0	0	6
64	F	wenzhou	58	6	0	0	5	4	61	39	5	2	46	0	0	1	1	1	1	3	1	3	0	0	0	0	0	0	1	0	0	4
62	M	wenzhou	9	6	0	0	8	8	41	34	5	4	43	0	0	1	1	1	1	2	1	3	0	1	0	0	0	1	1	0	0	6
59	F	wenzhou	10	6	0	0	6	6	31	24	3	2	31	0	0	1	0	1	1	2	1	2	0	0	0	0	0	0	0	0	1	8
48	F	wenzhou	10	6	0	0	7	7	71	67	4	3	33	0	0	1	1	1	1	2	1	1	0	0	0	0	0	0	0	0	1	7
86	M	wenzhou	8	7	0	0	3	2	37	26	3	2	29	0	0	1	0	1	1	2	1	4	0	0	0	0	0	1	0	0	0	5
84	M	wenzhou	9	7	0	0	2	1	44	32	4	1	37	0	0	0	0	1	1	3	1	4	0	1	0	0	0	1	1	0	0	7
84	F	wenzhou	7	7	0	0	9	9	101	87	8	5	47	0	0	1	1	1	1	0	0	4	0	1	0	0	0	0	0	0	0	6
77	F	wenzhou	19	7	0	0	4	3	58	43	6	3	31	0	0	1	1	1	1	2	1	4	0	0	0	0	0	1	0	0	0	5
76	M	wenzhou	16	7	0	0	10	9	77	62	7	6	43	0	0	1	1	1	1	2	1	4	1	0	0	0	0	1	1	0	0	7
76	M	wenzhou	21	7	0	0	7	4	66	51	9	4	40	0	0	0	0	1	1	3	1	4	1	0	0	0	0	0	1	0	0	7
76	F	wenzhou	33	7	0	0	4	4	42	37	4	3	40	0	0	1	1	1	1	2	1	4	0	0	0	0	0	1	0	0	0	5
73	M	wenzhou	16	7	0	0	8	7	67	47	6	3	42	0	0	1	0	1	1	2	1	4	0	0	0	0	0	0	0	0	0	4
72	F	wenzhou	7	7	0	0	5	5	31	26	5	4	43	0	0	1	0	1	1	2	1	4	0	0	0	0	0	0	0	0	0	4
72	F	wenzhou	10	7	0	0	6	6	47	32	7	4	50	0	0	1	1	1	1	2	1	4	0	0	0	0	0	0	0	0	0	4
72	M	wenzhou	16	7	0	0	4	3	42	35	5	2	22	0	0	0	0	1	1	0	0	4	0	0	0	0	0	1	0	0	1	11
70	M	wenzhou	13	7	0	0	10	7	75	49	11	6	52	0	0	1	1	1	1	3	1	3	0	0	0	0	0	0	0	0	0	3
70	M	wenzhou	11	7	0	0	7	7	46	45	9	8	39	0	0	1	1	1	1	2	1	3	0	0	0	0	0	1	1	0	0	6
67	M	wenzhou	42	7	0	0	10	10	41	36	6	5	49	0	0	1	1	1	1	1	1	3	0	1	0	0	0	1	0	0	0	5
62	M	wenzhou	11	7	0	0	14	13	81	74	15	14	57	0	0	1	0	1	1	2	1	3	0	0	0	0	0	1	0	1	0	7
61	M	wenzhou	9	7	0	0	6	5	49	33	6	3	38	0	0	1	0	1	1	2	1	3	0	1	0	0	0	0	0	0	1	6
56	M	wenzhou	28	7	0	0	9	8	101	100	9	8	45	0	0	1	1	1	1	0	0	2	0	0	0	0	0	0	0	0	1	8
53	M	wenzhou	14	7	0	0	13	12	73	62	10	7	39	1	1	1	1	1	1	2	1	2	0	0	0	0	0	0	0	1	0	3
77	F	wenzhou	16	8	0	0	16	12	94	57	10	5	52	1	1	1	1	1	1	3	1	4	0	0	0	0	0	1	1	1	0	7
72	M	wenzhou	14	8	0	0	2	1	39	23	3	0	38	0	0	1	0	1	1	1	1	4	0	1	0	0	0	1	0	1	1	9
71	M	wenzhou	8	8	0	0	11	8	92	84	14	9	63	0	0	1	0	1	1	3	1	4	0	1	0	0	0	1	0	0	0	6
70	M	wenzhou	11	8	0	0	2	2	51	39	3	2	41	0	0	0	0	1	1	2	1	3	0	0	0	0	0	1	0	0	0	5
70	F	wenzhou	29	8	0	0	9	5	69	32	7	2	44	1	0	1	0	1	1	3	1	3	0	0	0	0	0	0	0	1	0	4
70	M	wenzhou	29	8	0	0	4	4	56	49	4	3	29	0	0	1	1	1	1	0	0	3	1	0	0	0	0	0	0	0	1	8
70	M	wenzhou	14	8	0	0	2	2	40	36	3	2	32	0	0	0	0	1	1	0	0	3	0	1	0	0	0	0	0	0	1	10
66	M	wenzhou	17	8	0	0	8	8	38	34	4	3	30	0	0	1	1	1	1	2	1	3	0	0	0	0	0	1	0	0	0	5
65	F	wenzhou	18	8	0	0	6	6	59	54	5	4	46	0	0	1	0	1	1	2	1	3	0	1	0	0	0	0	0	0	0	4
64	F	wenzhou	8	8	0	0	10	7	95	63	6	1	48	0	0	1	0	1	1	3	1	3	0	0	0	0	0	0	0	1	0	6
63	M	wenzhou	21	8	0	0	13	12	97	81	11	10	45	0	0	1	1	1	1	3	1	3	1	0	0	0	0	0	0	0	0	5
62	M	wenzhou	10	8	0	0	5	5	33	33	6	5	26	0	0	1	1	1	1	1	1	3	0	0	0	0	0	1	1	0	0	5
57	M	wenzhou	13	8	0	0	6	6	69	59	6	5	39	0	0	1	0	1	1	3	1	2	0	1	0	0	0	1	0	0	0	4
71	M	wenzhou	52	9	0	0	9	8	82	75	11	10	47	0	0	1	1	1	1	1	1	4	0	0	0	0	0	0	0	0	1	6
70	F	wenzhou	13	9	0	0	13	13	57	50	6	5	41	0	0	1	1	1	1	2	1	3	0	0	0	0	0	0	0	0	0	3
62	F	wenzhou	21	9	0	0	3	3	46	35	7	4	51	0	0	1	0	1	1	2	1	3	0	1	0	0	0	0	0	0	0	4
88	M	wenzhou	17	10	0	0	5	5	56	44	3	2	37	0	0	0	1	1	1	2	1	4	0	1	0	0	0	1	0	0	0	7
77	M	wenzhou	19	10	0	0	7	5	52	29	8	5	39	0	0	1	0	1	1	2	1	4	0	0	0	0	0	0	0	0	0	4
75	F	wenzhou	22	10	0	0	5	5	69	57	6	5	36	0	0	1	1	1	1	3	1	4	0	1	0	0	0	1	0	0	0	6
72	F	wenzhou	25	10	0	0	10	9	68	57	6	5	42	0	0	1	1	1	1	1	1	4	0	0	0	0	0	1	0	0	0	5
70	F	wenzhou	23	10	0	0	11	11	70	55	7	4	50	0	0	1	1	1	1	1	1	3	0	0	0	0	0	0	1	0	0	5
67	M	wenzhou	21	10	0	0	11	10	50	38	10	7	42	0	0	1	1	1	1	3	1	3	0	1	0	0	0	1	1	0	0	8
64	F	wenzhou	16	10	0	0	7	7	93	86	7	7	47	0	0	1	0	1	1	2	1	3	0	0	0	0	0	0	0	1	0	5
62	M	wenzhou	16	10	0	0	13	12	50	31	8	5	36	0	0	1	1	1	1	2	1	3	0	1	0	0	0	0	1	1	0	8
62	F	wenzhou	23	10	0	0	10	9	45	34	5	4	31	0	0	1	1	1	1	2	1	3	1	0	0	0	0	0	0	0	0	5
78	M	wenzhou	33	11	0	0	8	8	87	75	4	3	38	0	0	0	1	1	1	3	1	4	0	0	0	0	0	1	0	0	0	5
72	M	wenzhou	14	11	0	0	3	3	34	25	4	3	37	0	0	1	0	1	1	3	1	4	0	0	0	0	0	0	0	0	0	5
72	M	wenzhou	19	11	0	0	10	10	53	42	9	8	34	0	0	1	1	1	1	2	1	4	0	0	0	0	0	0	1	0	0	5
70	M	wenzhou	16	11	0	0	6	6	28	28	5	4	40	0	0	1	0	1	1	0	0	3	1	0	0	0	0	0	0	0	0	4
70	F	wenzhou	11	11	0	0	4	4	72	67	6	5	46	0	0	1	0	1	1	2	1	3	1	0	0	0	0	0	1	0	0	5
56	F	wenzhou	22	11	0	0	12	12	73	66	9	8	50	0	0	1	0	1	1	2	1	2	0	0	0	0	0	0	0	1	0	6
86	M	wenzhou	18	12	0	0	4	3	57	37	5	2	42	0	0	1	0	1	1	2	1	4	0	0	0	0	0	1	0	0	0	5
81	M	wenzhou	15	12	0	0	5	5	45	38	5	4	39	0	0	1	0	1	1	2	1	4	1	0	0	0	0	0	1	0	0	9
73	F	wenzhou	14	12	0	0	10	9	90	75	14	9	38	0	0	1	1	1	1	2	1	4	0	0	0	0	0	1	1	0	0	6
64	M	wenzhou	17	12	0	0	9	8	67	52	12	9	28	0	0	1	0	1	1	2	1	3	1	0	0	0	0	1	0	0	0	5
40	F	wenzhou	14	12	0	0	10	8	74	56	8	5	37	0	0	1	0	1	1	0	0	0	0	0	0	0	0	0	0	0	0	0
77	F	wenzhou	31	13	0	0	12	11	67	60	11	8	51	0	0	1	1	1	1	3	1	4	0	0	0	0	0	1	0	0	0	5
56	F	wenzhou	13	13	0	0	5	5	77	72	11	10	50	0	0	1	0	1	1	0	0	2	0	0	0	0	0	0	0	0	0	2
73	F	wenzhou	37	14	0	0	4	3	70	59	6	3	37	0	0	1	0	1	1	1	1	4	1	0	0	0	0	0	1	0	0	8
72	M	wenzhou	41	14	0	0	10	10	83	71	10	5	40	0	0	1	1	1	1	2	1	4	0	0	0	0	0	1	1	0	0	7
70	F	wenzhou	15	15	0	0	11	11	78	74	8	7	48	0	0	1	1	1	1	2	1	3	1	0	0	0	0	0	1	0	0	5
46	F	wenzhou	24	15	0	0	13	11	136	118	16	13	56	0	0	1	1	1	1	2	1	1	0	0	0	0	0	0	0	0	0	2
76	F	wenzhou	23	16	0	0	8	8	71	66	6	5	49	0	0	1	1	1	1	2	1	4	0	0	0	0	0	0	0	0	1	10
73	F	wenzhou	19	16	0	0	5	5	71	64	4	4	27	0	0	1	1	1	1	2	1	4	0	0	0	0	0	0	0	0	0	4
32	M	wenzhou	26	16	0	0	8	7	68	63	6	5	31	0	0	1	0	1	1	3	1	0	0	0	0	0	0	0	0	1	0	3
72	M	wenzhou	20	17	0	0	3	3	30	30	5	5	35	0	0	1	0	1	1	2	1	4	0	0	0	0	0	0	0	0	0	4
62	M	wenzhou	23	17	0	0	3	2	25	18	2	1	30	0	0	1	0	1	1	0	0	3	1	0	0	0	0	0	0	0	0	4
70	M	wenzhou	29	18	0	0	14	13	113	102	14	11	49	0	0	1	1	1	1	2	1	3	0	1	0	0	0	1	0	0	0	7
59	M	wenzhou	30	18	0	0	7	7	42	35	9	8	48	0	0	1	0	1	1	3	1	2	0	0	0	0	0	1	1	0	0	4
53	M	wenzhou	23	18	0	0	5	5	63	58	4	3	36	0	0	1	1	1	1	2	1	2	0	0	0	0	0	0	0	0	0	2
44	M	wenzhou	61	19	0	0	5	5	39	38	5	4	27	0	0	1	1	1	1	1	1	1	0	1	0	0	0	0	0	0	0	2
74	M	wenzhou	20	20	0	0	6	6	109	91	8	5	40	0	0	1	0	1	1	3	1	4	0	0	1	0	0	0	1	0	1	8
72	M	wenzhou	28	20	0	0	4	4	44	39	8	7	44	0	0	1	0	1	1	2	1	4	1	0	0	0	0	0	1	0	0	6
46	F	wenzhou	20	20	0	0	5	5	50	43	1	1	28	0	0	1	0	1	1	1	1	1	1	1	0	0	0	0	0	0	0	3
70	F	wenzhou	22	22	0	0	7	5	93	70	11	6	47	0	0	1	0	1	1	2	1	3	0	1	0	0	0	0	1	0	0	6
70	M	wenzhou	23	22	0	0	5	5	55	50	6	5	28	0	0	1	0	1	1	1	1	3	0	0	0	0	0	1	0	0	1	6
69	F	wenzhou	23	23	0	0	11	11	66	54	6	5	45	0	0	1	1	1	1	2	1	3	0	1	0	0	0	0	1	1	0	6
78	F	wenzhou	24	24	0	0	5	4	56	40	8	5	50	0	0	1	1	1	1	2	1	4	1	1	0	0	0	0	0	0	0	6
61	M	wenzhou	29	25	0	0	10	9	73	61	11	8	50	0	0	1	1	1	1	3	1	3	0	0	0	0	0	0	0	1	0	7
71	M	wenzhou	27	27	0	0	13	12	80	74	8	7	51	0	0	1	1	1	1	3	1	4	0	1	0	0	0	0	0	0	0	5
76	M	wenzhou	40	29	0	0	6	5	110	94	11	10	39	0	0	1	0	1	1	3	1	4	0	1	0	0	0	1	1	0	0	8
72	F	wenzhou	31	29	0	0	5	5	102	88	9	6	53	0	0	1	0	1	1	2	1	4	1	0	0	0	0	0	0	0	0	5
46	F	wenzhou	37	29	0	0	10	10	62	55	8	7	37	0	0	1	1	1	1	2	1	1	0	0	0	0	0	0	0	0	0	2
67	F	wenzhou	48	31	0	0	11	10	102	79	11	8	50	1	1	1	1	1	1	3	1	3	0	0	0	0	0	0	0	0	0	3
69	F	wenzhou	43	34	0	0	6	6	63	51	6	5	29	0	0	1	1	1	1	3	1	3	1	0	0	0	0	1	1	0	0	9
59	M	wenzhou	36	36	0	0	12	11	89	73	13	10	41	0	0	1	1	1	1	2	1	2	1	0	0	0	0	0	0	0	0	4
79	M	wenzhou	45	45	0	0	6	6	91	76	8	5	55	0	0	1	0	1	1	3	1	4	1	0	0	0	0	0	1	0	0	7
86	M	wenzhou	2	2	1	1	13	9	124	88	13	8	53	0	0	1	1	1	1	3	1	4	0	1	0	0	0	0	0	0	0	5
73	F	wenzhou	2	2	1	1	18	15	154	127	17	12	68	0	0	1	1	1	1	3	1	4	0	0	0	0	0	1	0	1	0	6
72	M	wenzhou	2	2	1	1	6	5	44	29	7	4	32	0	0	1	1	1	1	2	1	4	0	0	0	0	0	0	0	0	0	4
70	M	wenzhou	16	2	1	1	16	12	123	86	14	9	59	0	0	1	1	1	1	1	1	3	0	0	0	0	0	0	1	1	0	8
70	M	wenzhou	2	2	1	1	18	15	178	142	20	15	65	0	0	1	1	1	1	3	1	3	0	0	0	0	0	0	0	0	1	5
70	F	wenzhou	2	2	1	1	14	10	111	84	10	5	48	0	0	1	1	1	1	3	1	3	0	0	0	0	0	1	0	1	0	5
70	M	wenzhou	2	2	1	1	15	12	123	87	14	9	46	0	0	1	1	1	1	3	1	3	0	0	0	0	0	0	0	1	1	10
62	M	wenzhou	7	2	1	1	9	8	69	57	8	7	36	0	0	1	1	1	1	2	1	3	0	0	0	0	0	0	0	0	1	9
80	M	wenzhou	3	2	1	1	17	13	65	42	11	6	41	0	0	1	0	1	1	2	1	0	1	0	0	0	1	1	0	0	0	8
86	M	wenzhou	4	3	1	1	7	6	107	95	12	9	46	0	0	1	0	1	1	2	1	4	0	0	0	0	0	0	0	0	0	4
79	F	wenzhou	22	3	1	0	6	5	78	67	10	7	34	0	0	0	0	1	1	0	0	4	0	0	0	0	0	1	1	0	1	8
76	F	wenzhou	3	3	1	1	4	4	61	45	4	1	40	0	0	0	1	1	1	2	1	4	0	1	0	0	0	1	1	0	0	8
73	M	wenzhou	10	3	1	0	12	11	84	66	10	7	51	0	0	1	1	1	1	2	1	4	0	0	0	0	0	0	0	0	1	10
72	M	wenzhou	12	3	1	0	7	7	51	39	5	2	28	0	0	0	0	1	1	0	0	4	0	0	0	0	0	0	1	0	1	13
72	F	wenzhou	3	3	1	1	15	11	96	60	10	5	46	1	1	1	1	1	1	3	1	4	0	0	0	0	0	1	0	0	0	5
72	M	wenzhou	17	3	1	0	4	4	53	41	3	2	37	0	0	1	0	1	1	2	1	4	0	1	1	0	0	0	0	0	1	12
72	F	wenzhou	37	3	1	0	4	4	40	33	1	0	32	0	0	1	0	1	1	2	1	4	0	0	0	0	0	1	0	0	1	7
70	M	wenzhou	3	3	1	1	17	14	135	99	14	9	52	1	1	1	1	1	1	3	1	3	0	0	0	0	0	1	1	0	0	8
80	M	wenzhou	3	3	1	1	13	9	132	96	15	10	51	1	1	1	1	1	1	3	1	3	1	0	0	0	0	1	1	0	0	8
61	M	wenzhou	3	3	1	1	20	17	142	116	16	11	61	0	0	1	1	1	1	3	1	3	0	1	0	0	0	0	0	1	0	7
72	M	wenzhou	4	4	1	1	7	6	69	68	10	9	40	0	0	1	1	1	1	0	0	4	0	0	0	0	0	0	0	0	0	4
70	M	wenzhou	4	4	1	1	11	8	117	85	10	5	36	1	1	1	1	1	1	3	1	3	0	0	0	0	0	0	0	1	0	4
58	F	wenzhou	6	4	1	0	15	12	85	53	13	8	49	0	0	1	0	1	1	3	1	2	0	0	0	0	0	0	0	1	0	5
56	M	wenzhou	4	4	1	1	14	12	89	70	12	9	46	0	0	1	1	1	1	2	1	2	0	1	0	0	0	1	0	0	0	4
46	M	wenzhou	22	4	1	0	6	6	54	47	2	1	35	0	0	1	1	1	1	2	1	1	1	0	0	0	0	0	0	0	1	8
87	M	wenzhou	11	5	1	1	10	9	122	113	10	7	40	0	0	1	0	1	1	2	1	4	0	0	0	0	0	1	0	1	0	6
87	M	wenzhou	13	5	1	0	8	8	73	66	7	4	41	0	0	0	1	1	1	2	1	4	0	0	0	0	0	0	0	0	1	6
72	F	wenzhou	5	5	1	1	2	1	36	29	3	2	42	0	0	1	0	1	1	1	1	4	1	0	0	0	0	1	1	0	0	8
71	M	wenzhou	6	5	1	0	7	7	61	54	6	5	45	0	0	1	0	1	1	2	1	4	1	0	0	0	0	0	1	0	0	7
70	M	wenzhou	6	5	1	0	8	7	90	78	12	9	52	0	0	1	0	1	1	3	1	3	0	0	0	0	0	0	0	0	0	3
70	M	wenzhou	5	5	1	1	15	14	113	97	12	9	51	0	0	1	1	1	1	2	1	3	0	0	0	0	0	1	0	0	0	5
67	M	wenzhou	5	5	1	1	6	5	38	26	3	2	29	0	0	1	1	1	1	2	1	3	0	1	0	0	0	0	0	0	0	4
66	M	wenzhou	6	5	1	1	4	3	42	31	6	1	26	0	0	0	0	1	1	1	1	3	0	0	0	0	0	0	0	0	1	10
66	M	wenzhou	5	5	1	1	20	17	151	129	16	11	48	1	1	1	1	1	1	3	1	2	0	0	0	0	0	0	0	1	0	6
76	F	wenzhou	5	5	1	1	2	2	50	43	7	4	41	0	0	1	1	1	1	2	1	2	0	0	0	0	0	0	0	0	1	8
74	M	wenzhou	6	5	1	1	12	9	78	59	9	6	35	0	0	1	1	1	1	2	1	1	0	0	0	0	0	1	0	0	0	2
86	F	wenzhou	6	6	1	1	6	5	36	29	7	4	34	0	0	1	1	1	1	2	1	4	0	0	0	0	0	1	0	0	0	6
84	M	wenzhou	6	6	1	1	16	13	74	59	13	8	58	0	0	1	1	1	1	3	1	4	0	1	0	0	0	1	0	0	0	6
79	M	wenzhou	6	6	1	1	7	4	66	42	8	3	32	0	0	1	0	1	1	2	1	4	0	0	0	0	0	1	0	0	0	5
76	F	wenzhou	6	6	1	1	5	5	73	66	9	6	40	0	0	1	0	1	1	2	1	4	1	0	0	0	0	1	0	0	0	9
73	F	wenzhou	6	6	1	1	9	8	58	43	9	6	45	0	0	1	1	1	1	3	1	4	0	1	0	0	0	1	1	0	0	7
70	M	wenzhou	6	6	1	1	19	15	95	59	10	5	52	1	1	1	1	1	1	3	1	3	0	0	0	0	0	1	0	1	0	5
62	M	wenzhou	6	6	1	1	8	7	74	63	11	8	36	0	0	1	0	1	1	2	1	3	1	0	0	0	0	0	1	0	0	6
38	M	wenzhou	29	6	1	0	16	13	66	44	10	5	42	0	0	1	1	1	1	1	1	0	1	0	0	0	0	0	0	1	0	5
86	F	wenzhou	7	7	1	1	11	7	82	46	8	3	49	1	1	1	1	1	1	3	1	4	1	1	0	0	0	1	1	0	0	8
73	F	wenzhou	7	7	1	1	5	5	42	42	9	9	35	0	0	1	0	1	1	3	1	3	1	0	0	0	0	0	0	1	0	9
84	M	wenzhou	7	7	1	1	11	10	58	43	10	7	41	0	0	1	1	1	1	2	1	2	1	0	0	0	0	1	1	1	0	6
66	M	wenzhou	13	7	1	0	12	8	70	48	8	3	49	0	0	1	1	1	1	2	1	2	1	0	0	0	0	0	1	1	0	5
77	F	wenzhou	8	8	1	1	17	16	140	124	14	11	52	1	1	1	1	1	1	3	1	4	0	0	0	0	0	0	0	1	0	5
76	M	wenzhou	8	8	1	1	8	8	65	50	8	5	54	0	0	1	1	1	1	3	1	4	1	0	0	0	0	0	0	0	1	14
84	M	wenzhou	9	9	1	1	7	7	77	65	12	9	44	0	0	1	1	1	1	1	1	4	0	0	0	0	0	0	0	0	1	6
69	F	wenzhou	10	9	1	1	7	5	89	66	13	8	42	0	0	1	1	1	1	3	1	3	0	0	0	0	0	0	0	0	0	3
76	F	wenzhou	11	10	1	0	10	8	56	37	11	8	47	0	0	1	1	1	1	3	1	4	0	1	0	0	0	0	0	0	0	5
86	F	wenzhou	10	10	1	1	7	7	77	63	11	8	32	0	0	1	0	1	1	3	1	1	1	0	0	0	0	0	1	0	1	7
76	M	wenzhou	26	12	1	0	9	8	69	54	9	6	38	0	0	1	1	1	1	1	1	4	0	0	0	0	0	0	1	0	0	5
53	F	wenzhou	13	13	1	1	16	16	139	125	11	10	52	1	0	1	1	1	1	2	1	2	0	0	0	0	0	0	0	1	0	3
87	F	wenzhou	14	14	1	1	5	4	100	81	7	4	39	0	0	1	1	1	1	2	1	4	0	0	0	0	0	1	0	0	0	6
72	F	wenzhou	15	15	1	1	13	12	126	110	13	10	47	0	0	1	1	1	1	3	1	4	0	0	0	0	0	0	1	0	0	5
84	F	wenzhou	17	17	1	1	4	4	56	44	6	5	47	0	0	1	0	1	1	1	1	4	0	1	0	0	0	1	1	0	0	8
80	F	wenzhou	43	42	1	0	6	5	71	60	8	5	46	1	0	1	0	1	1	2	1	4	1	0	0	0	0	0	0	0	0	5
87	F	wenzhou	10	1	0	0	3	3	64	59	3	2	42	0	0	1	0	0	0	2	1	4	1	0	0	0	0	1	0	0	0	7
87	M	wenzhou	11	1	0	0	5	5	36	36	7	6	50	0	0	1	1	0	0	0	0	4	0	0	0	0	0	1	0	0	0	5
87	F	wenzhou	2	1	0	0	2	2	39	27	3	0	29	0	0	0	0	0	0	0	0	4	0	0	0	0	0	1	0	0	0	5
87	F	wenzhou	2	1	0	0	7	7	46	35	10	7	44	0	0	1	1	0	0	0	0	4	1	0	0	0	0	0	0	0	0	8
87	F	wenzhou	8	2	0	0	2	1	45	33	2	1	33	0	0	0	0	0	0	2	1	4	0	1	0	0	0	0	1	0	0	6
87	M	wenzhou	3	1	0	0	3	2	43	28	4	1	22	0	0	0	0	0	0	0	0	4	0	0	0	0	0	1	0	0	0	5
87	F	wenzhou	6	1	0	0	2	1	34	23	4	1	26	0	0	0	0	0	0	0	0	4	0	0	0	0	0	0	0	0	0	4
87	M	wenzhou	2	1	0	0	5	2	54	29	6	1	41	0	0	0	0	0	0	0	0	4	0	1	1	0	0	1	0	0	1	9
87	F	wenzhou	5	1	0	0	3	2	47	31	4	1	35	0	0	0	0	0	0	2	1	4	0	0	0	0	0	0	1	0	0	6
87	F	wenzhou	5	1	0	0	2	1	42	30	1	0	24	0	0	0	0	0	0	0	0	4	0	0	0	0	0	0	0	0	0	4
86	F	wenzhou	6	1	0	0	2	2	48	40	4	1	36	0	0	0	1	0	0	0	0	4	0	0	0	0	0	0	0	0	0	5
86	M	wenzhou	4	2	0	0	12	11	96	78	12	11	53	0	0	1	1	0	0	2	1	4	0	1	0	0	0	0	0	0	0	6
86	M	wenzhou	5	2	0	0	4	4	39	33	2	1	32	0	0	1	1	0	0	0	0	4	0	0	0	0	0	0	0	0	0	4
86	M	wenzhou	8	2	0	0	3	3	41	29	4	1	37	0	0	0	0	0	0	0	0	4	0	0	0	0	0	0	0	0	0	4
84	F	wenzhou	13	2	0	0	2	2	31	31	2	1	34	0	0	1	0	0	0	0	0	4	0	0	0	0	0	0	0	0	0	4
84	M	wenzhou	6	2	0	0	9	6	56	34	7	2	40	0	0	0	0	0	0	2	1	4	0	0	0	0	0	1	0	0	0	6
84	F	wenzhou	14	2	0	0	6	6	49	44	5	4	29	0	0	0	0	0	0	0	0	4	0	0	0	0	0	0	0	0	1	10
84	F	wenzhou	9	2	0	0	2	2	23	18	2	1	30	0	0	0	0	0	0	0	0	4	0	0	1	0	0	0	0	0	0	6
84	F	wenzhou	7	2	0	0	4	4	38	33	3	2	40	0	0	0	0	0	0	0	0	4	0	0	0	0	0	0	0	0	0	4
84	M	wenzhou	4	2	0	0	6	6	41	29	5	4	40	0	0	1	0	0	0	0	0	4	0	1	0	0	0	0	0	0	0	5
84	F	wenzhou	5	2	0	0	2	1	44	30	7	4	30	0	0	1	0	0	0	0	0	4	0	0	0	0	0	1	0	0	1	7
84	M	wenzhou	4	2	0	0	2	1	29	18	5	0	22	0	0	0	0	0	0	0	0	4	0	0	0	0	0	0	1	0	0	6
84	M	wenzhou	4	2	0	0	3	3	58	47	3	0	37	0	0	0	0	0	0	0	0	4	0	1	1	0	0	0	0	0	1	8
81	F	wenzhou	5	2	0	0	2	2	29	27	4	3	30	0	0	1	1	0	0	0	0	4	0	0	0	0	0	0	1	0	0	5
81	F	wenzhou	9	2	0	0	3	3	31	20	2	1	27	0	0	1	0	0	0	1	1	4	0	0	0	0	0	0	1	0	0	6
81	F	wenzhou	8	2	0	0	6	3	43	24	6	1	39	0	0	0	0	0	0	2	1	4	0	0	0	0	0	0	1	0	1	7
80	F	wenzhou	8	2	0	0	6	6	50	39	5	4	32	0	0	1	1	0	0	2	1	4	1	0	0	0	0	0	1	0	0	6
80	F	wenzhou	10	2	0	0	5	5	28	18	6	5	36	0	0	1	1	0	0	1	1	4	1	0	0	0	0	1	1	0	0	7
80	M	wenzhou	18	2	0	0	5	4	39	25	4	1	33	0	0	0	0	0	0	2	1	4	0	0	0	0	0	0	0	1	0	8
80	M	wenzhou	7	2	0	0	5	5	23	23	3	2	25	0	0	1	1	0	0	0	0	4	0	0	0	0	0	0	0	0	0	4
79	F	wenzhou	13	2	0	0	10	10	83	80	9	8	40	0	0	1	1	0	0	0	0	4	1	0	0	0	0	1	1	0	0	8
79	M	wenzhou	11	2	0	0	2	2	37	25	2	1	28	0	0	0	0	0	0	2	1	4	0	0	0	0	0	0	0	0	0	4
79	M	wenzhou	7	2	0	0	3	2	32	18	5	2	34	0	0	0	0	0	0	2	1	4	0	0	0	0	0	0	0	0	0	4
79	M	wenzhou	7	2	0	0	5	2	49	32	6	1	45	0	0	0	0	0	0	0	0	4	0	0	0	0	0	1	0	0	1	7
78	M	wenzhou	5	2	0	0	6	6	37	26	4	3	31	0	0	1	0	0	0	2	1	4	0	0	0	0	0	1	0	0	1	7
78	M	wenzhou	9	2	0	0	6	5	44	33	6	5	28	0	0	1	0	0	0	2	1	4	0	1	1	0	0	0	0	0	0	6
78	F	wenzhou	7	2	0	0	2	1	39	23	4	1	27	0	0	1	0	0	0	0	0	4	0	1	0	0	0	1	1	0	0	7
78	F	wenzhou	7	2	0	0	2	2	27	18	3	0	33	0	0	0	0	0	0	0	0	4	0	1	0	0	0	0	1	0	0	6
78	M	wenzhou	10	2	0	0	5	5	42	35	3	2	31	0	0	0	0	0	0	0	0	4	0	0	0	0	0	0	1	1	0	6
77	F	wenzhou	7	2	0	0	2	2	27	21	6	5	27	0	0	1	1	0	0	1	1	4	0	0	0	0	0	0	0	0	0	5
77	M	wenzhou	4	2	0	0	2	2	35	28	2	1	28	0	0	0	0	0	0	0	0	4	1	0	0	0	0	0	0	0	0	5
76	M	wenzhou	7	2	0	0	4	4	57	46	4	3	36	0	0	1	0	0	0	2	1	4	0	0	0	0	0	0	0	0	1	6
76	M	wenzhou	6	2	0	0	2	2	31	26	2	1	39	0	0	1	1	0	0	2	1	4	0	1	0	0	0	0	0	0	0	5
76	F	wenzhou	7	2	0	0	3	3	36	25	4	3	27	0	0	1	1	0	0	0	0	4	0	0	0	0	0	1	1	0	0	6
76	M	wenzhou	4	2	0	0	8	8	45	36	5	2	35	0	0	1	1	0	0	3	1	4	0	0	0	0	0	1	1	1	0	10
76	M	wenzhou	8	3	0	0	5	5	24	17	5	4	39	0	0	1	0	0	0	0	0	4	0	1	0	0	0	0	1	0	0	7
76	F	wenzhou	6	2	0	0	3	3	24	20	4	3	23	0	0	1	1	0	0	2	1	4	0	1	1	0	0	1	0	0	0	7
76	M	wenzhou	2	2	0	0	3	2	25	25	1	0	24	0	0	0	0	0	0	0	0	4	0	1	0	0	0	0	1	0	1	9
76	F	wenzhou	6	2	0	0	7	7	29	29	8	7	30	0	0	1	1	0	0	1	1	4	0	0	0	0	0	0	0	0	0	5
76	M	wenzhou	6	2	0	0	5	5	20	20	4	3	33	0	0	1	1	0	0	0	0	4	0	0	0	0	0	1	0	0	0	5
76	F	wenzhou	8	2	0	0	2	2	39	35	2	1	25	0	0	0	0	0	0	2	1	4	0	0	0	0	0	0	0	0	1	6
76	F	wenzhou	8	2	0	0	8	7	45	33	8	5	39	0	0	1	1	0	0	2	1	4	0	0	0	0	0	0	1	0	1	7
76	M	wenzhou	5	2	0	0	9	8	32	25	4	3	34	0	0	1	1	0	0	1	1	4	0	0	0	0	0	0	1	0	0	5
76	F	wenzhou	4	2	0	0	7	7	37	23	7	4	38	0	0	1	0	0	0	0	0	4	0	0	0	0	0	0	0	1	0	7
76	F	wenzhou	4	2	0	0	6	4	44	26	6	3	31	0	0	1	1	0	0	0	0	4	0	0	0	0	0	1	1	0	0	6
76	F	wenzhou	15	2	0	0	2	2	19	14	3	2	32	0	0	1	0	0	0	2	1	4	0	0	0	0	0	1	0	0	1	12
76	M	wenzhou	8	2	0	0	2	2	27	27	2	1	32	0	0	1	1	0	0	1	1	4	0	0	0	0	0	1	0	0	0	5
76	F	wenzhou	8	2	0	0	7	7	36	36	2	2	29	0	0	0	1	0	0	0	0	4	0	0	0	0	0	0	0	1	1	7
76	F	wenzhou	8	2	0	0	8	5	33	16	6	1	28	0	0	0	0	0	0	2	1	4	0	1	0	0	0	1	0	1	0	7
76	M	wenzhou	11	3	0	0	4	4	26	22	3	2	32	0	0	1	1	0	0	2	1	4	0	0	0	0	0	1	0	0	0	5
76	M	wenzhou	4	2	0	0	3	2	42	35	4	1	22	0	0	0	0	0	0	0	0	4	0	0	0	0	0	0	0	0	0	4
76	F	wenzhou	15	2	0	0	5	5	48	37	2	1	39	0	0	1	0	0	0	0	0	4	0	0	0	0	0	0	1	0	0	5
76	M	wenzhou	6	2	0	0	7	6	34	32	1	0	21	0	0	1	1	0	0	0	0	4	0	0	0	0	0	1	1	0	0	6
76	F	wenzhou	5	2	0	0	3	3	40	34	1	0	27	0	0	1	0	0	0	0	0	4	1	1	0	0	0	1	1	0	0	8
76	M	wenzhou	5	2	0	0	2	2	21	21	4	3	32	0	0	1	1	0	0	1	1	4	0	0	0	0	0	0	0	0	0	4
76	F	wenzhou	5	2	0	0	5	5	19	12	3	2	33	0	0	1	0	0	0	1	1	4	0	0	0	0	0	0	0	0	0	4
76	M	wenzhou	12	2	0	0	4	3	41	34	3	2	38	0	0	1	1	0	0	0	0	4	0	1	0	0	0	0	1	0	1	12
75	M	wenzhou	7	2	0	0	5	5	29	25	3	2	32	0	0	1	1	0	0	1	1	4	0	0	1	0	0	0	0	0	0	5
75	M	wenzhou	6	2	0	0	4	4	40	40	3	2	39	0	0	1	1	0	0	0	0	4	0	0	0	0	0	0	0	0	0	4
75	M	wenzhou	2	2	0	0	6	4	50	27	4	1	26	0	0	0	0	0	0	2	1	4	0	1	0	0	0	0	1	0	0	6
75	M	wenzhou	5	2	0	0	2	2	23	23	2	1	34	0	0	1	1	0	0	0	0	4	0	0	0	0	0	1	0	0	0	5
75	F	wenzhou	10	2	0	0	2	2	34	33	1	0	25	0	0	0	0	0	0	0	0	4	0	1	0	0	0	1	0	0	1	10
75	M	wenzhou	4	2	0	0	4	3	25	18	2	1	22	0	0	0	0	0	0	0	0	4	0	0	0	0	0	0	1	1	1	8
75	M	wenzhou	5	2	0	0	2	2	25	21	1	0	19	0	0	0	0	0	0	0	0	4	1	0	0	0	0	0	0	0	0	5
75	M	wenzhou	2	2	0	0	2	1	29	18	8	5	22	0	0	0	0	0	0	0	0	4	0	0	0	0	0	0	0	0	0	4
74	M	wenzhou	10	2	0	0	5	5	45	39	3	2	27	0	0	0	0	0	0	0	0	4	0	1	0	0	0	1	0	0	0	6
73	F	wenzhou	3	2	0	0	5	4	60	49	4	1	26	0	0	1	0	0	0	2	1	4	0	1	0	0	0	1	1	0	0	7
73	M	wenzhou	8	2	0	0	7	7	48	41	5	4	44	0	0	1	1	0	0	1	1	4	0	0	0	0	0	0	1	0	0	5
73	M	wenzhou	5	2	0	0	5	5	33	27	2	1	25	0	0	0	1	0	0	0	0	4	0	0	1	0	0	1	1	0	0	7
73	M	wenzhou	8	2	0	0	6	6	12	12	4	3	24	0	0	1	1	0	0	0	0	4	1	0	0	0	0	0	0	0	0	5
73	F	wenzhou	5	2	0	0	4	4	25	25	1	0	15	0	0	1	1	0	0	0	0	4	0	0	0	0	0	0	0	0	0	4
73	M	wenzhou	5	2	0	0	6	5	49	38	5	4	34	0	0	1	1	0	0	0	0	4	0	0	0	0	0	0	0	0	0	4
73	F	wenzhou	6	2	0	0	7	7	37	22	7	2	18	0	0	1	0	0	0	0	0	4	0	0	0	0	0	0	0	1	1	9
73	F	wenzhou	9	2	0	0	3	3	43	36	5	4	29	0	0	1	0	0	0	0	0	4	1	0	0	0	0	0	0	0	1	12
73	F	wenzhou	14	2	0	0	7	6	34	22	5	4	35	0	0	1	0	0	0	2	1	4	0	0	0	0	0	0	0	0	0	4
73	M	wenzhou	5	2	0	0	3	3	28	28	3	2	23	0	0	1	1	0	0	1	1	4	0	0	0	0	0	0	0	0	0	4
73	M	wenzhou	5	2	0	0	3	3	36	36	2	1	21	0	0	1	1	0	0	0	0	4	0	1	0	0	0	0	0	0	0	5
73	M	wenzhou	20	2	0	0	4	3	31	19	1	0	27	0	0	1	0	0	0	0	0	4	0	0	0	0	0	0	0	0	0	4
73	F	wenzhou	27	2	0	0	12	12	76	62	9	6	46	0	0	1	1	0	0	3	1	4	0	0	0	0	0	0	1	0	0	5
73	M	wenzhou	6	2	0	0	4	4	13	13	3	2	31	0	0	1	1	0	0	0	0	4	0	0	0	0	0	0	0	0	0	5
73	M	wenzhou	7	2	0	0	5	4	42	32	4	1	32	0	0	0	0	0	0	0	0	4	0	0	0	0	0	0	0	0	0	5
73	F	wenzhou	7	2	0	0	2	1	35	29	1	0	25	0	0	0	0	0	0	0	0	4	0	0	0	0	0	0	0	0	0	4
73	M	wenzhou	7	2	0	0	2	2	28	28	3	2	30	0	0	1	1	0	0	1	1	4	0	0	0	0	0	1	0	0	0	5
72	F	wenzhou	6	2	0	0	2	2	28	23	4	3	27	0	0	1	1	0	0	2	1	4	0	0	0	0	0	0	0	0	0	4
72	F	wenzhou	6	2	0	0	7	7	87	82	7	6	40	0	0	1	1	0	0	2	1	4	0	1	0	0	0	0	0	0	0	5
72	F	wenzhou	8	2	0	0	6	6	63	49	6	3	39	0	0	0	0	0	0	3	1	4	0	0	0	0	0	0	0	1	0	7
72	F	wenzhou	5	2	0	0	5	2	47	24	4	1	27	0	0	0	0	0	0	0	0	4	1	0	0	0	0	1	1	0	0	8
72	M	wenzhou	5	2	0	0	2	2	29	22	2	1	25	0	0	1	1	0	0	2	1	4	0	0	0	0	0	0	0	0	0	4
72	M	wenzhou	8	2	0	0	2	2	29	22	4	1	31	0	0	1	0	0	0	0	0	4	0	1	0	0	0	1	1	0	0	7
72	M	wenzhou	4	2	0	0	7	7	53	49	3	2	33	0	0	0	1	0	0	0	0	4	0	0	0	0	0	0	0	0	0	4
72	M	wenzhou	5	2	0	0	2	2	24	22	4	3	29	0	0	1	1	0	0	0	0	4	0	0	0	0	0	0	0	0	0	4
72	F	wenzhou	6	2	0	0	5	5	47	40	2	1	32	0	0	1	1	0	0	0	0	4	0	0	0	0	0	0	1	0	0	5
72	M	wenzhou	20	2	0	0	5	4	34	19	6	3	33	0	0	1	1	0	0	1	1	4	0	0	0	0	0	1	1	0	0	6
72	M	wenzhou	34	2	0	0	7	4	58	33	5	2	38	0	0	1	0	0	0	3	1	4	0	0	0	0	0	1	0	0	0	5
72	M	wenzhou	11	2	0	0	5	5	33	33	4	3	35	0	0	1	0	0	0	0	0	4	0	0	0	0	0	1	0	0	0	5
72	M	wenzhou	5	2	0	0	4	4	27	21	5	4	29	0	0	1	1	0	0	0	0	4	0	0	0	0	0	0	0	0	0	4
72	F	wenzhou	8	2	0	0	6	6	27	27	6	5	34	0	0	1	1	0	0	0	0	4	0	0	0	0	0	0	1	0	0	5
72	M	wenzhou	5	2	0	0	3	2	19	12	3	2	33	0	0	1	1	0	0	1	1	4	0	0	0	0	0	0	0	0	0	5
72	F	wenzhou	8	2	0	0	4	4	45	40	4	3	34	0	0	0	0	0	0	0	0	4	1	0	0	0	0	0	0	0	0	5
72	M	wenzhou	7	2	0	0	5	5	35	34	7	6	26	0	0	1	1	0	0	0	0	4	0	1	0	0	0	1	0	0	0	6
72	M	wenzhou	3	2	0	0	3	3	46	35	4	1	24	0	0	0	0	0	0	0	0	4	0	0	0	0	0	0	0	0	0	6
72	M	wenzhou	5	2	0	0	3	3	41	34	2	1	28	0	0	1	0	0	0	2	1	4	0	0	0	0	0	0	0	0	0	4
72	F	wenzhou	5	2	0	0	5	5	29	27	3	2	38	0	0	1	0	0	0	0	0	4	0	0	0	0	0	0	0	0	0	4
72	M	wenzhou	6	2	0	0	4	4	20	20	2	1	24	0	0	1	1	0	0	0	0	4	0	1	0	0	0	0	0	0	0	6
72	M	wenzhou	6	2	0	0	2	2	24	18	4	3	34	0	0	1	1	0	0	0	0	4	0	1	1	0	0	0	0	0	0	6
72	F	wenzhou	12	2	0	0	2	2	25	25	2	1	22	0	0	0	0	0	0	0	0	4	0	1	0	0	0	0	0	0	1	11
72	M	wenzhou	9	2	0	0	5	5	21	21	3	2	18	0	0	1	1	0	0	2	1	4	0	0	0	0	0	1	0	0	0	5
72	M	wenzhou	10	4	0	0	5	5	27	27	2	1	11	0	0	1	1	0	0	1	1	4	0	0	0	0	0	1	0	0	0	5
72	M	wenzhou	5	2	0	0	2	2	28	26	4	3	31	0	0	1	1	0	0	2	1	4	0	0	0	0	0	0	0	0	0	4
72	M	wenzhou	7	2	0	0	3	3	20	18	4	3	32	0	0	1	1	0	0	0	0	4	0	0	0	0	0	0	0	0	0	4
72	F	wenzhou	9	2	0	0	5	5	79	74	8	8	45	0	0	1	1	0	0	1	1	4	0	0	0	0	0	1	0	0	0	5
72	M	wenzhou	5	2	0	0	4	4	31	25	2	1	27	0	0	1	1	0	0	1	1	4	0	0	0	0	0	0	0	0	0	4
72	M	wenzhou	7	2	0	0	2	2	31	27	3	2	28	0	0	1	0	0	0	2	1	4	0	0	0	0	0	1	0	0	0	5
72	F	wenzhou	8	2	0	0	4	4	50	35	4	1	31	0	0	1	0	0	0	2	1	4	0	0	0	0	0	0	1	0	0	5
72	M	wenzhou	5	2	0	0	4	4	13	13	2	1	31	0	0	1	1	0	0	0	0	4	1	1	0	0	0	0	0	0	0	6
72	M	wenzhou	9	2	0	0	4	4	48	44	3	2	39	0	0	1	0	0	0	0	0	4	1	0	0	0	0	0	1	1	0	7
72	M	wenzhou	12	3	0	0	7	4	55	41	7	2	35	0	0	0	0	0	0	1	1	4	0	0	0	0	0	0	1	0	0	6
71	M	wenzhou	3	2	0	0	2	2	25	21	1	0	16	0	0	0	0	0	0	1	1	4	0	0	0	0	0	0	1	1	0	7
71	F	wenzhou	8	2	0	0	8	8	82	82	7	6	32	0	0	1	1	0	0	0	0	4	0	0	0	0	0	0	1	0	0	5
71	M	wenzhou	6	2	0	0	4	4	20	14	3	2	28	0	0	1	0	0	0	2	1	4	0	1	0	0	0	0	0	0	0	5
70	M	wenzhou	5	2	0	0	7	7	77	77	7	6	35	1	0	1	0	0	0	0	0	3	0	1	0	0	0	1	1	0	0	6
70	F	wenzhou	9	2	0	0	3	3	29	17	1	0	24	0	0	0	1	0	0	1	1	3	0	0	1	0	0	0	0	0	0	4
70	F	wenzhou	5	2	0	0	3	3	32	28	1	0	30	0	0	1	0	0	0	0	0	3	0	0	0	0	0	0	0	0	0	5
70	M	wenzhou	12	2	0	0	3	3	46	34	3	0	41	0	0	1	0	0	0	2	1	3	0	0	0	0	0	1	0	0	0	4
70	M	wenzhou	10	2	0	0	2	2	14	14	3	2	26	0	0	1	1	0	0	1	1	3	0	0	0	0	0	0	0	0	0	4
70	M	wenzhou	6	2	0	0	6	6	20	20	3	2	26	0	0	1	1	0	0	0	0	3	0	0	0	0	0	0	0	0	0	3
70	M	wenzhou	5	2	0	0	3	3	28	28	3	2	31	0	0	1	1	0	0	2	1	3	0	0	0	0	0	0	0	0	0	3
70	F	wenzhou	2	2	0	0	7	7	49	37	2	1	39	0	0	0	0	0	0	2	1	3	0	0	0	0	0	0	0	0	0	3
70	M	wenzhou	6	2	0	0	3	3	32	25	1	0	12	0	0	1	1	0	0	1	1	3	1	1	0	0	0	1	1	0	0	9
70	M	wenzhou	6	2	0	0	4	4	17	16	4	3	35	0	0	1	0	0	0	0	0	3	1	0	0	0	0	1	0	0	0	6
70	M	wenzhou	5	2	0	0	4	4	28	28	2	1	29	0	0	0	1	0	0	0	0	3	0	0	0	0	0	0	0	0	0	3
70	F	wenzhou	6	2	0	0	3	3	57	50	2	1	35	0	0	0	0	0	0	0	0	3	0	1	0	0	0	1	0	0	0	5
70	F	wenzhou	7	2	0	0	3	3	32	29	3	2	29	0	0	1	1	0	0	1	1	3	0	0	1	0	0	0	0	0	0	4
70	M	wenzhou	6	2	0	0	5	5	39	32	3	2	34	0	0	1	1	0	0	2	1	3	0	1	0	0	0	0	0	0	0	5
70	M	wenzhou	5	2	0	0	2	2	29	22	1	0	25	0	0	0	0	0	0	0	0	3	0	1	0	0	0	0	0	0	0	5
70	M	wenzhou	6	2	0	0	3	3	21	19	1	0	20	0	0	0	1	0	0	0	0	3	0	0	0	0	0	0	0	0	0	3
70	F	wenzhou	24	2	0	0	2	2	44	43	1	0	32	0	0	0	0	0	0	0	0	3	0	1	0	0	0	1	0	0	0	5
70	M	wenzhou	5	2	0	0	2	2	24	17	3	2	31	0	0	1	1	0	0	0	0	3	0	0	0	0	0	0	0	0	0	3
70	M	wenzhou	8	2	0	0	10	9	78	66	12	9	38	0	0	1	1	0	0	1	1	3	0	0	0	0	0	0	0	0	0	4
70	M	wenzhou	3	2	0	0	2	2	17	15	2	1	23	0	0	0	0	0	0	0	0	3	0	0	0	0	0	1	0	0	0	5
70	M	wenzhou	6	2	0	0	5	5	30	30	1	0	24	0	0	1	1	0	0	1	1	3	0	0	0	0	0	0	1	0	0	4
70	F	wenzhou	3	2	0	0	4	4	34	28	6	5	32	0	0	1	0	0	0	0	0	3	0	0	1	0	0	1	0	0	1	11
70	M	wenzhou	8	2	0	0	2	2	32	27	4	3	35	0	0	1	1	0	0	2	1	3	0	0	0	0	0	0	0	0	0	3
70	F	wenzhou	5	2	0	0	5	5	22	11	3	2	28	0	0	1	0	0	0	2	1	3	0	0	0	0	0	1	0	0	0	4
70	F	wenzhou	19	2	0	0	3	3	36	34	1	1	28	0	0	0	0	0	0	0	0	3	1	1	0	0	0	1	0	0	0	8
70	F	wenzhou	5	2	0	0	2	2	16	11	2	1	37	0	0	1	0	0	0	2	1	3	0	1	0	0	0	0	0	0	0	4
70	F	wenzhou	14	2	0	0	4	0	39	21	4	1	24	0	0	0	0	0	0	0	0	3	0	1	0	0	0	0	0	0	0	6
70	F	wenzhou	8	2	0	0	4	4	37	30	1	0	23	0	0	1	1	0	0	2	1	3	0	0	0	0	0	0	1	0	0	5
70	M	wenzhou	5	2	0	0	3	3	23	20	3	2	27	0	0	1	1	0	0	0	0	3	0	0	0	0	0	1	0	0	0	5
70	M	wenzhou	6	2	0	0	2	2	24	20	3	2	38	0	0	1	1	0	0	1	1	3	0	0	0	0	0	1	1	0	0	5
70	M	wenzhou	5	2	0	0	6	5	40	29	6	5	33	0	0	1	1	0	0	0	0	3	0	0	0	0	0	0	0	0	0	3
70	F	wenzhou	7	2	0	0	2	2	41	29	2	1	26	0	0	0	0	0	0	0	0	3	1	1	0	0	0	0	0	0	0	5
70	F	wenzhou	8	2	0	0	3	3	34	31	2	1	17	0	0	0	1	0	0	0	0	3	0	1	0	0	0	0	0	0	0	4
70	M	wenzhou	14	5	0	0	6	6	34	27	6	5	35	0	0	1	1	0	0	1	1	3	1	1	0	0	0	1	1	0	0	7
70	M	wenzhou	6	2	0	0	4	1	56	30	7	2	33	0	0	0	0	0	0	0	0	3	0	0	0	0	0	0	1	0	0	4
70	F	wenzhou	5	2	0	0	4	4	33	26	3	2	28	0	0	1	1	0	0	0	0	3	0	1	0	0	0	1	0	0	0	5
70	F	wenzhou	6	2	0	0	4	4	34	20	8	5	37	0	0	1	1	0	0	2	1	3	0	1	0	0	0	0	0	0	0	4
70	M	wenzhou	6	2	0	0	2	1	36	29	2	1	23	0	0	0	0	0	0	0	0	3	0	0	0	0	0	1	1	0	0	6
70	F	wenzhou	5	2	0	0	3	3	37	32	3	2	25	0	0	1	1	0	0	2	1	3	0	0	0	0	0	0	1	0	0	4
70	M	wenzhou	6	2	0	0	4	4	32	27	3	2	21	0	0	1	1	0	0	2	1	3	0	0	0	0	0	0	1	0	0	4
70	M	wenzhou	7	2	0	0	2	2	21	21	3	2	30	0	0	1	1	0	0	0	0	3	0	0	0	0	0	0	0	0	0	3
70	M	wenzhou	5	2	0	0	6	6	22	20	4	3	30	0	0	1	0	0	0	0	0	3	0	0	0	0	0	1	0	0	0	4
70	F	wenzhou	6	2	0	0	6	6	36	33	5	4	31	0	0	1	1	0	0	0	0	3	0	0	0	0	0	0	0	0	0	3
70	M	wenzhou	8	2	0	0	3	3	27	27	3	2	19	0	0	1	1	0	0	0	0	3	0	1	0	0	0	0	1	0	0	5
70	M	wenzhou	8	2	0	0	4	4	40	35	5	4	37	0	0	1	1	0	0	2	1	3	0	0	0	0	0	0	1	0	0	4
70	M	wenzhou	6	2	0	0	7	7	32	25	3	2	18	0	0	1	1	0	0	2	1	3	0	1	0	0	0	0	0	0	0	4
70	M	wenzhou	6	2	0	0	5	5	28	24	4	3	30	0	0	1	1	0	0	1	1	3	0	0	0	0	0	0	1	0	0	4
70	M	wenzhou	6	2	0	0	5	5	29	25	2	1	22	0	0	0	0	0	0	0	0	3	0	0	0	0	0	0	1	0	0	4
70	M	wenzhou	7	2	0	0	2	2	22	18	3	2	26	0	0	1	1	0	0	2	1	3	0	0	0	0	0	0	0	0	0	4
70	M	wenzhou	6	2	0	0	7	7	77	77	7	6	30	0	0	1	1	0	0	1	1	3	0	0	0	0	0	0	0	0	0	3
70	M	wenzhou	10	3	0	0	8	7	76	65	6	5	33	0	0	1	0	0	0	2	1	3	1	0	0	0	0	0	1	0	0	5
70	M	wenzhou	2	2	0	0	7	4	74	55	9	4	55	0	0	1	0	0	0	0	0	3	1	0	0	0	0	0	0	0	0	7
70	F	wenzhou	7	2	0	0	4	4	20	20	1	0	21	1	0	0	0	0	0	0	0	3	0	0	0	0	0	0	0	0	0	3
70	M	wenzhou	8	2	0	0	7	7	26	24	2	1	22	0	0	1	1	0	0	0	0	3	0	0	0	0	0	0	1	1	0	6
70	F	wenzhou	8	2	0	0	2	2	27	27	2	1	27	0	0	0	0	0	0	0	0	3	0	1	0	0	0	0	0	0	1	8
69	M	wenzhou	5	2	0	0	3	3	28	25	1	0	17	0	0	1	0	0	0	0	0	3	0	0	0	0	0	1	0	0	0	4
69	M	wenzhou	7	2	0	0	6	6	34	34	3	2	14	0	0	1	1	0	0	2	1	3	0	0	0	0	0	0	0	0	0	4
69	M	wenzhou	5	2	0	0	5	5	37	26	2	1	23	0	0	1	1	0	0	2	1	3	0	1	0	0	0	0	0	0	0	4
67	M	wenzhou	4	2	0	0	2	2	30	19	4	1	22	0	0	0	0	0	0	0	0	3	0	0	0	0	0	0	1	1	0	7
66	M	wenzhou	8	2	0	0	4	4	29	22	2	1	28	0	0	1	1	0	0	0	0	3	0	1	0	0	0	0	0	0	0	4
66	M	wenzhou	9	2	0	0	4	2	52	29	3	0	33	0	0	0	0	0	0	2	1	3	0	0	0	0	0	0	1	0	0	4
66	F	wenzhou	6	2	0	0	3	3	37	30	1	0	24	0	0	1	0	0	0	2	1	3	0	1	1	0	0	0	0	0	0	5
66	M	wenzhou	5	2	0	0	2	2	24	22	6	5	31	0	0	1	1	0	0	0	0	3	0	1	0	0	0	0	0	0	0	4
65	F	wenzhou	13	2	0	0	4	4	48	40	2	1	28	0	0	0	0	0	0	0	0	3	0	1	0	0	0	1	1	0	1	9
65	M	wenzhou	5	2	0	0	3	3	38	27	3	2	22	0	0	1	1	0	0	1	1	3	0	0	0	0	0	0	1	0	1	7
65	M	wenzhou	8	2	0	0	6	5	45	38	5	4	38	0	0	1	1	0	0	1	1	3	0	1	0	0	0	0	0	0	0	4
65	M	wenzhou	6	2	0	0	6	6	19	19	4	3	32	0	0	1	1	0	0	1	1	3	0	0	0	0	0	0	0	0	0	3
65	F	wenzhou	10	2	0	0	3	3	41	34	3	2	36	0	0	1	1	0	0	2	1	3	0	0	0	0	0	0	0	0	1	9
65	M	wenzhou	7	2	0	0	6	3	30	22	5	0	31	0	0	0	0	0	0	0	0	3	0	0	0	0	0	0	0	0	0	3
65	M	wenzhou	5	2	0	0	5	5	29	22	1	0	21	0	0	1	1	0	0	2	1	3	0	0	0	0	0	1	1	0	0	5
65	M	wenzhou	6	2	0	0	5	5	23	16	5	4	30	0	0	1	0	0	0	1	1	3	0	0	0	0	0	0	1	0	0	4
64	M	wenzhou	4	2	0	0	3	3	53	44	6	3	45	0	0	0	0	0	0	0	0	3	0	0	0	0	0	0	0	0	1	6
64	M	wenzhou	3	2	0	0	4	3	36	21	1	0	16	0	0	0	0	0	0	0	0	3	0	0	0	0	0	1	1	0	0	6
64	M	wenzhou	5	2	0	0	4	4	23	19	1	0	25	0	0	1	1	0	0	1	1	3	0	0	0	0	0	0	0	0	0	3
64	F	wenzhou	5	2	0	0	6	6	24	17	1	0	19	0	0	0	1	0	0	0	0	3	0	0	0	0	0	0	0	1	0	4
63	M	wenzhou	3	2	0	0	6	6	41	41	2	1	21	0	0	0	1	0	0	0	0	3	0	1	0	0	0	0	0	0	0	4
63	M	wenzhou	5	2	0	0	3	3	28	16	2	1	51	0	0	1	1	0	0	2	1	3	0	0	0	0	0	0	1	0	0	4
63	M	wenzhou	22	2	0	0	3	3	48	34	5	2	40	0	0	1	0	0	0	2	1	3	0	0	0	0	0	1	1	0	0	6
63	F	wenzhou	10	2	0	0	3	3	41	34	3	2	27	0	0	0	0	0	0	0	0	3	0	1	0	0	0	0	0	0	1	6
63	M	wenzhou	6	2	0	0	5	5	36	29	5	4	26	0	0	1	1	0	0	2	1	3	0	0	0	0	0	1	0	0	0	4
63	M	wenzhou	4	2	0	0	2	2	42	37	1	0	29	0	0	1	0	0	0	0	0	3	0	1	0	0	0	0	0	0	0	4
63	M	wenzhou	4	2	0	0	7	4	37	29	10	5	47	0	0	1	0	0	0	3	1	3	0	1	0	0	0	0	1	0	0	7
63	M	wenzhou	6	2	0	0	2	2	30	23	1	0	34	0	0	0	0	0	0	0	0	3	0	1	0	0	0	0	0	0	1	6
62	M	wenzhou	5	2	0	0	6	4	34	27	4	1	21	0	0	0	0	0	0	0	0	3	1	0	1	0	0	0	1	1	0	7
62	F	wenzhou	7	2	0	0	2	2	43	34	2	1	34	0	0	0	0	0	0	0	0	3	0	0	0	0	0	0	0	0	1	9
62	F	wenzhou	17	2	0	0	4	4	79	61	8	3	38	0	0	0	0	0	0	0	0	3	0	0	0	0	0	0	0	0	0	3
62	M	wenzhou	5	2	0	0	4	4	32	30	3	2	38	0	0	0	0	0	0	0	0	3	0	1	0	0	0	1	0	1	0	6
62	M	wenzhou	5	2	0	0	5	5	27	23	2	1	23	0	0	1	1	0	0	1	1	3	0	0	0	0	0	0	1	0	0	4
62	F	wenzhou	10	2	0	0	2	1	37	30	1	0	23	0	0	0	0	0	0	0	0	3	0	0	1	0	0	1	0	0	0	6
62	M	wenzhou	8	2	0	0	5	5	27	27	4	4	28	0	0	1	1	0	0	0	0	3	1	0	0	0	0	1	0	0	0	6
62	M	wenzhou	10	2	0	0	4	4	29	28	1	1	19	0	0	1	1	0	0	0	0	3	0	1	0	0	0	1	0	0	0	5
62	M	wenzhou	6	2	0	0	7	7	36	25	2	1	21	0	0	1	1	0	0	2	1	3	1	0	0	0	0	0	0	0	0	6
62	M	wenzhou	6	2	0	0	5	5	29	29	2	1	23	0	0	1	0	0	0	0	0	3	0	0	0	0	0	1	0	0	0	5
62	M	wenzhou	11	2	0	0	2	2	29	29	3	2	26	0	0	1	1	0	0	1	1	3	0	0	0	0	0	1	0	0	0	4
62	M	wenzhou	6	2	0	0	4	4	40	29	1	0	24	0	0	1	1	0	0	1	1	3	0	0	0	0	0	0	0	0	0	3
62	M	wenzhou	5	2	0	0	2	2	50	38	2	1	27	0	0	0	0	0	0	1	1	3	0	0	0	0	0	0	0	1	1	10
62	F	wenzhou	5	2	0	0	3	3	34	34	4	3	26	0	0	1	1	0	0	0	0	3	0	0	0	0	0	0	0	0	0	3
62	M	wenzhou	3	2	0	0	2	2	19	17	2	1	10	0	0	0	0	0	0	0	0	3	0	0	0	0	0	0	0	0	0	3
62	F	wenzhou	2	2	0	0	3	3	40	28	2	1	28	0	0	0	0	0	0	2	1	3	0	0	0	0	0	0	0	0	0	3
62	F	wenzhou	13	2	0	0	4	4	34	23	3	0	25	0	0	1	1	0	0	0	0	3	0	0	1	0	0	1	1	0	0	7
62	M	wenzhou	7	2	0	0	6	6	71	69	9	8	36	0	0	1	1	0	0	0	0	3	0	1	0	0	0	1	0	0	0	5
62	M	wenzhou	5	2	0	0	3	3	42	30	1	0	22	0	0	1	1	0	0	2	1	3	0	0	0	0	0	1	1	0	0	6
61	F	wenzhou	5	2	0	0	4	4	34	27	5	4	31	0	0	1	1	0	0	2	1	3	0	0	0	0	0	1	1	0	0	5
61	M	wenzhou	3	2	0	0	3	2	44	28	6	3	26	0	0	0	0	0	0	0	0	3	0	0	0	0	0	0	1	1	0	8
61	M	wenzhou	9	2	0	0	4	4	36	24	2	1	31	0	0	0	0	0	0	0	0	3	0	0	0	0	0	0	1	1	0	8
61	M	wenzhou	7	2	0	0	2	1	39	23	4	1	23	0	0	0	0	0	0	0	0	3	0	0	0	0	0	0	0	1	0	4
59	M	wenzhou	7	2	0	0	3	3	34	29	1	0	13	0	0	1	0	0	0	2	1	2	0	1	0	0	0	0	0	0	0	4
59	M	wenzhou	4	2	0	0	2	1	33	22	1	0	22	0	0	0	0	0	0	0	0	2	0	0	0	0	0	0	1	0	0	4
59	F	wenzhou	2	2	0	0	7	7	50	43	2	1	18	0	0	0	0	0	0	0	0	2	0	0	0	0	0	1	0	0	1	9
59	F	wenzhou	4	2	0	0	2	2	30	23	2	1	26	0	0	0	0	0	0	0	0	2	1	0	0	0	0	0	1	0	0	4
58	M	wenzhou	8	2	0	0	2	1	32	21	1	0	16	0	0	0	0	0	0	1	1	2	0	0	0	0	0	0	0	0	0	2
58	M	wenzhou	8	2	0	0	3	3	15	15	4	3	31	0	0	1	1	0	0	0	0	2	0	1	0	0	0	0	0	0	0	3
57	M	wenzhou	6	2	0	0	9	9	71	67	9	8	36	0	0	1	1	0	0	2	1	2	0	0	0	0	0	0	1	0	0	3
57	F	wenzhou	4	2	0	0	3	3	32	21	4	3	27	0	0	1	0	0	0	2	1	2	0	1	0	0	0	0	0	0	0	3
57	M	wenzhou	7	2	0	0	6	5	37	31	3	2	33	0	0	1	1	0	0	1	1	2	0	0	0	0	0	1	1	1	0	6
57	F	wenzhou	7	2	0	0	3	3	19	16	0	0	15	0	0	0	1	0	0	0	0	2	0	0	0	0	0	0	0	0	0	2
57	M	wenzhou	8	2	0	0	6	5	37	26	2	1	22	0	0	1	1	0	0	1	1	2	0	0	0	0	0	1	1	0	0	4
57	F	wenzhou	7	2	0	0	2	2	36	29	1	0	22	0	0	0	0	0	0	0	0	2	0	0	0	0	0	0	0	1	0	3
56	M	wenzhou	6	2	0	0	2	2	39	38	4	3	36	0	0	1	0	0	0	0	0	2	0	0	0	0	0	1	0	0	0	4
56	F	wenzhou	11	2	0	0	5	5	27	15	7	4	26	0	0	1	1	0	0	1	1	2	0	0	0	0	0	1	0	0	0	3
56	M	wenzhou	6	2	0	0	2	1	23	19	2	1	22	0	0	0	0	0	0	0	0	2	0	0	0	0	0	0	0	0	0	2
56	M	wenzhou	4	2	0	0	4	4	47	37	3	2	25	0	0	1	0	0	0	0	0	2	1	0	0	0	0	0	1	0	0	4
56	F	wenzhou	6	2	0	0	6	6	32	27	4	3	30	0	0	1	0	0	0	2	1	2	1	1	0	0	0	0	0	0	0	4
56	M	wenzhou	11	2	0	0	4	4	31	24	1	0	17	0	0	1	1	0	0	0	0	2	0	0	0	0	0	1	0	0	0	4
56	M	wenzhou	15	2	0	0	3	2	35	23	5	2	27	0	0	1	0	0	0	2	1	2	0	0	0	0	0	0	0	0	0	2
56	M	wenzhou	4	2	0	0	5	4	38	26	5	2	21	0	0	0	1	0	0	0	0	2	0	0	0	0	1	1	0	0	0	9
56	F	wenzhou	5	2	0	0	4	2	58	40	6	1	32	0	0	0	0	0	0	0	0	2	0	0	0	0	0	0	1	0	0	3
55	M	wenzhou	16	2	0	0	3	3	31	31	2	1	20	0	0	0	0	0	0	0	0	2	0	0	0	0	0	0	1	0	0	3
55	M	wenzhou	7	2	0	0	4	4	17	17	4	3	30	0	0	1	1	0	0	0	0	2	0	1	0	0	0	0	0	0	0	3
55	M	wenzhou	9	2	0	0	6	6	44	37	2	1	21	0	0	1	0	0	0	0	0	2	0	0	0	0	0	0	0	1	0	5
55	M	wenzhou	5	2	0	0	3	3	23	23	1	0	23	0	0	1	0	0	0	0	0	2	0	0	0	0	0	1	0	0	0	3
54	F	wenzhou	10	2	0	0	3	3	37	32	6	5	22	0	0	1	1	0	0	2	1	2	0	0	0	0	0	0	1	0	0	3
54	F	wenzhou	10	2	0	0	4	4	38	23	6	3	38	0	0	1	1	0	0	2	1	2	0	0	0	0	0	0	0	0	1	4
54	F	wenzhou	5	2	0	0	2	2	24	20	3	2	19	0	0	0	1	0	0	0	0	2	0	0	0	0	0	0	0	0	0	2
54	F	wenzhou	7	2	0	0	3	2	35	23	1	0	27	0	0	0	0	0	0	0	0	2	0	0	0	0	0	1	0	0	0	3
53	F	wenzhou	2	2	0	0	3	3	46	32	4	1	31	0	0	1	0	0	0	2	1	2	0	0	0	0	0	0	0	0	0	2
53	M	wenzhou	7	2	0	0	4	4	25	24	1	0	14	0	0	0	0	0	0	0	0	2	0	0	0	0	0	0	0	0	1	4
53	F	wenzhou	6	2	0	0	9	9	72	67	7	6	45	0	0	1	1	0	0	2	1	2	0	0	0	0	0	1	0	0	0	3
53	M	wenzhou	5	2	0	0	3	3	23	23	3	2	20	0	0	1	1	0	0	1	1	2	0	0	0	0	0	0	0	0	0	2
53	F	wenzhou	6	2	0	0	3	3	32	32	3	2	32	0	0	1	0	0	0	0	0	2	0	1	0	0	0	0	0	0	0	3
53	M	wenzhou	12	2	0	0	3	2	47	36	2	1	24	0	0	0	1	0	0	0	0	2	0	0	0	0	0	0	0	0	0	2
48	F	wenzhou	5	2	0	0	3	3	33	29	1	0	22	0	0	1	0	0	0	1	1	1	0	0	0	0	0	0	0	0	0	1
46	M	wenzhou	9	2	0	0	3	3	24	23	2	1	25	0	0	1	1	0	0	0	0	1	0	0	0	0	0	0	0	0	0	1
44	M	wenzhou	3	2	0	0	3	3	39	27	1	0	17	0	0	0	0	0	0	0	0	1	0	0	0	0	0	0	0	0	1	3
44	M	wenzhou	5	2	0	0	7	7	67	66	6	5	19	0	0	1	0	0	0	0	0	1	0	0	0	0	0	0	0	0	0	2
43	F	wenzhou	7	2	0	0	6	6	28	24	3	2	35	0	0	1	0	0	0	2	1	1	0	0	0	0	0	0	0	0	0	1
42	M	wenzhou	33	2	0	0	3	3	18	18	2	2	19	0	0	0	0	0	0	0	0	1	0	0	0	0	0	0	0	1	0	4
40	M	wenzhou	5	2	0	0	3	3	27	21	1	0	19	0	0	1	1	0	0	1	1	0	0	0	0	0	0	0	0	0	0	0
38	M	wenzhou	22	2	0	0	3	2	30	18	4	1	21	0	0	0	0	0	0	0	0	0	0	0	0	0	0	0	1	1	0	4
38	M	wenzhou	7	2	0	0	5	5	67	64	5	4	28	0	0	0	0	0	0	0	0	0	0	0	0	0	1	0	1	0	1	9
38	M	wenzhou	6	2	0	0	4	4	22	18	3	2	25	0	0	1	1	0	0	1	1	0	0	1	0	0	0	0	0	0	0	1
37	M	wenzhou	12	2	0	0	3	2	25	18	1	0	22	0	0	0	0	0	0	1	1	0	0	0	0	0	0	0	0	0	0	0
36	M	wenzhou	5	2	0	0	7	7	21	19	1	0	20	0	0	1	1	0	0	0	0	0	0	1	0	0	0	1	0	0	0	2
87	M	wenzhou	7	3	0	0	7	6	45	38	7	4	34	0	0	0	1	0	0	0	0	4	0	0	0	0	0	0	0	0	0	5
87	F	wenzhou	9	3	0	0	4	3	36	22	3	0	31	0	0	0	0	0	0	2	1	4	0	1	0	0	0	0	0	0	1	7
87	M	wenzhou	9	3	0	0	2	2	46	38	7	4	43	0	0	0	0	0	0	2	1	4	0	0	0	0	0	0	0	0	1	6
87	M	wenzhou	6	3	0	0	4	3	64	50	3	2	44	0	0	1	0	0	0	2	1	4	0	0	0	0	0	0	0	0	0	4
87	F	wenzhou	13	3	0	0	2	1	55	39	7	2	25	0	0	0	0	0	0	0	0	4	0	0	0	0	0	0	1	0	0	6
87	F	wenzhou	16	3	0	0	3	3	50	36	3	2	40	0	0	1	0	0	0	0	0	4	0	0	0	0	0	0	0	0	0	5
86	M	wenzhou	6	3	0	0	6	5	49	33	8	3	42	0	0	1	0	0	0	2	1	4	0	0	0	0	0	1	0	0	0	6
86	M	wenzhou	15	3	0	0	3	2	32	25	2	1	30	0	0	1	0	0	0	0	0	4	0	0	0	0	0	0	1	0	1	7
86	F	wenzhou	7	3	0	0	2	2	47	45	3	2	27	0	0	0	0	0	0	1	1	4	0	0	1	0	0	0	0	0	0	5
86	F	wenzhou	40	3	0	0	5	4	54	36	4	1	34	0	0	0	0	0	0	2	1	4	0	0	0	0	0	1	1	0	1	9
86	F	wenzhou	4	3	0	0	4	4	43	39	3	2	31	0	0	0	0	0	0	1	1	4	0	0	0	0	0	0	0	0	0	4
86	F	wenzhou	13	3	0	0	2	2	59	59	2	1	32	0	0	1	0	0	0	1	1	4	0	0	0	0	0	1	0	0	0	5
86	M	wenzhou	4	3	0	0	2	2	38	29	4	1	37	0	0	0	0	0	0	2	1	4	0	0	0	0	0	1	0	0	0	5
84	M	wenzhou	7	3	0	0	2	2	45	31	2	1	46	0	0	1	0	0	0	2	1	4	1	0	0	0	0	0	1	0	0	6
84	M	wenzhou	30	3	0	0	4	4	49	42	2	2	36	0	0	1	0	0	0	1	1	4	1	1	0	0	0	1	1	0	0	8
84	M	wenzhou	7	3	0	0	4	3	50	39	3	2	35	0	0	0	1	0	0	1	1	4	0	1	0	0	0	0	0	0	0	5
84	F	wenzhou	9	3	0	0	2	2	23	21	1	0	33	0	0	1	0	0	0	0	0	4	0	0	0	0	0	0	0	0	0	4
84	M	wenzhou	8	3	0	0	2	2	47	35	2	1	39	0	0	1	0	0	0	2	1	4	0	0	0	0	0	0	0	0	0	4
84	M	wenzhou	7	3	0	0	5	4	32	30	2	1	25	0	0	0	0	0	0	0	0	4	0	0	0	0	0	1	0	0	0	7
84	F	wenzhou	16	3	0	0	4	4	52	40	4	1	29	0	0	0	0	0	0	0	0	4	0	0	0	0	0	0	0	0	0	6
84	M	wenzhou	5	3	0	0	4	3	35	28	1	0	30	0	0	1	0	0	0	0	0	4	0	0	0	0	0	0	0	0	0	4
81	M	wenzhou	4	3	0	0	2	1	37	26	3	2	23	0	0	0	0	0	0	2	1	4	0	0	0	0	0	1	0	0	0	5
81	M	wenzhou	9	3	0	0	4	4	46	39	2	1	44	0	0	1	0	0	0	2	1	4	0	0	0	0	0	1	0	0	0	6
81	F	wenzhou	8	3	0	0	4	4	42	27	5	2	47	0	0	1	0	0	0	3	1	4	0	0	0	0	0	0	0	0	0	5
80	M	wenzhou	7	3	0	0	7	4	82	56	10	5	43	0	0	1	0	0	0	2	1	4	0	0	0	0	0	0	1	0	0	5
80	F	wenzhou	8	3	0	0	4	4	19	19	4	3	28	0	0	1	1	0	0	0	0	4	0	1	0	0	0	1	1	0	0	7
80	F	wenzhou	5	3	0	0	3	2	79	57	6	3	37	0	0	0	0	0	0	2	1	4	0	0	0	0	0	0	1	0	0	5
79	M	wenzhou	12	3	0	0	5	5	57	41	5	2	42	0	0	0	1	0	0	2	1	4	0	0	0	0	0	1	0	0	1	9
79	F	wenzhou	10	3	0	0	3	3	37	31	1	0	28	0	0	0	0	0	0	2	1	4	0	0	0	0	0	1	1	0	1	8
79	M	wenzhou	6	3	0	0	6	5	49	38	5	2	33	0	0	0	1	0	0	2	1	4	0	1	0	0	0	1	0	0	1	13
79	F	wenzhou	5	3	0	0	7	7	68	68	7	6	50	0	0	1	0	0	0	0	0	4	1	1	0	0	0	1	1	0	0	10
79	F	wenzhou	9	3	0	0	10	7	95	66	11	6	57	0	0	1	0	0	0	0	0	4	0	0	0	0	0	1	1	0	0	8
78	M	wenzhou	14	3	0	0	9	9	94	82	7	6	35	0	0	1	1	0	0	0	0	4	0	1	0	0	0	1	0	0	0	7
78	F	wenzhou	5	3	0	0	5	5	38	38	3	2	31	0	0	1	1	0	0	1	1	4	1	0	0	0	0	1	0	0	0	6
78	F	wenzhou	10	3	0	0	12	11	72	56	8	5	49	0	0	1	1	0	0	2	1	4	1	0	0	0	0	0	1	0	0	6
78	F	wenzhou	15	3	0	0	4	4	35	31	1	1	36	0	0	0	0	0	0	0	0	4	0	0	1	0	0	0	0	0	0	5
78	M	wenzhou	4	3	0	0	3	3	27	27	1	1	26	0	0	0	0	0	0	0	0	4	0	0	0	0	0	0	1	0	1	8
77	F	wenzhou	13	3	0	0	5	5	24	22	2	1	27	0	0	1	0	0	0	0	0	4	0	0	1	0	0	0	0	0	0	5
77	F	wenzhou	3	3	0	0	4	3	52	41	4	1	33	0	0	0	0	0	0	2	1	4	0	1	1	0	0	1	0	0	0	7
76	M	wenzhou	3	3	0	0	3	3	35	24	4	3	32	0	0	1	0	0	0	0	0	4	0	1	0	0	0	0	0	0	0	5
76	F	wenzhou	9	3	0	0	2	2	53	41	2	1	28	0	0	0	0	0	0	0	0	4	1	1	0	0	0	1	0	0	0	9
76	M	wenzhou	3	3	0	0	2	1	37	25	1	0	25	0	0	0	0	0	0	0	0	4	0	0	0	0	0	0	0	0	0	4
76	F	wenzhou	7	3	0	0	4	4	55	55	4	3	34	0	0	0	0	0	0	2	1	4	1	1	0	0	0	1	0	0	0	7
76	M	wenzhou	28	3	0	0	2	1	49	37	5	2	32	0	0	0	0	0	0	3	1	4	0	0	0	0	0	1	0	0	0	6
76	M	wenzhou	60	3	0	0	11	9	49	27	7	2	27	0	0	1	1	0	0	0	0	4	0	0	0	0	0	1	0	0	1	12
76	M	wenzhou	11	3	0	0	5	4	43	32	4	1	22	0	0	0	0	0	0	2	1	4	0	0	0	0	0	1	0	0	0	5
76	M	wenzhou	17	3	0	0	5	5	49	37	3	2	44	0	0	1	0	0	0	0	0	4	0	0	0	0	0	0	0	0	1	10
76	M	wenzhou	18	3	0	0	6	5	57	42	7	4	38	0	0	1	1	0	0	2	1	4	0	1	0	0	0	1	1	1	0	8
76	F	wenzhou	13	3	0	0	7	7	32	28	3	2	34	0	0	1	1	0	0	1	1	4	0	1	0	0	0	0	0	0	0	5
76	M	wenzhou	8	3	0	0	4	2	51	33	4	1	20	0	0	0	0	0	0	0	0	4	0	0	0	0	0	0	0	0	0	4
76	M	wenzhou	9	3	0	0	3	3	50	35	4	1	37	0	0	0	0	0	0	3	1	4	0	1	0	0	0	1	0	0	0	7
76	F	wenzhou	5	3	0	0	5	5	18	18	2	1	17	0	0	1	0	0	0	1	1	4	0	0	0	0	0	1	0	0	0	5
76	F	wenzhou	6	3	0	0	6	6	31	28	2	1	27	0	0	0	1	0	0	0	0	4	0	0	1	0	0	0	1	0	0	6
76	M	wenzhou	5	3	0	0	7	7	19	17	3	2	38	0	0	1	1	0	0	2	1	4	0	0	0	0	0	0	1	0	0	5
76	F	wenzhou	7	3	0	0	2	2	40	26	5	2	23	0	0	1	1	0	0	0	0	4	0	0	0	0	0	1	1	0	0	6
75	F	wenzhou	8	3	0	0	3	3	39	39	2	1	27	0	0	0	0	0	0	1	1	4	0	0	0	0	0	0	0	0	0	4
75	M	wenzhou	9	3	0	0	4	1	46	28	5	0	22	0	0	0	0	0	0	0	0	4	0	0	0	0	0	0	1	0	1	7
75	M	wenzhou	9	3	0	0	3	3	31	25	2	1	28	0	0	1	1	0	0	2	1	4	0	0	0	0	0	0	0	0	0	4
75	F	wenzhou	13	3	0	0	4	4	36	31	2	1	35	0	0	0	1	0	0	2	1	4	0	0	0	0	0	1	1	0	0	6
75	F	wenzhou	11	3	0	0	2	2	25	13	2	1	29	0	0	1	0	0	0	2	1	4	0	0	0	0	0	0	0	0	1	6
75	F	wenzhou	5	3	0	0	6	6	71	71	7	6	33	0	0	1	1	0	0	1	1	4	0	1	0	0	0	0	0	0	0	5
75	F	wenzhou	8	3	0	0	6	6	37	32	5	4	29	0	0	1	0	0	0	0	0	4	0	1	0	0	0	1	1	0	0	7
74	M	wenzhou	7	3	0	0	6	6	38	36	4	3	27	0	0	0	0	0	0	0	0	4	0	0	1	0	0	0	0	0	1	7
74	M	wenzhou	6	3	0	0	4	3	33	21	3	2	38	0	0	1	1	0	0	2	1	4	0	0	0	0	0	0	1	0	0	6
74	M	wenzhou	6	3	0	0	4	4	33	29	4	3	32	0	0	1	1	0	0	0	0	4	0	0	0	0	0	0	1	0	0	6
74	M	wenzhou	8	3	0	0	7	7	57	50	4	3	24	0	0	1	1	0	0	0	0	4	0	0	0	0	0	0	1	0	1	7
73	M	wenzhou	17	3	0	0	4	3	62	51	4	3	32	0	0	1	0	0	0	0	0	4	1	0	0	0	0	0	0	0	1	8
73	F	wenzhou	9	3	0	0	3	3	20	20	2	1	32	0	0	1	1	0	0	2	1	4	0	0	0	0	0	1	1	0	0	6
73	M	wenzhou	4	3	0	0	6	5	62	44	5	2	32	0	0	0	0	0	0	2	1	4	0	0	0	0	0	0	1	0	0	5
73	F	wenzhou	8	3	0	0	2	2	33	28	3	2	38	0	0	1	1	0	0	2	1	4	0	0	0	0	0	0	0	0	0	4
73	M	wenzhou	3	3	0	0	2	2	24	19	2	1	28	0	0	0	0	0	0	2	1	4	0	1	0	0	0	1	1	0	0	7
73	M	wenzhou	9	3	0	0	6	6	25	20	2	1	29	0	0	0	1	0	0	0	0	4	0	0	0	0	0	0	1	1	0	6
73	M	wenzhou	8	3	0	0	5	3	52	33	4	1	24	0	0	0	1	0	0	0	0	4	0	0	0	0	0	0	1	0	0	5
73	F	wenzhou	12	3	0	0	4	4	50	43	5	2	35	0	0	0	0	0	0	1	1	4	0	0	1	0	0	0	1	1	0	7
73	F	wenzhou	13	3	0	0	3	3	59	47	2	1	32	0	0	1	1	0	0	0	0	4	0	1	0	0	0	0	0	0	0	5
73	M	wenzhou	11	3	0	0	4	3	42	35	6	3	45	0	0	1	0	0	0	0	0	4	1	0	0	0	0	0	0	0	0	5
73	M	wenzhou	6	3	0	0	3	3	42	37	3	2	36	0	0	0	1	0	0	2	1	4	0	0	0	0	0	1	0	0	0	5
73	M	wenzhou	24	3	0	0	9	8	34	19	7	4	31	0	0	1	1	0	0	0	0	4	0	0	0	0	0	0	1	0	1	8
73	M	wenzhou	7	3	0	0	3	3	27	23	3	2	38	0	0	1	1	0	0	2	1	4	0	0	0	0	0	1	0	0	0	5
72	M	wenzhou	6	3	0	0	2	1	35	28	4	1	23	0	0	1	0	0	0	0	0	4	0	0	0	0	0	0	0	0	0	4
72	M	wenzhou	11	3	0	0	7	7	61	56	8	7	23	0	0	1	0	0	0	2	1	4	0	0	0	0	0	0	1	0	0	5
72	F	wenzhou	4	3	0	0	6	5	44	33	3	0	26	0	0	0	1	0	0	0	0	4	0	0	0	0	0	0	0	0	0	4
72	F	wenzhou	6	3	0	0	4	4	66	55	3	2	40	0	0	0	0	0	0	2	1	4	0	0	0	0	0	0	1	0	0	5
72	M	wenzhou	6	3	0	0	5	5	15	15	5	4	30	0	0	1	1	0	0	2	1	4	0	0	0	0	0	1	0	0	0	5
72	M	wenzhou	9	3	0	0	2	2	38	31	3	2	28	0	0	1	0	0	0	0	0	4	0	0	0	0	0	0	0	0	1	10
72	M	wenzhou	3	3	0	0	3	3	31	31	3	2	29	0	0	1	0	0	0	3	1	4	0	0	0	0	0	0	0	0	1	6
72	M	wenzhou	8	3	0	0	4	3	39	34	1	0	38	0	0	1	0	0	0	2	1	4	0	0	0	0	0	1	0	1	0	6
72	F	wenzhou	7	3	0	0	3	1	51	37	3	0	24	0	0	0	0	0	0	0	0	4	0	0	0	0	0	0	1	0	0	5
72	F	wenzhou	7	3	0	0	6	3	60	43	6	1	34	0	0	0	0	0	0	3	1	4	0	1	0	0	0	1	0	0	1	8
72	M	wenzhou	5	3	0	0	8	7	28	21	5	2	19	0	0	1	1	0	0	0	0	4	0	1	0	0	0	0	0	0	0	6
72	M	wenzhou	14	3	0	0	5	5	44	37	6	5	39	0	0	1	1	0	0	2	1	4	0	0	0	0	0	1	0	0	0	5
72	M	wenzhou	5	3	0	0	2	2	20	20	3	2	33	0	0	1	1	0	0	2	1	4	0	0	0	0	0	1	0	0	0	5
72	M	wenzhou	8	3	0	0	4	4	23	19	3	2	28	0	0	1	1	0	0	1	1	4	0	0	0	0	0	0	1	0	0	5
72	F	wenzhou	3	3	0	0	6	6	73	61	2	1	34	0	0	1	0	0	0	0	0	4	0	0	0	0	0	0	0	0	0	5
72	F	wenzhou	8	3	0	0	3	3	39	32	2	1	27	0	0	0	0	0	0	0	0	4	0	1	0	0	0	1	1	0	0	7
72	M	wenzhou	6	3	0	0	9	9	52	46	3	2	42	0	0	1	1	0	0	2	1	4	0	0	0	0	0	0	0	0	0	4
71	F	wenzhou	18	3	0	0	7	7	28	28	3	2	29	0	0	1	0	0	0	2	1	4	0	1	0	0	0	1	0	0	0	6
71	F	wenzhou	7	3	0	0	6	4	48	33	5	2	28	0	0	0	1	0	0	0	0	4	0	0	0	0	0	0	0	1	0	5
71	F	wenzhou	7	3	0	0	6	6	24	21	4	3	23	0	0	1	1	0	0	2	1	4	0	1	0	0	0	0	1	0	0	6
71	M	wenzhou	12	3	0	0	7	7	35	31	4	3	33	0	0	1	0	0	0	0	0	4	0	1	0	0	0	0	0	0	1	11
71	M	wenzhou	6	3	0	0	3	3	27	20	6	3	37	0	0	1	1	0	0	2	1	4	0	0	0	0	0	0	1	1	0	7
71	M	wenzhou	11	3	0	0	9	9	53	41	8	5	40	0	0	1	0	0	0	0	0	4	0	0	0	0	0	0	0	0	1	11
70	M	wenzhou	5	3	0	0	8	8	28	26	7	6	31	0	0	1	1	0	0	2	1	3	0	0	0	0	0	1	1	0	0	6
70	M	wenzhou	5	3	0	0	3	3	26	21	1	0	28	0	0	1	0	0	0	2	1	3	0	0	0	0	0	0	0	0	0	3
70	F	wenzhou	5	3	0	0	4	1	64	28	6	1	28	0	0	0	0	0	0	3	1	3	0	0	0	0	0	0	0	0	1	9
70	M	wenzhou	5	3	0	0	4	4	26	21	5	4	30	0	0	1	1	0	0	2	1	3	0	1	0	0	0	0	0	0	0	4
70	F	wenzhou	4	3	0	0	3	2	57	37	4	1	30	0	0	0	0	0	0	0	0	3	1	0	0	0	0	0	1	0	1	8
70	F	wenzhou	9	3	0	0	2	2	21	16	1	0	27	0	0	0	0	0	0	1	1	3	0	0	0	0	0	0	0	1	0	4
70	F	wenzhou	50	3	0	0	2	2	50	36	3	0	28	0	0	0	0	0	0	0	0	3	1	0	0	0	0	0	0	0	0	4
70	M	wenzhou	3	3	0	0	5	4	37	29	2	1	23	0	0	0	1	0	0	0	0	3	0	0	0	0	0	0	0	0	0	3
70	M	wenzhou	10	3	0	0	10	10	39	37	4	3	31	0	0	1	1	0	0	2	1	3	0	0	0	0	0	0	0	0	0	4
70	M	wenzhou	6	3	0	0	2	2	21	20	1	0	23	0	0	0	0	0	0	0	0	3	0	1	0	0	0	0	1	1	0	8
70	M	wenzhou	6	3	0	0	4	4	22	15	3	2	23	0	0	1	0	0	0	1	1	3	0	0	0	0	0	0	0	0	1	5
70	M	wenzhou	6	3	0	0	5	5	66	66	8	7	37	0	0	1	0	0	0	0	0	3	1	0	0	0	0	0	0	0	0	5
70	F	wenzhou	13	3	0	0	5	5	67	67	5	4	48	0	0	1	1	0	0	0	0	3	0	1	0	0	0	0	1	0	0	5
70	M	wenzhou	17	3	0	0	11	11	37	26	8	5	33	0	0	1	1	0	0	1	1	3	1	0	0	0	0	0	0	0	1	6
70	F	wenzhou	6	3	0	0	3	2	48	37	8	5	32	0	0	0	0	0	0	2	1	3	1	0	0	0	0	1	1	0	0	8
70	F	wenzhou	7	3	0	0	4	4	26	24	2	1	24	1	0	0	0	0	0	0	0	3	0	0	0	0	0	0	0	0	0	3
70	M	wenzhou	7	3	0	0	3	3	23	16	2	1	19	0	0	1	1	0	0	1	1	3	0	0	0	0	0	0	0	0	0	3
70	F	wenzhou	6	3	0	0	3	3	22	17	4	3	32	0	0	1	0	0	0	1	1	3	0	0	0	0	0	0	0	0	0	4
70	M	wenzhou	6	3	0	0	4	4	28	26	2	1	30	0	0	1	1	0	0	0	0	3	0	0	0	0	0	0	1	1	0	7
70	F	wenzhou	6	3	0	0	5	3	46	27	5	2	27	0	0	0	1	0	0	0	0	3	0	1	0	0	0	0	1	0	0	5
70	F	wenzhou	12	3	0	0	9	9	74	74	8	7	29	0	0	1	1	0	0	0	0	3	0	0	0	0	0	1	0	0	0	4
70	M	wenzhou	5	3	0	0	5	5	32	30	4	3	38	0	0	1	1	0	0	0	0	3	0	0	0	0	0	0	0	0	0	3
69	M	wenzhou	24	3	0	0	3	3	30	23	3	2	37	0	0	1	0	0	0	1	1	3	1	0	0	0	0	0	0	0	0	6
69	M	wenzhou	9	3	0	0	7	6	62	50	5	4	44	0	0	1	0	0	0	3	1	3	0	0	0	0	0	1	1	0	1	7
68	M	wenzhou	6	3	0	0	4	4	40	33	2	1	29	0	0	0	0	0	0	0	0	3	0	0	0	0	0	0	1	0	1	7
68	M	wenzhou	9	3	0	0	3	2	42	36	3	2	35	0	0	0	0	0	0	2	1	3	0	0	0	0	0	0	1	0	0	5
67	F	wenzhou	11	3	0	0	2	2	31	28	2	1	27	0	0	0	0	0	0	0	0	3	0	0	0	0	0	0	0	0	0	3
67	M	wenzhou	8	3	0	0	4	4	30	30	4	3	29	0	0	1	1	0	0	2	1	3	0	0	0	0	0	0	0	0	0	4
67	M	wenzhou	6	3	0	0	5	5	23	23	2	1	18	0	0	0	1	0	0	0	0	3	0	0	0	0	0	0	0	1	1	7
67	F	wenzhou	6	3	0	0	2	1	45	30	6	1	29	0	0	0	0	0	0	0	0	3	0	0	0	0	0	0	0	0	0	3
67	F	wenzhou	8	3	0	0	2	2	51	39	2	1	36	0	0	1	0	0	0	0	0	3	0	0	0	0	0	1	1	0	0	5
66	F	wenzhou	9	3	0	0	8	8	33	29	2	1	22	0	0	1	1	0	0	0	0	3	0	0	0	0	0	0	0	0	0	3
66	M	wenzhou	5	3	0	0	3	3	44	40	3	2	33	0	0	1	1	0	0	1	1	3	0	0	0	0	0	0	1	0	0	5
66	F	wenzhou	9	3	0	0	7	7	80	69	8	5	39	0	0	1	0	0	0	2	1	3	0	0	0	0	0	0	0	0	1	6
66	F	wenzhou	4	3	0	0	3	2	26	19	2	1	29	0	0	0	0	0	0	1	1	3	0	0	0	0	0	0	0	0	0	3
65	F	wenzhou	5	3	0	0	5	4	45	38	3	2	33	0	0	0	1	0	0	0	0	3	0	0	0	0	0	0	0	0	0	3
65	F	wenzhou	8	3	0	0	9	9	55	43	6	5	37	0	0	1	1	0	0	1	1	3	0	0	0	0	0	0	0	1	1	6
64	M	wenzhou	6	3	0	0	6	6	41	34	3	2	44	0	0	1	1	0	0	0	0	3	0	0	0	0	0	1	0	0	0	4
64	F	wenzhou	11	3	0	0	6	4	85	63	4	1	32	0	0	0	1	0	0	2	1	3	0	0	1	0	0	1	0	0	0	6
64	M	wenzhou	5	3	0	0	7	7	52	52	4	3	28	0	0	1	1	0	0	2	1	3	0	0	0	0	0	0	1	0	0	4
64	M	wenzhou	5	3	0	0	3	3	43	36	1	1	27	0	0	0	0	0	0	0	0	3	0	0	0	0	0	0	0	1	0	5
63	M	wenzhou	6	3	0	0	3	3	28	23	2	1	39	0	0	1	0	0	0	2	1	3	0	0	0	0	0	0	0	0	0	3
63	M	wenzhou	18	3	0	0	2	2	28	21	1	1	31	0	0	0	0	0	0	0	0	3	0	1	0	0	0	0	0	0	0	4
63	M	wenzhou	8	3	0	0	3	2	47	29	4	1	28	0	0	0	0	0	0	3	1	3	0	1	0	0	0	1	1	1	0	8
63	F	wenzhou	6	3	0	0	7	7	27	25	6	5	30	0	0	1	1	0	0	2	1	3	0	1	0	0	0	0	0	0	0	5
63	F	wenzhou	12	3	0	0	4	4	46	43	6	5	35	0	0	1	1	0	0	0	0	3	0	0	0	0	0	0	0	0	1	9
62	M	wenzhou	6	3	0	0	5	5	39	34	2	1	25	0	0	1	0	0	0	1	1	3	0	0	0	0	0	1	1	1	1	9
62	M	wenzhou	12	3	0	0	5	5	44	38	8	7	39	0	0	1	0	0	0	1	1	3	0	0	0	0	0	1	0	0	1	6
62	M	wenzhou	6	3	0	0	6	6	36	29	6	5	32	0	0	1	1	0	0	2	1	3	0	0	0	0	0	0	0	0	0	3
62	F	wenzhou	6	3	0	0	4	4	37	32	2	1	28	0	0	0	0	0	0	1	1	3	0	0	1	0	0	0	0	0	0	4
62	F	wenzhou	6	3	0	0	5	5	53	42	4	3	36	0	0	0	1	0	0	2	1	3	0	0	0	0	0	1	1	0	0	5
62	M	wenzhou	6	3	0	0	3	3	38	34	1	0	32	0	0	1	0	0	0	0	0	3	0	1	0	0	0	1	0	0	0	5
62	M	wenzhou	8	3	0	0	3	3	37	33	4	3	46	0	0	1	0	0	0	2	1	3	0	0	0	0	0	1	0	0	1	12
62	F	wenzhou	7	3	0	0	5	4	32	25	2	1	27	0	0	0	1	0	0	0	0	3	0	1	0	0	0	0	0	0	0	4
62	F	wenzhou	11	3	0	0	6	6	43	37	2	1	24	0	0	1	0	0	0	0	0	3	0	1	0	0	0	0	0	0	1	6
62	M	wenzhou	6	3	0	0	5	4	36	32	4	1	22	0	0	1	0	0	0	0	0	3	0	0	0	0	0	0	0	0	0	3
61	M	wenzhou	5	3	0	0	7	7	37	37	4	3	36	0	0	1	1	0	0	1	1	3	0	1	0	0	0	0	0	0	0	4
61	F	wenzhou	11	3	0	0	4	4	32	26	2	1	29	0	0	1	0	0	0	2	1	3	1	1	0	0	0	1	1	0	0	8
61	M	wenzhou	7	3	0	0	4	4	37	30	5	4	26	0	0	1	1	0	0	2	1	3	0	0	0	0	0	1	0	0	0	4
61	F	wenzhou	5	3	0	0	10	10	28	28	4	3	25	0	0	0	1	0	0	0	0	3	0	0	0	0	0	0	1	0	0	4
61	F	wenzhou	24	3	0	0	7	5	72	47	4	1	38	0	0	0	1	0	0	0	0	3	0	0	0	0	0	1	0	1	0	5
59	M	wenzhou	8	3	0	0	12	8	44	25	9	4	38	0	0	1	1	0	0	0	0	2	0	0	0	0	0	1	0	0	0	3
59	M	wenzhou	17	3	0	0	8	8	32	32	6	6	21	0	0	1	0	0	0	2	1	2	0	0	0	0	0	0	0	1	0	5
59	F	wenzhou	9	3	0	0	10	9	40	29	4	3	35	0	0	1	1	0	0	2	1	2	0	0	0	0	0	0	0	0	0	2
58	M	wenzhou	4	3	0	0	6	6	47	35	6	3	27	0	0	0	0	0	0	2	1	2	0	0	0	0	0	0	1	1	0	6
57	M	wenzhou	14	3	0	0	3	3	61	61	3	2	28	0	0	0	0	0	0	0	0	2	0	0	0	0	0	0	0	0	1	8
57	M	wenzhou	5	3	0	0	4	3	39	32	2	1	24	0	0	1	1	0	0	0	0	2	0	0	0	0	0	0	1	0	0	4
57	F	wenzhou	7	3	0	0	6	6	26	26	3	2	21	0	0	0	1	0	0	2	1	2	0	0	0	0	0	0	0	1	0	5
57	M	wenzhou	9	3	0	0	5	4	22	22	1	0	25	0	0	1	1	0	0	1	1	2	0	0	0	0	0	0	0	0	0	2
57	F	wenzhou	4	3	0	0	5	5	33	30	5	4	31	0	0	1	0	0	0	2	1	2	0	1	0	0	0	0	0	0	0	3
56	M	wenzhou	11	3	0	0	6	6	46	35	2	1	27	0	0	1	0	0	0	0	0	2	0	0	0	0	0	0	1	1	0	6
55	F	wenzhou	16	3	0	0	5	5	52	46	3	2	30	0	0	0	0	0	0	0	0	2	0	1	0	0	0	0	0	0	1	5
55	M	wenzhou	5	3	0	0	5	5	16	14	4	3	30	0	0	1	1	0	0	0	0	2	1	0	0	0	0	1	0	0	0	5
55	M	wenzhou	8	3	0	0	3	1	45	30	4	1	20	0	0	0	0	0	0	0	0	2	0	0	0	0	0	0	0	1	0	5
54	F	wenzhou	9	3	0	0	3	2	38	27	3	2	24	0	0	0	0	0	0	2	1	2	0	0	1	0	0	0	1	0	0	4
53	M	wenzhou	9	3	0	0	8	7	53	46	4	1	24	0	0	1	1	0	0	0	0	2	0	0	0	0	0	0	0	0	0	4
53	F	wenzhou	9	3	0	0	4	4	30	26	1	0	24	0	0	1	0	0	0	2	1	2	0	0	0	0	0	0	0	0	0	3
53	M	wenzhou	9	3	0	0	3	3	30	25	2	1	9	0	0	0	0	0	0	0	0	2	0	0	0	0	0	0	0	0	1	8
53	M	wenzhou	5	3	0	0	3	3	30	30	4	3	31	0	0	1	1	0	0	1	1	2	0	0	0	0	0	1	0	0	0	3
48	M	wenzhou	4	3	0	0	3	3	30	30	1	1	27	0	0	0	0	0	0	0	0	1	0	0	0	0	0	0	0	0	0	1
48	F	wenzhou	6	3	0	0	5	5	39	30	3	2	34	0	0	1	0	0	0	0	0	1	0	0	0	0	0	0	0	0	0	1
46	M	wenzhou	6	3	0	0	6	6	26	20	4	3	29	0	0	1	1	0	0	2	1	1	0	0	0	0	0	1	0	0	0	2
44	F	wenzhou	9	3	0	0	2	2	37	35	3	2	27	0	0	1	0	0	0	0	0	1	0	0	0	0	0	0	0	0	0	1
43	F	wenzhou	6	3	0	0	2	2	36	36	3	2	22	0	0	0	1	0	0	0	0	1	0	0	0	0	0	0	0	1	0	2
40	F	wenzhou	5	3	0	0	3	3	34	31	2	1	33	0	0	1	0	0	0	0	0	0	0	0	0	0	0	0	0	0	1	6
37	M	wenzhou	19	3	0	0	5	4	43	24	6	1	23	0	0	0	0	0	0	0	0	0	0	0	0	0	0	1	1	0	0	2
37	F	wenzhou	5	3	0	0	3	3	16	15	0	0	29	0	0	1	0	0	0	0	0	0	0	0	0	0	0	0	0	0	0	0
88	F	wenzhou	5	4	0	0	8	7	70	56	8	5	51	0	0	1	0	0	0	3	1	4	0	0	0	0	0	0	0	0	0	4
88	F	wenzhou	4	4	0	0	3	3	33	26	2	1	29	0	0	0	0	0	0	2	1	4	0	0	0	0	0	0	0	0	0	5
88	F	wenzhou	8	4	0	0	4	3	68	48	5	2	35	0	0	0	0	0	0	0	0	4	0	1	0	0	0	1	0	0	1	12
87	M	wenzhou	14	4	0	0	4	4	46	35	2	1	45	0	0	1	0	0	0	2	1	4	1	0	0	0	0	0	0	0	0	7
87	F	wenzhou	14	4	0	0	5	4	54	42	5	2	46	0	0	1	0	0	0	2	1	4	0	0	0	0	0	1	1	0	0	7
87	F	wenzhou	4	4	0	0	5	5	44	33	2	1	37	0	0	1	1	0	0	3	1	4	0	1	0	0	0	1	0	0	0	6
87	F	wenzhou	4	4	0	0	7	7	40	33	3	2	31	0	0	0	0	0	0	2	1	4	0	0	0	0	0	0	0	1	0	5
87	F	wenzhou	8	4	0	0	12	10	71	49	10	5	40	0	0	1	1	0	0	1	1	4	0	0	0	0	0	0	0	0	0	5
86	F	wenzhou	5	4	0	0	7	5	59	36	6	1	35	0	0	0	1	0	0	2	1	4	0	0	0	0	0	0	0	1	0	7
86	F	wenzhou	6	4	0	0	2	2	42	42	2	2	34	0	0	0	0	0	0	0	0	4	0	0	0	0	0	0	0	0	0	5
84	F	wenzhou	14	4	0	0	4	4	30	26	2	1	34	0	0	1	1	0	0	0	0	4	0	0	0	0	0	0	0	0	0	4
84	M	wenzhou	8	4	0	0	7	6	35	28	4	3	33	0	0	1	1	0	0	0	0	4	0	0	0	0	0	0	0	0	0	5
84	F	wenzhou	17	4	0	0	5	5	87	72	6	3	48	0	0	0	0	0	0	3	1	4	1	0	0	0	0	1	1	0	0	8
84	F	wenzhou	19	4	0	0	10	10	68	50	11	6	39	0	0	1	1	0	0	0	0	4	0	0	0	0	0	1	0	0	0	8
84	F	wenzhou	8	4	0	0	4	4	32	31	2	1	26	0	0	1	1	0	0	1	1	4	1	0	0	0	0	0	0	0	0	6
84	M	wenzhou	9	4	0	0	2	2	22	16	2	1	31	0	0	1	0	0	0	1	1	4	0	0	0	0	0	0	0	0	1	10
81	F	wenzhou	5	4	0	0	4	3	37	30	2	1	26	0	0	0	1	0	0	2	1	4	0	0	0	0	0	0	1	0	0	5
80	M	wenzhou	7	4	0	0	7	7	41	39	5	4	39	0	0	1	1	0	0	1	1	4	0	0	1	0	0	0	0	0	0	5
78	M	wenzhou	6	4	0	0	13	11	75	50	10	5	46	0	0	1	1	0	0	0	0	4	0	0	0	0	0	1	1	0	0	6
77	M	wenzhou	6	4	0	0	3	3	28	23	2	1	27	0	0	0	0	0	0	3	1	4	0	0	0	0	0	0	0	0	0	5
77	F	wenzhou	6	4	0	0	5	4	76	56	8	3	40	0	0	0	0	0	0	1	1	4	0	0	0	0	0	0	1	0	0	6
77	M	wenzhou	9	4	0	0	3	3	36	29	3	2	42	0	0	1	1	0	0	0	0	4	0	0	0	0	0	0	0	0	0	6
76	M	wenzhou	4	4	0	0	3	2	57	35	9	6	39	0	0	0	0	0	0	2	1	4	0	0	0	0	0	0	1	0	0	6
76	M	wenzhou	10	4	0	0	5	5	16	16	1	0	20	0	0	0	1	0	0	0	0	4	0	0	0	0	0	0	1	0	0	5
76	F	wenzhou	10	4	0	0	8	5	82	74	12	7	54	0	0	1	0	0	0	2	1	4	0	0	0	0	0	0	0	0	1	10
76	M	wenzhou	7	4	0	0	2	2	16	15	2	2	32	0	0	1	0	0	0	1	1	4	0	0	0	0	0	0	1	0	0	5
76	M	wenzhou	6	4	0	0	8	8	20	16	3	2	34	0	0	1	1	0	0	1	1	4	0	0	0	0	0	0	0	0	0	4
76	M	wenzhou	8	4	0	0	7	7	35	31	4	3	35	0	0	1	1	0	0	0	0	4	0	0	0	0	0	0	0	0	0	4
76	F	wenzhou	13	4	0	0	4	4	32	27	3	2	37	0	0	1	1	0	0	2	1	4	0	1	0	0	0	0	0	1	1	8
76	M	wenzhou	8	4	0	0	5	5	54	43	3	2	31	0	0	0	0	0	0	1	1	4	0	0	0	0	0	0	1	0	0	6
76	M	wenzhou	7	4	0	0	7	7	56	45	4	3	22	0	0	1	1	0	0	1	1	4	0	0	0	0	0	0	1	0	0	5
76	M	wenzhou	10	4	0	0	11	11	32	28	8	7	35	0	0	1	1	0	0	1	1	4	0	0	0	0	0	0	0	0	0	5
76	F	wenzhou	7	4	0	0	6	6	12	12	4	3	29	0	0	1	1	0	0	2	1	4	0	0	0	0	0	0	0	0	0	5
75	F	wenzhou	6	4	0	0	6	5	46	35	4	1	33	0	0	0	1	0	0	0	0	4	1	1	0	0	0	0	1	0	0	11
75	F	wenzhou	9	4	0	0	4	4	44	37	2	1	26	0	0	0	0	0	0	2	1	4	0	0	0	0	0	0	0	0	1	6
75	F	wenzhou	6	4	0	0	13	11	54	36	8	5	38	0	0	1	1	0	0	0	0	4	1	0	0	0	0	0	1	0	0	6
75	F	wenzhou	6	4	0	0	6	5	41	29	3	2	37	0	0	1	0	0	0	0	0	4	0	0	0	0	0	1	0	0	0	6
74	F	wenzhou	9	4	0	0	2	1	28	26	1	0	23	0	0	1	0	0	0	2	1	4	0	1	0	0	0	0	0	0	0	5
74	F	wenzhou	20	4	0	0	12	8	64	49	10	5	43	0	0	1	0	0	0	2	1	4	1	0	0	0	0	0	1	0	0	7
73	F	wenzhou	4	4	0	0	3	3	56	49	5	2	27	0	0	0	1	0	0	2	1	4	0	0	0	0	0	0	0	0	0	4
73	M	wenzhou	5	4	0	0	5	5	39	39	2	1	33	0	0	1	0	0	0	0	0	4	0	0	0	0	0	0	1	0	0	6
73	M	wenzhou	5	4	0	0	2	1	54	43	5	2	31	0	0	0	0	0	0	2	1	4	0	0	0	0	0	0	1	0	1	11
73	M	wenzhou	6	4	0	0	5	3	73	48	5	2	32	0	0	0	0	0	0	2	1	4	1	0	0	0	0	0	1	1	0	7
73	M	wenzhou	13	4	0	0	2	1	54	47	5	2	31	0	0	1	0	0	0	1	1	4	0	0	0	0	0	1	0	0	0	6
73	M	wenzhou	5	4	0	0	4	4	52	45	4	3	30	0	0	0	0	0	0	2	1	4	0	0	0	0	0	0	1	0	0	5
73	M	wenzhou	8	4	0	0	2	2	33	33	2	1	32	0	0	0	0	0	0	0	0	4	1	0	0	0	0	0	0	0	0	7
73	F	wenzhou	7	4	0	0	5	5	75	64	6	3	36	0	0	0	0	0	0	1	1	4	1	0	0	0	0	0	0	0	0	5
73	F	wenzhou	8	4	0	0	3	3	26	26	2	1	23	0	0	1	1	0	0	3	1	4	0	1	0	0	0	1	0	1	0	9
73	M	wenzhou	26	4	0	0	7	6	43	38	2	1	25	0	0	0	1	0	0	2	1	4	1	0	0	0	0	1	0	0	0	7
72	M	wenzhou	8	4	0	0	9	9	81	74	6	5	39	0	0	1	0	0	0	1	1	4	0	0	0	0	0	0	0	1	1	7
72	F	wenzhou	6	4	0	0	5	5	34	29	3	2	29	0	0	1	1	0	0	1	1	4	0	0	0	0	0	0	0	0	0	4
72	M	wenzhou	4	4	0	0	3	3	46	46	2	2	30	0	0	0	0	0	0	0	0	4	1	0	0	0	0	0	1	0	0	7
72	M	wenzhou	7	4	0	0	3	3	24	24	5	4	36	0	0	1	1	0	0	2	1	4	0	0	0	0	0	0	0	0	0	4
72	F	wenzhou	19	4	0	0	9	9	31	27	6	5	34	0	0	1	1	0	0	1	1	4	0	0	0	0	0	1	0	0	0	6
72	M	wenzhou	5	4	0	0	4	4	35	35	2	1	33	0	0	1	1	0	0	0	0	4	0	0	0	0	0	0	0	0	0	4
72	M	wenzhou	7	4	0	0	8	8	16	16	5	4	40	0	0	1	1	0	0	3	1	4	0	0	0	0	0	1	0	0	0	5
72	M	wenzhou	16	4	0	0	8	6	73	59	8	5	24	0	0	0	1	0	0	0	0	4	0	1	0	0	0	1	1	0	0	7
72	M	wenzhou	13	4	0	0	8	7	53	38	5	2	30	0	0	1	1	0	0	0	0	4	0	1	0	0	0	1	0	0	1	9
70	M	wenzhou	17	4	0	0	4	3	55	39	4	1	36	0	0	0	1	0	0	3	1	3	0	1	0	0	0	1	0	0	0	5
70	F	wenzhou	13	4	0	0	13	13	69	53	9	6	42	0	0	1	1	0	0	2	1	3	0	0	0	0	0	0	0	1	0	5
70	M	wenzhou	14	4	0	0	5	5	48	34	5	2	34	0	0	0	1	0	0	3	1	3	0	0	0	0	0	1	0	0	0	4
70	M	wenzhou	5	4	0	0	6	6	59	59	8	7	36	0	0	1	1	0	0	1	1	3	0	1	0	0	0	0	0	0	0	4
70	F	wenzhou	4	4	0	0	6	6	59	51	7	6	44	0	0	1	0	0	0	2	1	3	0	0	0	0	0	0	0	0	0	3
70	M	wenzhou	6	4	0	0	11	11	49	49	3	2	35	0	0	0	1	0	0	0	0	3	0	0	0	0	0	0	0	1	0	6
70	F	wenzhou	8	4	0	0	3	3	16	16	3	2	32	0	0	1	0	0	0	0	0	3	1	0	0	0	0	0	0	0	1	9
70	F	wenzhou	11	4	0	0	6	3	69	50	6	1	40	0	0	0	0	0	0	2	1	3	0	0	0	0	0	0	1	0	0	5
70	M	wenzhou	10	4	0	0	7	7	31	27	5	4	27	0	0	1	0	0	0	0	0	3	0	0	0	0	0	0	0	0	0	4
70	M	wenzhou	8	4	0	0	6	6	57	50	4	1	28	0	0	1	0	0	0	2	1	3	0	0	0	0	0	0	1	0	1	6
70	M	wenzhou	7	4	0	0	2	2	27	27	2	1	19	0	0	0	0	0	0	3	1	3	0	0	0	0	0	0	0	0	0	4
70	F	wenzhou	9	4	0	0	4	4	60	60	4	3	26	0	0	0	0	0	0	0	0	3	0	1	0	0	0	0	1	1	0	9
70	M	wenzhou	7	4	0	0	2	2	39	27	4	1	37	0	0	0	0	0	0	0	0	3	1	0	0	0	0	0	0	0	0	4
70	M	wenzhou	23	4	0	0	6	5	60	48	7	2	21	0	0	1	0	0	0	0	0	3	1	0	0	0	0	1	1	0	0	6
70	M	wenzhou	13	4	0	0	3	3	40	38	2	1	19	0	0	1	1	0	0	2	1	3	0	0	0	0	0	0	0	0	0	3
70	M	wenzhou	8	4	0	0	4	4	47	42	3	2	36	0	0	1	1	0	0	2	1	3	1	0	0	0	0	0	1	0	0	8
70	M	wenzhou	10	4	0	0	7	7	76	61	6	3	35	0	0	1	1	0	0	0	0	3	0	0	1	0	0	0	1	1	0	6
70	F	wenzhou	9	4	0	0	9	9	53	52	5	4	46	0	0	1	1	0	0	0	0	3	0	0	0	0	0	0	0	0	0	3
70	F	wenzhou	16	4	0	0	3	3	36	31	4	3	35	0	0	1	0	0	0	0	0	3	0	0	0	0	0	0	0	0	0	4
69	F	wenzhou	8	4	0	0	6	5	45	34	3	2	25	0	0	0	1	0	0	0	0	3	0	0	0	0	0	0	0	0	0	3
67	M	wenzhou	7	4	0	0	9	8	41	36	5	4	34	0	0	1	1	0	0	2	1	3	0	0	0	0	0	1	1	0	0	5
67	M	wenzhou	12	4	0	0	5	5	27	27	4	3	27	0	0	1	0	0	0	0	0	3	0	0	0	0	0	0	0	0	1	5
67	M	wenzhou	13	4	0	0	10	10	36	24	5	4	32	0	0	1	1	0	0	2	1	3	0	0	0	0	0	0	1	1	1	9
67	F	wenzhou	8	4	0	0	4	4	37	30	4	3	31	0	0	1	1	0	0	2	1	3	0	1	0	0	0	0	0	0	0	4
67	M	wenzhou	7	4	0	0	6	6	29	18	5	4	31	0	0	1	1	0	0	2	1	3	0	0	0	0	0	0	0	0	0	3
66	F	wenzhou	9	4	0	0	2	2	54	42	5	2	34	0	0	0	0	0	0	2	1	3	0	1	0	0	0	1	1	0	0	6
66	M	wenzhou	6	4	0	0	12	11	50	44	12	11	35	0	0	1	1	0	0	1	1	3	1	0	0	0	0	1	1	0	0	8
65	F	wenzhou	11	4	0	0	4	4	49	49	5	4	31	0	0	0	0	0	0	0	0	3	0	0	0	0	0	0	0	0	1	7
65	M	wenzhou	7	4	0	0	6	6	42	42	2	1	32	0	0	1	0	0	0	0	0	3	0	0	0	0	0	0	0	1	0	4
64	M	wenzhou	9	4	0	0	9	9	63	59	7	6	40	0	0	1	0	0	0	2	1	3	0	0	0	0	0	0	0	0	0	3
64	M	wenzhou	6	4	0	0	6	6	52	47	2	2	38	0	0	1	1	0	0	2	1	3	0	0	0	0	0	0	1	0	0	5
63	M	wenzhou	14	4	0	0	6	5	59	44	6	3	38	0	0	1	1	0	0	1	1	3	0	1	0	0	0	0	1	0	1	11
63	M	wenzhou	9	4	0	0	6	5	60	49	2	1	35	0	0	1	0	0	0	0	0	3	0	0	0	0	0	1	1	0	0	6
63	M	wenzhou	13	4	0	0	6	6	51	40	5	2	36	0	0	1	0	0	0	2	1	3	0	0	0	0	0	0	0	1	0	7
62	M	wenzhou	7	4	0	0	5	5	36	25	4	1	24	0	0	1	0	0	0	0	0	3	0	0	0	0	0	0	1	1	0	8
62	F	wenzhou	8	4	0	0	2	2	32	32	2	1	26	0	0	1	0	0	0	2	1	3	0	0	0	0	0	1	0	0	0	5
62	F	wenzhou	7	4	0	0	7	7	37	32	5	4	35	0	0	1	0	0	0	3	1	3	0	0	0	0	0	0	0	1	0	6
62	M	wenzhou	5	4	0	0	2	2	18	18	1	0	16	0	0	0	0	0	0	1	1	3	1	0	0	0	0	0	1	0	1	7
61	M	wenzhou	9	4	0	0	4	4	39	25	4	1	31	0	0	0	0	0	0	3	1	3	0	0	0	0	0	0	1	0	0	5
61	M	wenzhou	11	4	0	0	11	10	56	44	8	5	36	0	0	1	0	0	0	2	1	3	0	0	0	0	0	0	0	1	1	9
61	M	wenzhou	7	4	0	0	4	4	24	17	3	2	33	0	0	1	0	0	0	2	1	3	0	0	0	0	0	0	0	0	0	3
59	M	wenzhou	88	4	0	0	2	2	24	19	2	1	34	0	0	1	0	0	0	1	1	2	0	0	0	0	0	0	1	1	0	4
59	M	wenzhou	10	4	0	0	2	2	30	23	4	3	22	0	0	1	0	0	0	2	1	2	0	1	0	0	0	0	0	0	0	4
57	F	wenzhou	5	4	0	0	2	2	51	51	3	2	36	0	0	0	0	0	0	0	0	2	0	1	0	0	0	0	1	0	0	4
56	M	wenzhou	20	4	0	0	3	3	43	43	2	1	22	0	0	1	0	0	0	2	1	2	0	1	0	0	0	0	0	0	0	3
56	F	wenzhou	6	4	0	0	7	7	44	44	3	2	27	0	0	1	1	0	0	2	1	2	0	1	0	0	0	0	0	0	0	3
56	F	wenzhou	7	4	0	0	4	4	25	25	4	3	35	0	0	1	0	0	0	2	1	2	1	0	0	0	0	0	0	0	0	3
56	M	wenzhou	4	4	0	0	6	6	44	37	3	2	32	0	0	1	1	0	0	2	1	2	0	0	0	0	0	0	0	0	0	3
56	M	wenzhou	7	4	0	0	7	7	68	53	9	4	41	0	0	1	1	0	0	2	1	2	0	0	0	0	0	0	0	1	1	7
56	F	wenzhou	8	4	0	0	9	7	56	38	4	1	19	0	0	0	1	0	0	0	0	2	0	0	0	0	0	0	1	1	0	5
55	M	wenzhou	8	4	0	0	2	2	30	25	1	0	18	0	0	1	0	0	0	2	1	2	0	0	0	0	0	0	0	0	1	4
53	F	wenzhou	11	4	0	0	9	9	47	40	4	3	34	0	0	1	0	0	0	2	1	2	0	0	0	0	0	0	0	1	0	5
53	M	wenzhou	7	4	0	0	3	3	40	35	2	1	27	0	0	0	0	0	0	0	0	2	0	0	0	0	0	0	0	0	0	2
53	M	wenzhou	4	4	0	0	4	4	44	37	3	2	25	0	0	1	0	0	0	2	1	2	0	0	1	0	0	0	1	0	0	4
53	F	wenzhou	9	4	0	0	2	2	38	34	3	2	38	0	0	1	0	0	0	0	0	2	0	0	0	0	0	0	0	0	0	2
46	M	wenzhou	51	4	0	0	12	11	89	74	7	4	30	0	0	1	0	0	0	0	0	1	0	0	0	0	0	0	1	1	0	5
43	F	wenzhou	10	4	0	0	6	6	48	48	3	2	32	0	0	0	1	0	0	0	0	1	0	0	0	0	1	1	1	0	0	9
38	M	wenzhou	6	4	0	0	3	3	37	32	3	2	44	0	0	1	0	0	0	3	1	0	0	0	0	0	0	0	0	0	0	0
37	F	wenzhou	6	4	0	0	3	3	40	36	2	1	23	0	0	0	0	0	0	2	1	0	0	0	0	0	0	0	0	0	0	0
86	F	wenzhou	7	5	0	0	7	7	36	34	4	3	39	0	0	1	1	0	0	1	1	4	0	1	0	0	0	1	1	0	0	9
86	F	wenzhou	5	5	0	0	5	3	56	34	7	4	29	0	0	0	0	0	0	0	0	4	0	0	0	0	0	0	1	0	0	6
84	M	wenzhou	16	5	0	0	8	8	55	43	11	8	46	0	0	1	1	0	0	0	0	4	0	0	0	0	0	0	0	0	1	10
84	F	wenzhou	19	5	0	0	7	6	64	42	4	1	33	0	0	0	0	0	0	0	0	4	1	0	0	0	0	0	1	0	0	7
84	F	wenzhou	13	5	0	0	5	5	51	51	6	5	44	0	0	1	0	0	0	1	1	4	0	0	0	0	0	1	1	0	0	6
84	M	wenzhou	11	5	0	0	11	8	94	62	7	2	39	0	0	0	1	0	0	3	1	4	1	1	0	0	0	0	1	0	0	7
84	M	wenzhou	11	5	0	0	2	2	38	32	3	2	31	0	0	1	0	0	0	2	1	4	0	0	0	0	0	1	0	0	0	5
81	F	wenzhou	14	5	0	0	9	7	71	48	9	4	43	0	0	1	1	0	0	0	0	4	0	1	0	0	0	0	0	0	0	5
81	M	wenzhou	8	5	0	0	13	12	52	37	13	10	43	0	0	1	1	0	0	2	1	4	0	1	0	0	0	1	0	0	0	6
81	M	wenzhou	9	5	0	0	3	3	45	38	3	2	35	0	0	1	0	0	0	2	1	4	0	1	0	0	0	0	1	0	1	9
80	F	wenzhou	5	5	0	0	7	6	60	48	5	2	33	0	0	1	1	0	0	2	1	4	1	0	0	0	0	0	0	0	0	6
80	F	wenzhou	9	5	0	0	11	10	28	23	7	6	38	0	0	1	1	0	0	2	1	4	0	1	0	0	0	0	1	0	0	6
79	F	wenzhou	8	5	0	0	5	5	77	67	2	2	35	0	0	0	0	0	0	0	0	4	0	0	0	0	0	1	1	0	0	10
78	F	wenzhou	11	5	0	0	5	5	58	47	6	3	29	0	0	1	0	0	0	0	0	4	1	0	0	0	0	0	1	0	0	9
77	F	wenzhou	7	5	0	0	13	11	53	30	8	5	43	0	0	1	1	0	0	2	1	4	0	0	0	0	0	1	0	0	0	5
77	M	wenzhou	6	5	0	0	8	7	64	52	9	6	48	0	0	1	0	0	0	2	1	4	1	1	0	0	0	1	1	0	0	9
76	F	wenzhou	26	5	0	0	5	5	44	33	5	4	38	0	0	1	0	0	0	0	0	4	0	1	0	0	0	0	0	0	0	5
76	M	wenzhou	24	5	0	0	9	9	39	34	7	6	48	0	0	1	1	0	0	2	1	4	0	0	0	0	0	1	1	0	0	7
76	M	wenzhou	13	5	0	0	3	2	39	27	5	4	27	0	0	0	1	0	0	2	1	4	0	0	0	0	0	1	0	0	0	5
76	M	wenzhou	6	5	0	0	2	2	36	36	2	1	22	0	0	0	0	0	0	2	1	4	0	1	0	0	0	1	0	0	1	8
76	M	wenzhou	16	5	0	0	10	10	50	39	5	2	40	0	0	1	1	0	0	2	1	4	0	0	0	0	0	1	0	0	0	5
75	F	wenzhou	11	5	0	0	5	4	37	37	2	1	34	0	0	1	1	0	0	0	0	4	0	0	0	0	0	1	0	0	0	5
73	F	wenzhou	9	5	0	0	3	3	27	20	3	2	27	0	0	0	0	0	0	0	0	4	0	1	0	0	0	1	0	0	0	6
73	F	wenzhou	13	5	0	0	4	4	55	43	5	4	44	0	0	1	0	0	0	2	1	4	0	1	0	0	0	0	0	0	1	7
73	M	wenzhou	9	5	0	0	6	6	27	22	5	4	38	0	0	1	1	0	0	2	1	4	0	0	0	0	0	1	0	0	0	5
73	F	wenzhou	17	5	0	0	3	3	43	40	2	1	26	0	0	1	0	0	0	0	0	4	1	0	0	0	0	0	0	0	0	7
73	M	wenzhou	37	5	0	0	5	5	46	34	6	5	42	0	0	1	0	0	0	2	1	4	0	0	0	0	0	0	0	0	0	4
73	M	wenzhou	7	5	0	0	3	3	29	24	3	2	25	0	0	1	1	0	0	2	1	4	0	0	0	0	0	0	0	0	0	4
72	F	wenzhou	6	5	0	0	2	2	40	36	4	3	33	0	0	1	1	0	0	1	1	4	0	0	0	0	0	1	0	0	0	5
72	F	wenzhou	9	5	0	0	7	3	49	30	5	0	27	0	0	0	1	0	0	0	0	4	0	0	0	0	0	0	0	0	0	4
72	F	wenzhou	8	5	0	0	6	6	23	23	2	1	23	0	0	1	0	0	0	0	0	4	0	1	0	0	0	1	1	0	0	9
72	M	wenzhou	17	5	0	0	8	8	73	59	5	2	31	0	0	0	1	0	0	3	1	4	0	0	0	0	0	0	1	1	0	8
71	F	wenzhou	12	5	0	0	3	3	49	42	2	1	23	0	0	1	0	0	0	1	1	4	0	0	0	0	0	1	0	0	0	6
71	M	wenzhou	9	5	0	0	6	6	41	30	9	4	40	0	0	1	1	0	0	1	1	4	0	1	0	0	0	0	0	0	0	6
71	M	wenzhou	9	5	0	0	8	7	37	26	3	2	38	0	0	1	1	0	0	3	1	4	0	0	0	0	0	0	1	0	0	6
70	M	wenzhou	9	5	0	0	4	4	51	51	7	6	42	0	0	1	0	0	0	2	1	3	0	0	0	0	0	0	0	0	0	3
70	M	wenzhou	8	5	0	0	6	6	19	17	5	4	28	0	0	1	1	0	0	2	1	3	0	0	0	0	0	0	0	0	0	3
70	M	wenzhou	23	5	0	0	5	4	47	47	7	6	37	0	0	1	0	0	0	1	1	3	0	0	0	0	0	1	0	0	1	7
70	F	wenzhou	19	5	0	0	6	6	30	25	3	2	31	0	0	0	1	0	0	3	1	3	0	1	0	0	0	1	0	1	0	8
70	M	wenzhou	11	5	0	0	10	10	83	71	10	9	45	0	0	1	0	0	0	2	1	3	0	1	0	0	0	0	0	0	0	4
70	M	wenzhou	9	5	0	0	7	6	49	37	7	4	45	0	0	1	0	0	0	2	1	3	0	1	1	0	0	0	0	0	1	7
70	F	wenzhou	6	5	0	0	2	2	61	49	5	2	41	0	0	1	0	0	0	2	1	3	0	1	0	0	0	0	1	0	1	12
70	F	wenzhou	12	5	0	0	7	5	49	34	5	2	28	0	0	0	1	0	0	0	0	3	0	1	0	0	0	0	1	0	0	6
70	M	wenzhou	8	5	0	0	3	2	52	36	7	4	30	0	0	1	1	0	0	3	1	3	0	0	0	0	0	0	1	0	0	5
70	F	wenzhou	10	5	0	0	10	10	79	62	10	7	47	0	0	1	1	0	0	2	1	3	1	1	0	0	0	1	0	0	0	8
70	M	wenzhou	6	5	0	0	2	2	46	35	3	0	29	0	0	0	0	0	0	0	0	3	0	0	0	0	0	0	0	0	0	3
70	M	wenzhou	7	5	0	0	11	11	39	37	4	3	22	0	0	0	1	0	0	0	0	3	0	0	0	0	0	0	0	1	1	11
70	M	wenzhou	7	5	0	0	2	2	38	31	6	5	41	0	0	1	1	0	0	3	1	3	0	0	0	0	0	0	1	0	0	4
66	M	wenzhou	12	5	0	0	12	10	58	35	7	4	39	0	0	1	1	0	0	2	1	3	0	0	0	0	0	1	0	0	0	5
66	M	wenzhou	7	5	0	0	7	7	33	29	3	2	29	0	0	1	1	0	0	1	1	3	0	1	0	0	0	1	0	0	0	6
65	F	wenzhou	9	5	0	0	7	7	48	48	7	6	40	0	0	1	0	0	0	2	1	3	0	0	1	0	0	1	0	0	1	8
65	M	wenzhou	8	5	0	0	4	3	36	32	4	3	24	0	0	0	0	0	0	2	1	3	1	0	0	0	0	0	0	0	0	7
64	F	wenzhou	9	5	0	0	2	2	28	22	1	0	28	0	0	0	0	0	0	2	1	3	0	1	0	0	0	0	0	0	0	4
63	F	wenzhou	14	5	0	0	4	4	33	33	3	2	27	0	0	1	0	0	0	2	1	3	0	1	0	0	0	1	0	0	0	5
62	M	wenzhou	8	5	0	0	4	3	43	29	6	3	37	0	0	1	1	0	0	2	1	3	0	0	0	0	0	1	0	0	0	5
62	M	wenzhou	8	5	0	0	5	4	22	20	2	1	22	0	0	1	1	0	0	0	0	3	0	1	0	0	0	1	0	1	1	10
62	F	wenzhou	11	5	0	0	2	2	52	42	6	3	43	0	0	0	0	0	0	0	0	3	0	0	0	0	0	0	0	0	0	3
61	F	wenzhou	8	5	0	0	4	4	33	28	3	2	24	0	0	0	1	0	0	1	1	3	0	0	0	0	0	0	0	0	0	3
61	F	wenzhou	12	5	0	0	5	5	41	34	4	3	29	0	0	0	1	0	0	0	0	3	0	0	0	0	0	0	0	0	0	3
61	M	wenzhou	5	5	0	0	4	4	55	48	2	2	35	0	0	1	0	0	0	2	1	3	0	0	0	0	0	0	0	0	0	3
61	M	wenzhou	11	5	0	0	2	2	30	23	4	1	29	0	0	0	0	0	0	3	1	3	0	0	0	0	0	0	0	1	1	8
59	M	wenzhou	23	5	0	0	2	2	20	18	3	2	30	0	0	1	0	0	0	2	1	2	0	0	0	0	0	0	1	0	1	6
59	M	wenzhou	17	5	0	0	7	6	17	17	2	1	25	0	0	0	1	0	0	0	0	2	0	0	0	0	0	0	0	0	0	2
57	M	wenzhou	7	5	0	0	5	4	35	24	4	3	20	0	0	0	0	0	0	0	0	2	0	0	0	0	0	0	0	1	0	3
57	M	wenzhou	20	5	0	0	8	8	46	39	5	4	35	0	0	0	0	0	0	1	1	2	0	0	0	0	0	1	0	1	1	10
56	F	wenzhou	19	5	0	0	6	6	50	48	4	3	37	0	0	1	1	0	0	0	0	2	0	0	0	0	0	0	0	1	0	3
56	F	wenzhou	9	5	0	0	6	6	22	16	4	3	24	0	0	1	1	0	0	2	1	2	1	1	1	0	0	0	0	0	0	5
55	M	wenzhou	9	5	0	0	8	7	35	24	5	2	33	0	0	1	1	0	0	0	0	2	0	1	0	0	0	0	0	0	0	3
53	F	wenzhou	7	5	0	0	4	4	15	15	1	0	30	0	0	1	0	0	0	2	1	2	0	0	0	0	0	0	0	0	0	2
53	F	wenzhou	8	5	0	0	13	9	75	53	10	5	40	0	0	1	1	0	0	2	1	2	0	0	0	0	0	1	1	0	0	4
48	M	wenzhou	5	5	0	0	3	3	41	41	2	1	21	0	0	0	0	0	0	0	0	1	0	0	0	0	0	0	0	0	0	1
46	M	wenzhou	8	5	0	0	3	2	53	42	7	4	27	0	0	1	1	0	0	0	0	1	0	0	0	0	0	0	0	0	0	1
44	M	wenzhou	5	5	0	0	5	4	35	28	2	1	33	0	0	1	0	0	0	2	1	1	0	0	0	0	0	1	0	0	0	2
43	M	wenzhou	28	5	0	0	5	4	35	31	2	1	25	0	0	1	0	0	0	2	1	1	0	0	0	0	0	0	0	0	0	1
38	M	wenzhou	12	5	0	0	6	6	34	34	4	3	33	0	0	1	0	0	0	1	1	0	0	0	0	0	0	0	0	0	0	0
88	F	wenzhou	20	6	0	0	4	4	52	34	6	3	48	0	0	0	1	0	0	2	1	4	0	0	0	0	0	1	0	0	1	8
87	M	wenzhou	16	6	0	0	5	5	73	61	8	5	38	0	0	0	0	0	0	2	1	4	1	0	0	0	0	1	0	0	0	9
86	F	wenzhou	9	6	0	0	8	5	32	24	9	4	46	0	0	1	0	0	0	2	1	4	0	0	0	0	0	0	0	0	0	4
84	F	wenzhou	8	6	0	0	8	8	62	55	7	6	41	0	0	1	1	0	0	1	1	4	0	1	0	0	0	1	0	0	0	7
79	M	wenzhou	7	6	0	0	4	4	37	32	1	1	26	0	0	0	0	0	0	0	0	4	0	0	0	0	0	0	0	0	0	5
76	F	wenzhou	10	6	0	0	4	4	69	54	7	4	49	0	0	1	0	0	0	2	1	4	0	0	0	0	0	1	0	0	0	5
76	M	wenzhou	6	6	0	0	4	4	22	17	3	2	37	0	0	1	1	0	0	3	1	4	1	0	0	0	0	0	0	0	0	6
76	F	wenzhou	54	6	0	0	4	4	82	76	6	5	46	0	0	1	0	0	0	0	0	4	0	0	0	0	0	0	0	0	0	5
76	M	wenzhou	6	6	0	0	4	3	45	29	4	1	36	0	0	1	0	0	0	2	1	4	0	1	0	0	0	0	0	0	0	5
76	M	wenzhou	9	6	0	0	5	3	67	49	10	5	47	0	0	1	1	0	0	1	1	4	0	0	0	0	0	1	1	0	0	7
76	M	wenzhou	19	6	0	0	8	7	63	43	8	5	39	0	0	1	1	0	0	3	1	4	0	0	0	0	0	0	1	0	0	6
75	M	wenzhou	7	6	0	0	5	5	37	37	5	4	43	0	0	1	0	0	0	2	1	4	0	0	0	0	0	1	0	0	0	5
75	M	wenzhou	16	6	0	0	12	12	73	59	6	5	39	0	0	1	1	0	0	2	1	4	0	0	0	0	0	1	0	1	0	8
75	F	wenzhou	9	6	0	0	4	4	30	25	3	2	39	0	0	1	0	0	0	0	0	4	1	0	0	0	0	0	0	0	0	5
75	M	wenzhou	14	6	0	0	2	1	35	23	2	1	21	0	0	1	0	0	0	2	1	4	0	0	0	0	0	0	1	0	0	5
72	M	wenzhou	45	6	0	0	6	6	28	28	3	2	28	1	0	0	0	0	0	0	0	4	1	0	0	0	0	0	1	0	1	8
72	F	wenzhou	11	6	0	0	2	2	28	20	4	1	35	0	0	0	0	0	0	0	0	4	1	0	1	0	0	0	0	0	0	6
72	M	wenzhou	18	6	0	0	5	5	36	29	2	1	28	0	0	0	1	0	0	2	1	4	0	0	0	0	0	0	1	1	0	9
72	F	wenzhou	6	6	0	0	2	1	29	22	1	0	23	0	0	1	0	0	0	2	1	4	0	1	0	0	0	1	0	0	0	6
72	M	wenzhou	11	6	0	0	9	9	66	60	6	5	42	0	0	1	1	0	0	2	1	4	0	1	0	0	0	0	0	0	0	5
72	F	wenzhou	23	6	0	0	15	12	87	55	8	3	38	0	0	0	1	0	0	3	1	4	0	0	0	0	0	0	1	1	0	6
71	F	wenzhou	16	6	0	0	4	4	43	36	2	1	30	0	0	0	0	0	0	2	1	4	0	0	0	0	0	0	1	0	0	5
70	F	wenzhou	8	6	0	0	5	5	29	29	1	1	23	0	0	1	0	0	0	2	1	3	1	0	1	0	0	0	0	0	0	5
70	M	wenzhou	12	6	0	0	11	11	80	74	9	8	50	0	0	1	1	0	0	2	1	3	0	0	0	0	0	1	1	0	0	6
70	M	wenzhou	21	6	0	0	10	10	60	53	10	9	45	0	0	1	1	0	0	2	1	3	0	0	0	0	0	0	0	1	0	6
70	F	wenzhou	6	6	0	0	2	2	28	21	1	1	35	0	0	1	0	0	0	3	1	3	1	1	0	0	0	0	1	0	0	6
70	F	wenzhou	6	6	0	0	9	9	52	47	6	5	43	0	0	1	0	0	0	3	1	3	1	0	0	0	0	0	0	1	0	5
70	F	wenzhou	8	6	0	0	2	2	38	26	3	2	28	0	0	0	0	0	0	3	1	3	1	1	0	0	0	1	1	0	0	8
70	F	wenzhou	9	6	0	0	4	4	36	32	4	3	28	0	0	1	1	0	0	1	1	3	0	1	0	0	0	0	0	0	0	4
70	F	wenzhou	6	6	0	0	4	4	50	42	3	2	30	0	0	0	0	0	0	2	1	3	0	0	0	0	0	0	0	0	0	3
66	M	wenzhou	8	6	0	0	8	7	49	42	5	4	42	0	0	1	1	0	0	0	0	3	0	1	0	0	0	0	0	0	1	6
66	M	wenzhou	10	6	0	0	2	2	34	32	2	1	32	0	0	1	0	0	0	2	1	3	0	0	0	0	0	0	0	0	1	9
62	M	wenzhou	9	6	0	0	9	7	69	55	9	6	46	0	0	1	1	0	0	0	0	3	0	0	0	0	0	1	0	0	0	4
58	F	wenzhou	13	6	0	0	7	4	76	57	11	8	27	0	0	1	1	0	0	2	1	2	0	1	0	0	0	0	0	0	1	9
58	M	wenzhou	14	6	0	0	9	8	66	59	11	8	43	0	0	1	1	0	0	2	1	2	0	0	0	0	0	1	0	0	0	3
57	F	wenzhou	9	6	0	0	4	4	52	49	4	3	29	0	0	1	0	0	0	2	1	2	0	0	0	0	0	0	0	1	0	3
56	F	wenzhou	13	6	0	0	3	3	32	25	3	2	34	0	0	1	0	0	0	0	0	2	0	0	0	0	0	0	0	0	0	4
56	M	wenzhou	14	6	0	0	5	5	36	33	4	4	36	0	0	1	1	0	0	0	0	2	0	0	0	0	0	0	0	0	0	4
54	F	wenzhou	26	6	0	0	6	5	54	45	6	3	34	0	0	0	1	0	0	3	1	2	0	0	0	0	0	0	0	1	0	5
53	M	wenzhou	18	6	0	0	4	4	26	26	3	2	29	0	0	1	0	0	0	1	1	2	0	0	0	0	0	0	0	0	0	2
53	M	wenzhou	8	6	0	0	5	5	17	12	3	2	32	0	0	1	1	0	0	2	1	2	0	0	0	0	0	1	1	0	0	5
46	F	wenzhou	12	6	0	0	5	4	56	49	5	2	36	0	0	1	0	0	0	0	0	1	0	0	0	0	0	0	1	0	0	2
44	F	wenzhou	13	6	0	0	8	6	49	27	5	2	31	0	0	1	0	0	0	0	0	1	1	1	0	0	0	1	0	1	0	5
32	M	wenzhou	13	6	0	0	7	7	51	46	6	5	34	0	0	1	1	0	0	3	1	0	0	1	0	0	0	0	0	1	0	4
32	F	wenzhou	26	6	0	0	6	6	74	71	6	5	42	0	0	1	1	0	0	1	1	0	0	0	1	0	0	1	0	0	0	2
86	M	wenzhou	14	7	0	0	3	3	46	39	5	4	30	0	0	1	0	0	0	2	1	4	0	0	0	0	0	0	0	0	0	4
86	M	wenzhou	15	7	0	0	5	5	51	39	7	4	32	0	0	0	0	0	0	2	1	4	0	0	0	0	0	1	0	0	0	6
84	F	wenzhou	21	7	0	0	6	6	71	59	3	2	40	0	0	1	1	0	0	2	1	4	0	1	0	0	0	1	0	1	0	7
80	M	wenzhou	17	7	0	0	4	4	44	44	1	1	43	0	0	1	0	0	0	2	1	4	0	1	0	0	0	0	1	0	0	6
78	F	wenzhou	10	7	0	0	7	7	52	45	5	4	28	0	0	1	0	0	0	2	1	4	0	0	0	0	0	0	0	0	1	6
78	M	wenzhou	7	7	0	0	9	5	48	33	8	3	42	0	0	0	0	0	0	0	0	4	1	0	0	0	0	0	0	0	1	8
76	M	wenzhou	10	7	0	0	5	5	38	27	6	3	24	0	0	1	1	0	0	1	1	4	0	0	0	0	0	0	0	0	0	4
76	F	wenzhou	10	7	0	0	2	0	43	20	4	1	36	0	0	1	0	0	0	2	1	4	0	1	1	0	0	0	1	0	0	7
75	F	wenzhou	10	7	0	0	5	5	33	31	4	3	36	0	0	1	1	0	0	2	1	4	0	1	0	0	0	1	0	0	0	7
72	M	wenzhou	15	7	0	0	5	5	64	53	6	3	39	0	0	1	0	0	0	0	0	4	1	0	0	0	0	0	0	0	0	7
72	M	wenzhou	32	7	0	0	7	6	49	41	4	3	30	0	0	0	1	0	0	3	1	4	0	0	0	0	0	1	1	0	0	7
72	F	wenzhou	11	7	0	0	8	7	65	59	7	6	46	0	0	1	1	0	0	1	1	4	0	1	0	0	0	1	0	0	0	6
72	F	wenzhou	16	7	0	0	2	2	26	26	2	1	24	0	0	1	0	0	0	1	1	4	1	0	0	0	0	0	1	0	0	9
72	F	wenzhou	12	7	0	0	4	4	36	25	1	0	25	0	0	1	0	0	0	2	1	4	0	1	0	0	0	1	1	0	0	7
70	M	wenzhou	12	7	0	0	3	3	27	23	1	0	24	0	0	0	0	0	0	1	1	3	1	0	0	0	0	0	1	0	0	5
70	F	wenzhou	8	7	0	0	9	9	34	22	5	4	41	0	0	1	1	0	0	2	1	3	0	0	0	0	0	0	0	0	0	3
70	F	wenzhou	13	7	0	0	3	3	28	24	1	0	19	0	0	1	0	0	0	0	0	3	0	0	0	0	0	0	0	0	1	5
70	M	wenzhou	7	7	0	0	4	4	47	44	5	4	39	0	0	1	0	0	0	1	1	3	0	1	0	0	0	0	0	0	1	6
70	M	wenzhou	13	7	0	0	3	2	46	31	5	2	27	0	0	0	0	0	0	2	1	3	0	0	1	0	0	1	0	0	0	6
70	M	wenzhou	7	7	0	0	4	4	77	63	3	2	34	0	0	0	0	0	0	2	1	3	0	0	0	0	0	1	1	0	0	5
66	F	wenzhou	19	7	0	0	7	7	52	49	3	3	28	0	0	1	1	0	0	2	1	3	0	0	0	0	0	0	1	0	0	6
65	F	wenzhou	11	7	0	0	9	9	36	29	5	4	38	0	0	1	1	0	0	0	0	3	0	0	0	0	0	1	0	0	0	5
62	M	wenzhou	10	7	0	0	3	2	43	32	3	0	35	0	0	1	0	0	0	1	1	3	0	0	0	0	0	0	1	0	0	4
62	M	wenzhou	19	7	0	0	4	2	46	34	12	9	41	0	0	1	1	0	0	2	1	3	0	0	0	0	0	0	0	1	0	6
53	M	wenzhou	29	7	0	0	9	7	51	28	6	3	37	0	0	1	0	0	0	1	1	2	0	0	0	0	0	0	1	1	0	6
86	M	wenzhou	15	8	0	0	4	4	33	21	3	2	29	0	0	1	1	0	0	2	1	4	0	0	0	0	0	0	0	0	0	5
86	F	wenzhou	14	8	0	0	8	7	70	59	8	5	44	0	0	1	0	0	0	2	1	4	1	0	0	0	0	1	0	0	0	6
84	M	wenzhou	12	8	0	0	7	7	52	41	6	5	40	0	0	1	1	0	0	3	1	4	0	1	0	0	0	1	0	0	0	6
76	M	wenzhou	16	8	0	0	12	12	49	38	8	5	32	0	0	1	1	0	0	1	1	4	1	0	0	0	0	1	1	0	0	7
76	F	wenzhou	20	8	0	0	3	3	38	34	3	2	31	0	0	1	0	0	0	1	1	4	0	0	0	0	0	0	0	0	0	5
75	M	wenzhou	8	8	0	0	2	2	36	29	4	1	31	0	0	0	0	0	0	0	0	4	1	0	0	0	0	0	0	0	0	6
72	M	wenzhou	11	8	0	0	9	7	59	41	5	0	29	0	0	1	1	0	0	0	0	4	0	1	0	0	0	1	1	0	1	10
72	M	wenzhou	14	8	0	0	2	2	24	12	3	2	36	0	0	1	0	0	0	2	1	4	0	0	0	0	0	0	0	1	0	5
70	M	wenzhou	10	8	0	0	5	4	45	33	3	2	34	0	0	0	0	0	0	2	1	3	0	0	0	0	0	1	0	0	0	4
67	M	wenzhou	26	8	0	0	4	4	42	35	3	2	33	0	0	0	0	0	0	0	0	3	1	0	0	0	0	0	0	0	0	5
67	M	wenzhou	10	8	0	0	6	6	89	86	7	6	41	0	0	1	0	0	0	1	1	3	0	0	0	0	0	1	0	0	0	4
64	M	wenzhou	25	8	0	0	8	8	43	43	7	6	41	0	0	1	0	0	0	2	1	3	0	0	0	0	0	0	0	0	1	5
61	M	wenzhou	10	8	0	0	4	4	64	56	8	7	55	0	0	1	1	0	0	2	1	3	0	0	0	0	0	1	0	0	0	6
56	F	wenzhou	8	8	0	0	3	3	29	26	1	0	23	0	0	0	0	0	0	0	0	2	1	0	0	0	0	0	0	0	0	3
40	F	wenzhou	11	8	0	0	10	10	45	43	6	5	33	0	0	1	1	0	0	2	1	0	0	1	0	0	0	0	0	0	0	2
84	F	wenzhou	15	9	0	0	5	5	32	20	2	1	40	0	0	1	0	0	0	1	1	4	0	0	0	0	0	0	0	0	1	7
77	F	wenzhou	25	9	0	0	8	7	85	69	7	4	43	0	0	1	1	0	0	3	1	4	0	1	0	0	0	1	0	0	0	6
75	F	wenzhou	14	9	0	0	4	4	58	53	2	1	40	0	0	1	0	0	0	1	1	4	0	0	0	0	0	0	0	0	1	6
73	F	wenzhou	14	9	0	0	4	4	32	25	6	5	40	0	0	1	1	0	0	2	1	4	0	0	0	0	0	0	0	0	0	4
72	M	wenzhou	11	9	0	0	4	4	40	40	3	2	23	0	0	1	0	0	0	0	0	4	0	0	0	0	0	0	0	0	0	4
72	F	wenzhou	24	9	0	0	6	6	61	49	6	5	34	0	0	0	0	0	0	2	1	4	1	1	0	0	0	1	1	0	0	9
70	M	wenzhou	24	9	0	0	5	4	43	41	5	4	34	0	0	1	1	0	0	0	0	3	0	0	0	0	0	1	0	0	0	5
70	M	wenzhou	9	9	0	0	3	3	53	49	3	2	22	0	0	1	0	0	0	0	0	3	0	0	0	0	0	0	0	0	1	9
70	F	wenzhou	13	9	0	0	10	9	87	68	10	7	50	0	0	1	1	0	0	3	1	3	0	1	0	0	0	1	1	0	1	9
69	F	wenzhou	17	9	0	0	8	8	77	63	10	7	41	0	0	1	1	0	0	3	1	3	1	0	0	0	0	0	1	0	0	5
69	F	wenzhou	22	9	0	0	4	4	47	47	3	2	30	0	0	0	0	0	0	2	1	3	0	1	0	0	0	0	0	0	0	5
67	M	wenzhou	15	9	0	0	4	4	59	52	6	5	36	0	0	1	1	0	0	2	1	3	0	0	0	0	0	0	0	0	0	3
39	F	wenzhou	13	9	0	0	3	3	32	32	5	4	30	0	0	1	0	0	0	0	0	0	0	0	0	0	0	0	0	0	0	0
79	M	wenzhou	17	10	0	0	4	4	72	68	8	5	44	0	0	0	0	0	0	0	0	4	0	0	0	0	0	0	0	0	0	4
63	M	wenzhou	16	10	0	0	7	6	46	46	5	4	43	0	0	1	1	0	0	2	1	3	0	0	0	0	0	0	0	0	0	3
62	M	wenzhou	13	10	0	0	6	6	79	77	5	4	51	0	0	1	0	0	0	2	1	3	0	1	0	0	0	1	0	0	0	5
62	F	wenzhou	12	10	0	0	5	5	85	85	10	9	31	0	0	1	0	0	0	3	1	3	0	1	0	0	0	1	1	0	0	7
76	F	wenzhou	20	11	0	0	9	6	73	58	10	5	37	0	0	1	0	0	0	3	1	4	0	1	0	0	0	0	1	0	0	6
72	M	wenzhou	19	11	0	0	14	14	104	103	11	10	37	0	0	1	1	0	0	0	0	4	0	1	0	0	0	0	0	0	0	5
72	M	wenzhou	11	11	0	0	4	4	31	26	1	0	28	0	0	1	0	0	0	2	1	4	0	0	0	0	0	0	1	0	0	6
71	F	wenzhou	27	11	0	0	4	4	37	37	5	4	30	0	0	1	0	0	0	2	1	4	0	1	0	0	0	0	0	0	0	5
62	M	wenzhou	16	11	0	0	10	9	76	67	5	4	46	0	0	1	1	0	0	3	1	3	1	1	0	0	0	0	1	1	0	10
59	F	wenzhou	15	11	0	0	11	11	85	83	10	9	46	0	0	1	1	0	0	2	1	2	0	0	0	0	0	1	0	1	0	5
53	F	wenzhou	19	11	0	0	11	10	72	58	9	6	41	0	0	1	1	0	0	2	1	2	0	0	0	0	0	1	0	0	0	3
76	F	wenzhou	14	12	0	0	5	5	83	77	8	7	47	0	0	1	0	0	0	1	1	4	1	0	1	0	0	0	0	0	0	6
66	F	wenzhou	15	12	0	0	9	9	63	60	6	5	35	0	0	1	1	0	0	2	1	3	0	1	0	0	0	1	0	0	0	5
84	F	wenzhou	25	13	0	0	6	6	67	53	4	1	41	0	0	1	0	0	0	1	1	4	1	0	0	0	0	0	0	0	0	5
76	M	wenzhou	17	13	0	0	6	6	55	51	5	4	39	0	0	1	0	0	0	2	1	4	0	0	0	0	0	0	0	0	0	4
44	M	wenzhou	32	13	0	0	8	8	64	64	6	5	38	0	0	1	1	0	0	2	1	1	1	0	0	0	0	1	1	0	0	7
44	F	wenzhou	23	13	0	0	18	16	91	69	11	8	43	0	0	1	1	0	0	2	1	1	0	1	0	0	0	0	0	1	0	5
75	M	wenzhou	16	14	0	0	2	1	16	14	2	1	19	0	0	1	0	0	0	2	1	4	0	1	0	0	0	1	0	0	0	7
53	M	wenzhou	22	14	0	0	12	12	56	41	12	7	35	0	0	1	1	0	0	3	1	2	0	1	0	0	0	0	0	1	0	4
57	M	wenzhou	22	15	0	0	6	6	38	34	5	4	35	0	0	1	1	0	0	0	0	2	1	0	0	0	0	0	1	0	0	4
56	F	wenzhou	15	15	0	0	4	4	66	54	6	5	32	0	0	1	1	0	0	2	1	2	0	1	0	0	0	1	0	0	0	4
72	F	wenzhou	16	16	0	0	6	6	55	50	2	1	40	0	0	1	1	0	0	2	1	4	1	1	0	0	0	1	0	0	0	7
67	F	wenzhou	24	17	0	0	10	9	74	59	12	7	40	0	0	1	1	0	0	1	1	3	0	1	0	0	0	1	0	0	1	7
36	M	wenzhou	23	18	0	0	2	2	30	30	3	2	37	0	0	1	0	0	0	0	0	0	1	0	0	0	0	0	0	0	0	1
84	M	wenzhou	19	19	0	0	4	4	69	62	6	5	40	0	0	0	1	0	0	2	1	4	1	0	0	0	0	0	0	1	0	7
84	F	wenzhou	20	20	0	0	9	8	77	62	11	8	46	0	0	1	0	0	0	2	1	4	0	0	0	0	0	1	0	1	0	6
69	F	wenzhou	25	21	0	0	5	5	59	59	5	4	42	0	0	1	0	0	0	1	1	3	1	1	0	0	0	0	1	0	0	6
61	F	wenzhou	25	23	0	0	7	7	72	58	9	6	41	0	0	0	1	0	0	2	1	3	0	0	0	0	0	0	1	0	0	4
80	M	wenzhou	25	24	0	0	14	14	60	56	9	8	32	0	0	1	1	0	0	2	1	4	0	0	0	0	0	1	0	0	0	6
73	F	wenzhou	25	25	0	0	7	6	43	31	3	2	49	0	0	1	1	0	0	3	1	4	0	0	0	0	0	0	1	0	0	5
66	M	wenzhou	26	25	0	0	8	7	113	93	14	9	36	0	0	1	0	0	0	3	1	3	0	0	0	0	0	0	0	0	0	3
62	F	wenzhou	32	28	0	0	6	5	74	66	12	9	47	0	0	1	1	0	0	2	1	3	1	0	0	0	0	0	0	0	0	4
46	M	wenzhou	36	28	0	0	5	4	67	56	5	4	35	0	0	1	0	0	0	2	1	1	1	0	0	0	0	0	0	0	0	2
53	F	wenzhou	35	32	0	0	7	7	85	82	8	7	51	0	0	1	1	0	0	2	1	2	0	0	0	0	0	0	0	0	0	2
86	F	wenzhou	2	2	1	1	11	7	113	77	11	6	43	0	0	0	1	0	0	2	1	4	0	0	0	0	0	0	0	1	1	7
84	F	wenzhou	3	2	1	1	5	3	66	43	5	2	32	0	0	0	0	0	0	0	0	4	0	0	0	0	0	1	1	0	0	8
84	F	wenzhou	2	2	1	1	4	4	40	29	5	4	33	0	0	1	0	0	0	1	1	4	0	0	1	0	0	0	1	1	0	7
80	M	wenzhou	5	2	1	0	5	5	80	75	4	3	47	0	0	0	0	0	0	1	1	4	0	0	0	0	0	0	0	0	0	4
78	M	wenzhou	40	2	1	0	10	10	45	33	5	2	35	0	0	1	0	0	0	0	0	4	1	0	0	0	0	0	0	0	1	9
77	M	wenzhou	19	2	1	0	3	3	43	32	2	1	19	0	0	1	0	0	0	0	0	4	0	1	0	0	0	1	1	0	0	8
76	M	wenzhou	2	2	1	1	13	9	130	98	10	5	44	0	0	0	1	0	0	3	1	4	0	1	0	0	0	0	0	0	1	8
75	F	wenzhou	2	2	1	1	8	7	114	98	9	6	61	0	0	1	1	0	0	2	1	4	1	0	0	0	0	1	1	1	0	10
73	F	wenzhou	2	2	1	1	6	6	113	104	11	10	47	0	0	0	0	0	0	0	0	4	0	0	0	0	0	1	0	1	0	8
71	F	wenzhou	2	2	1	1	8	4	64	38	6	1	40	0	0	1	0	0	0	2	1	4	0	0	0	0	0	0	0	0	1	10
70	M	wenzhou	14	2	1	0	3	2	53	41	3	2	27	0	0	0	0	0	0	2	1	3	0	0	0	0	0	1	1	0	0	7
66	M	wenzhou	2	2	1	1	8	7	29	23	5	4	33	0	0	1	1	0	0	2	1	3	0	1	0	0	0	0	0	0	0	4
62	M	wenzhou	3	2	1	1	3	3	43	43	5	4	34	0	0	0	0	0	0	0	0	3	1	0	0	0	0	1	1	0	0	8
62	F	wenzhou	31	2	1	0	9	9	55	40	5	2	36	0	0	0	0	0	0	2	1	3	0	0	0	0	0	0	0	1	0	5
62	M	wenzhou	2	2	1	1	10	6	82	50	9	4	35	0	0	1	1	0	0	3	1	3	0	0	0	0	0	1	0	0	1	11
62	M	wenzhou	7	2	1	0	8	8	37	22	5	2	31	0	0	1	1	0	0	0	0	3	0	0	0	0	0	1	0	0	0	5
87	F	wenzhou	8	3	1	0	5	5	98	80	10	7	50	0	0	0	0	0	0	2	1	4	0	0	0	0	0	1	1	0	0	8
81	F	wenzhou	20	3	1	0	4	2	43	20	7	4	32	0	0	0	0	0	0	1	1	4	0	1	0	0	0	1	0	1	0	8
76	F	wenzhou	3	3	1	1	11	11	103	91	8	7	49	0	0	1	1	0	0	0	0	4	0	0	0	0	0	1	0	0	1	7
76	F	wenzhou	3	3	1	1	9	8	70	54	10	7	38	0	0	1	1	0	0	0	0	4	1	0	1	0	0	0	0	0	0	7
72	M	wenzhou	3	3	1	1	12	9	63	37	9	4	46	0	0	1	1	0	0	1	1	4	1	1	0	0	0	0	0	0	0	6
72	M	wenzhou	18	3	1	0	9	9	48	37	6	3	30	0	0	1	1	0	0	0	0	4	0	1	0	0	0	1	0	0	0	6
70	M	wenzhou	14	3	1	0	4	4	61	61	2	1	29	0	0	0	0	0	0	2	1	3	0	0	0	0	0	0	1	1	1	9
70	M	wenzhou	47	3	1	0	8	5	59	37	7	2	31	0	0	0	0	0	0	3	1	3	0	0	0	0	0	0	0	1	0	6
62	M	wenzhou	3	3	1	1	3	2	16	8	4	3	28	0	0	1	0	0	0	0	0	3	1	0	0	0	0	0	0	0	0	4
62	F	wenzhou	3	3	1	1	17	13	95	58	12	7	43	1	1	1	1	0	0	3	1	3	0	0	0	0	0	0	0	0	0	3
62	F	wenzhou	43	3	1	0	5	5	34	33	3	2	26	0	0	0	1	0	0	0	0	3	0	0	0	0	0	0	0	0	1	9
56	M	wenzhou	13	3	1	0	2	2	32	20	2	1	33	0	0	1	0	0	0	0	0	2	0	1	0	0	0	0	0	0	1	9
55	M	wenzhou	9	3	1	1	8	8	78	66	8	7	52	0	0	1	0	0	0	2	1	2	0	0	0	0	0	0	0	0	1	8
87	M	wenzhou	25	4	1	0	9	8	46	35	6	1	29	0	0	1	1	0	0	0	0	4	0	0	0	0	0	1	0	0	0	6
84	M	wenzhou	51	4	1	0	2	2	28	21	4	1	43	0	0	0	0	0	0	0	0	4	0	0	0	0	0	0	1	1	0	7
74	M	wenzhou	5	4	1	0	12	12	84	72	10	9	51	0	0	1	1	0	0	2	1	4	0	0	0	0	0	1	0	1	1	9
70	F	wenzhou	31	4	1	0	4	4	65	48	4	3	43	0	0	0	0	0	0	0	0	3	0	1	0	0	0	0	0	0	1	10
69	M	wenzhou	5	4	1	1	6	6	108	101	13	10	42	0	0	1	0	0	0	1	1	3	0	0	0	0	0	1	0	0	1	10
67	F	wenzhou	4	4	1	1	3	3	23	16	1	0	33	0	0	1	0	0	0	0	0	3	0	1	0	0	0	0	0	0	1	6
67	F	wenzhou	9	4	1	0	4	2	68	49	8	3	30	0	0	0	0	0	0	0	0	3	0	0	0	0	0	0	1	0	1	10
59	M	wenzhou	23	4	1	0	3	3	30	18	3	0	21	0	0	0	0	0	0	2	1	2	0	0	0	0	0	1	0	0	1	6
84	M	wenzhou	5	5	1	1	8	8	55	51	7	6	42	0	0	1	0	0	0	2	1	4	1	1	0	0	0	1	0	0	0	7
72	M	wenzhou	5	5	1	1	4	4	33	26	4	1	31	0	0	1	1	0	0	2	1	4	0	0	0	0	0	0	0	0	1	6
70	M	wenzhou	5	5	1	0	7	6	80	64	9	6	51	0	0	1	1	0	0	2	1	3	0	0	0	0	0	0	0	0	0	3
62	F	wenzhou	30	5	1	0	7	4	50	35	5	0	32	0	0	1	0	0	0	1	1	3	0	1	0	0	0	0	0	0	1	10
70	F	wenzhou	12	6	1	0	12	12	123	113	13	12	37	0	0	1	1	0	0	0	0	3	0	0	0	0	0	0	0	0	1	9
57	F	wenzhou	28	6	1	0	8	8	72	56	7	4	39	0	0	1	1	0	0	2	1	2	0	0	0	0	0	0	0	1	0	3
44	M	wenzhou	10	6	1	0	3	3	29	28	2	1	22	0	0	1	1	0	0	0	0	1	0	0	0	0	0	0	0	0	1	7
86	F	wenzhou	7	7	1	1	5	5	43	38	6	5	46	0	0	1	0	0	0	2	1	4	1	0	0	0	0	0	0	0	0	7
73	F	wenzhou	12	7	1	0	14	13	81	62	8	5	50	0	0	1	1	0	0	3	1	4	0	1	0	0	0	1	0	0	0	6
75	M	wenzhou	8	8	1	1	15	13	117	99	14	11	40	0	0	1	1	0	0	0	0	4	0	1	0	0	0	1	0	0	0	6
55	F	wenzhou	8	8	1	1	2	2	29	22	2	1	31	0	0	1	0	0	0	1	1	2	1	0	0	0	0	0	0	0	0	3
76	F	wenzhou	9	9	1	1	11	11	80	68	10	9	45	0	0	1	1	0	0	0	0	4	0	0	1	0	0	1	0	0	1	8
71	M	wenzhou	9	9	1	1	12	11	52	41	11	6	40	0	0	1	1	0	0	2	1	4	0	0	0	0	0	0	0	0	1	10
62	M	wenzhou	9	9	1	1	7	7	62	51	9	8	43	0	0	1	0	0	0	2	1	3	1	0	0	0	0	0	0	0	0	4
