# Supplementary material for: Acute kidney injury-attributable mortality in critically ill patients with sepsis
Source: PeerJ. 2022 Mar 25;10:e13184. doi: 10.7717/peerj.13184 (PMC8958971; doi:10.7717/peerj.13184)
Supplement: Supplemental Information 3 [file peerj-10-13184-s003.csv]

stay_id	age	gender	origin	los_hospital	los_icu	ethnicity	hospital_expire_flag	icu_expire_flag	SOFA	modified_SOFA	apsiii	modified_apsiii	LODS	modified_LODS	oasis	rrt	crrt	vent	shock	aki_stage_creat	aki_creat	aki_stage_uo	aki_uo	age_score	cerebrovascular_disease	chronic_pulmonary_disease	rheumatic_disease	renal_disease	aids	heart	diabetes	liver_disease	cancer	charlson
32166723	94	F	mimiciv	9	1	WHITE	0	0	6	4	54	32	7	4	31	0	0	0	0	1	1	0	0	4	0	1	0	0	0	1	0	0	0	6
32904379	94	F	mimiciv	5	1	WHITE	0	0	3	1	48	26	3	0	36	0	0	0	0	1	1	0	0	4	0	0	0	0	0	0	0	0	1	7
38106659	93	F	mimiciv	3	1	WHITE	0	0	6	5	58	40	3	2	25	0	0	0	0	1	1	0	0	4	0	0	0	0	0	1	0	0	0	5
39428387	92	M	mimiciv	9	1	WHITE	0	0	3	1	73	50	9	4	34	0	0	0	0	1	1	0	0	4	0	1	0	0	0	0	1	0	1	8
39787114	92	F	mimiciv	7	1	WHITE	0	0	3	2	72	49	5	2	40	0	0	1	0	1	1	2	1	4	0	0	0	0	0	0	0	0	1	7
30488150	91	F	mimiciv	11	1	WHITE	0	0	8	5	79	43	7	2	36	0	0	0	0	1	1	3	1	4	0	0	0	0	0	0	0	0	0	5
30832542	91	F	mimiciv	7	1	UNKNOWN	0	0	2	2	41	41	3	2	36	0	0	1	1	1	1	1	1	4	0	0	1	0	0	1	0	0	0	6
32221405	91	F	mimiciv	6	1	OTHER	0	0	6	6	63	46	6	5	38	0	0	1	0	2	1	1	1	4	0	1	0	0	0	0	1	0	1	12
33115694	91	M	mimiciv	12	1	UNKNOWN	0	0	5	5	60	46	2	1	28	0	0	0	0	1	1	0	0	4	0	1	0	0	0	0	0	0	1	9
34005093	91	M	mimiciv	6	1	WHITE	0	0	3	2	47	31	5	2	29	0	0	0	0	1	1	2	1	4	0	0	0	0	0	0	1	0	0	5
34344974	91	F	mimiciv	9	1	WHITE	0	0	4	3	55	33	7	2	36	0	0	0	0	1	1	2	1	4	0	0	0	0	0	1	0	0	0	6
35154260	91	M	mimiciv	4	1	UNKNOWN	0	0	7	6	24	12	2	1	37	0	0	1	0	1	1	2	1	4	0	1	0	0	0	1	0	0	0	6
36130672	91	F	mimiciv	5	1	UNKNOWN	0	0	6	5	58	35	4	1	39	0	0	0	1	3	1	3	1	4	0	0	0	0	0	1	0	0	0	5
37412407	91	F	mimiciv	4	1	WHITE	0	0	4	3	49	37	3	2	35	0	0	1	0	1	1	2	1	4	1	0	0	0	0	0	0	0	0	5
38037508	91	F	mimiciv	9	1	ASIAN	0	0	5	4	62	51	6	3	36	0	0	0	0	1	1	0	0	4	0	0	0	0	0	0	0	0	0	4
39763878	91	F	mimiciv	3	1	WHITE	0	0	4	3	51	29	5	2	34	0	0	1	0	1	1	1	1	4	0	1	0	0	0	1	0	0	0	6
37382075	90	F	mimiciv	4	1	WHITE	0	0	5	4	51	29	4	1	38	0	0	1	0	1	1	2	1	4	0	1	0	0	0	1	1	0	0	8
31792474	89	F	mimiciv	2	1	WHITE	0	0	2	2	51	44	1	0	33	0	0	0	0	1	1	0	0	4	0	0	0	0	0	1	0	0	0	6
35334932	89	F	mimiciv	5	1	WHITE	0	0	5	5	50	48	2	1	35	0	0	1	0	1	1	0	0	4	0	1	0	0	0	1	0	0	0	6
37153562	89	F	mimiciv	7	1	WHITE	0	0	11	8	93	67	12	7	48	0	0	0	1	1	1	3	1	4	0	1	0	0	0	1	0	0	0	8
31529663	88	F	mimiciv	3	1	WHITE	0	0	3	2	39	21	5	2	30	0	0	0	0	3	1	0	0	4	1	0	0	0	0	0	0	0	0	5
37687991	88	M	mimiciv	9	1	WHITE	0	0	5	5	47	35	3	2	35	0	0	1	1	1	1	2	1	4	0	0	0	0	0	1	0	0	0	5
38151372	88	F	mimiciv	5	1	WHITE	0	0	4	4	37	30	3	2	28	0	0	0	0	1	1	0	0	4	0	0	0	0	0	1	0	0	0	6
34590159	87	M	mimiciv	11	1	WHITE	0	0	5	2	61	39	7	2	46	0	0	0	0	1	1	3	1	4	0	0	0	0	0	0	0	0	0	4
36487206	87	F	mimiciv	5	1	WHITE	0	0	10	6	88	52	7	2	39	0	0	0	1	1	1	0	0	4	0	0	0	0	0	1	0	0	0	5
37167441	87	F	mimiciv	6	1	WHITE	0	0	5	5	83	74	5	4	40	0	0	0	0	3	1	1	1	4	0	0	0	0	0	1	1	0	1	8
37203384	87	F	mimiciv	2	1	WHITE	0	0	3	3	35	23	3	2	29	0	0	0	0	1	1	0	0	4	0	0	1	0	0	0	0	0	0	5
32008385	86	F	mimiciv	17	1	UNKNOWN	0	0	9	9	65	50	8	5	48	0	0	1	1	2	1	2	1	4	0	0	0	0	0	0	0	0	0	4
33353609	86	F	mimiciv	5	1	WHITE	0	0	2	1	44	30	3	0	30	0	0	1	0	1	1	1	1	4	0	1	0	0	0	1	1	0	0	7
35137539	86	F	mimiciv	3	1	WHITE	0	0	4	4	37	37	2	1	31	0	0	0	1	1	1	1	1	4	0	0	0	0	0	0	0	0	0	5
35639488	86	F	mimiciv	8	1	WHITE	0	0	3	1	45	22	6	1	26	0	0	0	0	3	1	0	0	4	0	0	0	0	0	1	0	0	0	6
35746319	86	F	mimiciv	4	1	WHITE	0	0	6	6	34	22	5	4	38	0	0	1	1	1	1	2	1	4	1	0	0	0	0	0	1	0	0	6
38435574	86	F	mimiciv	4	1	UNKNOWN	0	0	2	2	36	25	4	1	37	0	0	0	0	3	1	0	0	4	1	0	0	0	0	0	0	0	0	6
31030623	85	M	mimiciv	5	1	UNKNOWN	0	0	7	7	94	82	8	7	51	0	0	1	1	1	1	0	0	4	1	1	0	0	0	1	0	0	0	7
31285956	85	M	mimiciv	8	1	WHITE	0	0	2	2	34	22	4	3	44	0	0	1	1	1	1	1	1	4	1	0	0	0	0	0	0	0	0	5
33820493	85	M	mimiciv	4	1	WHITE	0	0	2	1	47	29	3	0	38	0	0	0	0	1	1	0	0	4	0	1	0	0	0	1	1	0	1	13
34494261	85	M	mimiciv	4	1	UNKNOWN	0	0	6	6	34	32	4	3	40	0	0	1	1	1	1	0	0	4	0	0	0	0	0	0	0	0	0	4
34557154	85	M	mimiciv	6	1	WHITE	0	0	6	2	52	29	5	0	35	0	0	0	0	3	1	0	0	4	0	1	0	0	0	1	0	0	0	6
30563521	84	F	mimiciv	20	1	ASIAN	0	0	3	2	49	37	3	2	37	0	0	1	0	2	1	1	1	4	1	0	0	0	0	0	1	0	0	7
30696189	84	M	mimiciv	4	1	WHITE	0	0	4	4	20	20	2	1	33	0	0	0	0	1	1	2	1	4	0	1	0	0	0	0	0	0	0	5
30869180	84	M	mimiciv	28	1	BLACK/AFRICAN AMERICAN	0	0	4	3	45	29	5	2	32	0	0	0	0	1	1	0	0	4	0	0	0	0	0	0	1	0	1	7
33917749	84	F	mimiciv	6	1	WHITE	0	0	5	5	22	18	6	5	25	0	0	1	1	1	1	2	1	4	0	1	0	0	0	0	0	0	0	5
36055576	84	F	mimiciv	13	1	WHITE	0	0	6	5	76	52	6	1	38	0	0	0	0	1	1	2	1	4	0	0	0	0	0	1	0	0	1	11
36318740	84	M	mimiciv	6	1	WHITE	0	0	6	6	38	32	1	0	26	0	0	1	1	1	1	2	1	4	0	0	0	0	0	0	0	0	0	4
38502100	84	M	mimiciv	42	1	WHITE	0	0	7	4	48	26	6	1	34	0	0	0	0	1	1	2	1	4	1	0	0	0	0	0	0	0	0	6
31012255	83	M	mimiciv	9	1	WHITE	0	0	5	4	47	40	2	1	27	0	0	0	0	1	1	0	0	4	0	0	0	0	0	0	1	0	1	11
31119600	83	F	mimiciv	4	1	WHITE	0	0	5	4	47	32	4	1	25	0	0	1	0	1	1	0	0	4	0	1	0	0	0	1	1	0	0	8
32181717	83	F	mimiciv	23	1	UNKNOWN	0	0	3	3	30	20	3	2	40	0	0	1	0	2	1	1	1	4	0	0	0	0	0	0	0	0	0	4
33166240	83	M	mimiciv	5	1	WHITE	0	0	4	3	47	31	3	0	26	0	0	0	0	1	1	2	1	4	0	0	0	0	0	1	0	0	0	7
33640838	83	M	mimiciv	15	1	OTHER	0	0	4	3	48	41	6	5	37	0	0	0	0	1	1	0	0	4	0	0	0	0	0	1	0	0	1	7
35080759	83	M	mimiciv	7	1	WHITE	0	0	6	5	62	48	9	6	37	0	0	1	0	1	1	0	0	4	0	1	0	0	0	0	0	0	1	8
35295707	83	F	mimiciv	1	1	BLACK/AFRICAN AMERICAN	0	0	4	4	78	71	3	3	31	0	0	0	0	1	1	1	1	4	0	0	0	0	0	0	0	0	1	10
37857496	83	M	mimiciv	5	1	WHITE	0	0	4	3	33	22	3	2	36	0	0	1	1	1	1	1	1	4	0	0	0	0	0	0	0	0	0	4
38658608	83	F	mimiciv	4	1	WHITE	0	0	7	7	43	31	6	5	42	0	0	1	1	1	1	0	0	4	0	0	0	0	0	0	1	0	1	12
31204104	82	F	mimiciv	4	1	ASIAN	0	0	4	4	59	49	3	2	40	0	0	1	0	1	1	0	0	4	1	0	0	0	0	0	1	0	0	7
31373633	82	M	mimiciv	5	1	WHITE	0	0	5	5	31	27	5	4	17	0	0	1	0	1	1	2	1	4	0	0	0	0	0	0	0	0	0	4
32973999	82	M	mimiciv	4	1	WHITE	0	0	6	6	20	20	3	2	36	0	0	1	0	1	1	0	0	4	0	0	0	0	0	0	0	0	0	4
35320927	82	F	mimiciv	5	1	WHITE	0	0	7	4	44	26	6	1	30	0	0	0	0	1	1	0	0	4	0	0	0	0	0	0	1	0	0	5
35960648	82	M	mimiciv	5	1	WHITE	0	0	3	3	29	17	2	1	30	0	0	1	1	1	1	2	1	4	1	1	0	0	0	0	0	0	0	7
36266441	82	F	mimiciv	17	1	WHITE	0	0	6	2	67	35	6	1	37	0	0	0	0	1	1	3	1	4	0	0	0	0	0	1	0	0	0	7
31357209	81	M	mimiciv	4	1	WHITE	0	0	5	5	38	33	2	1	30	0	0	1	0	3	1	0	0	4	0	0	0	0	0	0	0	0	0	4
32537723	81	M	mimiciv	5	1	WHITE	0	0	3	3	34	32	2	1	30	0	0	0	0	1	1	0	0	4	0	0	0	0	0	1	0	0	0	5
32747229	81	M	mimiciv	9	1	WHITE	0	0	3	2	35	28	2	1	25	0	0	0	0	1	1	0	0	4	0	0	0	0	0	0	1	0	0	6
34047109	81	M	mimiciv	8	1	ASIAN	0	0	6	5	42	27	3	2	24	0	0	0	0	1	1	0	0	4	0	0	0	0	0	1	0	0	0	5
34233559	81	M	mimiciv	6	1	OTHER	0	0	6	3	68	36	7	2	43	0	0	0	0	1	1	2	1	4	0	0	0	0	0	0	0	0	1	10
34337866	81	M	mimiciv	4	1	WHITE	0	0	7	7	86	82	7	6	44	0	0	1	1	1	1	2	1	4	0	0	0	0	0	0	0	0	0	4
35739073	81	M	mimiciv	8	1	WHITE	0	0	5	5	33	26	2	1	40	0	0	1	1	1	1	1	1	4	1	0	0	0	0	1	0	0	0	6
35971619	81	M	mimiciv	4	1	WHITE	0	0	3	3	36	25	5	2	32	0	0	1	1	1	1	0	0	4	0	0	0	0	0	1	0	0	0	6
36141410	81	F	mimiciv	3	1	BLACK/AFRICAN AMERICAN	0	0	6	3	52	20	6	1	39	0	0	1	0	1	1	2	1	4	0	1	0	0	0	0	0	0	0	5
38357828	81	M	mimiciv	10	1	WHITE	0	0	4	2	51	33	5	0	27	0	0	0	0	1	1	0	0	4	1	1	0	0	0	0	0	0	1	10
38620811	81	F	mimiciv	4	1	WHITE	0	0	3	1	52	29	3	0	24	0	0	0	0	1	1	0	0	4	0	0	0	0	0	0	0	0	0	5
38625186	81	M	mimiciv	5	1	WHITE	0	0	3	2	39	23	5	2	30	0	0	1	0	1	1	3	1	4	0	0	0	0	0	0	0	0	0	4
39012533	81	M	mimiciv	4	1	WHITE	0	0	6	6	37	25	3	2	30	0	0	1	1	1	1	2	1	4	0	0	0	0	0	0	1	0	0	5
39623655	81	M	mimiciv	8	1	WHITE	0	0	5	4	29	17	3	2	41	0	0	1	0	1	1	2	1	4	0	0	0	0	0	1	0	0	0	5
34373493	80	F	mimiciv	10	1	UNKNOWN	0	0	10	10	47	40	9	6	42	0	0	1	1	1	1	1	1	4	0	0	0	0	0	0	1	0	0	5
36860397	80	M	mimiciv	6	1	WHITE	0	0	2	2	35	28	3	2	25	0	0	1	1	1	1	0	0	4	0	0	0	0	0	0	1	0	0	5
38282306	80	M	mimiciv	8	1	HISPANIC/LATINO	0	0	2	2	44	37	3	2	26	0	0	0	0	1	1	0	0	4	0	1	0	0	0	0	1	0	1	12
39170501	80	M	mimiciv	5	1	WHITE	0	0	2	1	37	23	5	2	26	0	0	1	0	1	1	2	1	4	0	1	0	0	0	1	0	0	0	6
39197692	80	F	mimiciv	2	1	BLACK/AFRICAN AMERICAN	0	0	3	2	31	20	6	3	32	0	0	1	1	2	1	0	0	4	0	0	0	0	0	1	1	0	0	7
32223261	79	F	mimiciv	7	1	WHITE	0	0	4	3	52	33	8	3	31	0	0	0	0	1	1	0	0	4	0	1	0	0	0	0	1	0	1	9
35058805	79	F	mimiciv	8	1	UNKNOWN	0	0	3	2	42	28	2	1	21	0	0	1	1	1	1	2	1	4	0	1	0	0	0	0	0	0	0	5
38296093	79	F	mimiciv	13	1	OTHER	0	0	7	6	49	37	3	2	36	0	0	1	1	1	1	0	0	4	0	0	0	0	0	1	0	0	0	8
38540738	79	F	mimiciv	7	1	OTHER	0	0	4	4	46	46	4	3	36	0	0	1	1	1	1	1	1	4	1	0	0	0	0	0	0	0	0	5
39697606	79	F	mimiciv	10	1	WHITE	0	0	2	2	36	33	2	1	30	0	0	0	0	1	1	0	0	4	0	0	0	0	0	0	0	0	0	5
30740110	78	M	mimiciv	3	1	WHITE	0	0	3	2	66	50	4	1	35	0	0	0	0	1	1	2	1	4	0	0	0	0	0	0	0	0	0	4
31031149	78	M	mimiciv	9	1	BLACK/AFRICAN AMERICAN	0	0	7	6	34	34	2	1	31	0	0	1	1	1	1	0	0	4	0	0	0	0	0	0	0	0	0	4
31323077	78	F	mimiciv	19	1	WHITE	0	0	5	4	41	36	5	4	30	0	0	0	0	1	1	2	1	4	0	0	0	0	0	0	1	0	1	11
32317295	78	M	mimiciv	22	1	WHITE	0	0	3	2	43	23	5	2	30	0	0	1	0	1	1	2	1	4	0	0	0	0	0	0	1	0	0	6
32712644	78	M	mimiciv	6	1	WHITE	0	0	3	2	24	17	4	3	29	0	0	1	0	1	1	2	1	4	0	0	0	0	0	0	0	0	0	4
33366501	78	M	mimiciv	5	1	HISPANIC/LATINO	0	0	2	1	44	26	3	0	30	0	0	0	0	1	1	0	0	4	0	1	0	0	0	1	0	0	0	6
34802568	78	F	mimiciv	7	1	WHITE	0	0	3	2	50	39	2	1	37	0	0	0	0	2	1	0	0	4	0	0	0	0	0	0	1	0	0	5
35917097	78	F	mimiciv	8	1	WHITE	0	0	6	6	46	46	5	4	40	0	0	1	1	1	1	0	0	4	0	0	0	0	0	0	0	0	0	4
36992951	78	F	mimiciv	7	1	WHITE	0	0	4	4	33	29	3	2	31	0	0	1	1	1	1	1	1	4	0	0	0	0	0	0	1	0	0	6
37091951	78	M	mimiciv	9	1	WHITE	0	0	12	12	82	76	9	8	49	0	0	1	1	1	1	1	1	4	1	1	0	0	0	1	0	0	0	8
39860053	78	F	mimiciv	4	1	WHITE	0	0	5	5	38	34	3	2	38	0	0	1	1	1	1	1	1	4	0	0	0	0	0	1	0	0	0	5
30630695	77	M	mimiciv	14	1	WHITE	0	0	4	3	46	31	7	2	29	0	0	0	0	1	1	0	0	4	0	0	0	0	0	1	1	0	0	8
32047216	77	M	mimiciv	13	1	UNKNOWN	0	0	2	2	31	17	4	1	38	0	0	1	1	1	1	2	1	4	0	1	0	0	0	1	0	0	0	8
33293242	77	M	mimiciv	5	1	WHITE	0	0	4	4	23	18	3	2	27	0	0	1	1	1	1	1	1	4	0	0	0	0	0	0	0	1	0	5
33576603	77	M	mimiciv	4	1	WHITE	0	0	6	6	28	28	7	6	32	0	0	1	1	1	1	0	0	4	0	1	0	0	0	1	0	0	0	6
33880611	77	M	mimiciv	14	1	WHITE	0	0	4	1	31	17	3	0	26	0	0	1	0	1	1	0	0	4	0	0	0	0	0	0	0	0	0	4
34394306	77	M	mimiciv	28	1	BLACK/AFRICAN AMERICAN	0	0	5	4	34	34	2	1	21	0	0	0	0	1	1	0	0	4	0	0	0	0	0	0	0	0	1	10
36394596	77	M	mimiciv	8	1	WHITE	0	0	2	2	22	17	3	2	32	0	0	1	1	1	1	1	1	4	0	0	0	0	0	0	0	0	0	4
36591060	77	F	mimiciv	3	1	WHITE	0	0	4	3	51	33	3	0	29	0	0	0	0	1	1	3	1	4	0	0	0	0	0	0	1	0	0	5
37984499	77	M	mimiciv	20	1	WHITE	0	0	6	2	63	37	5	0	38	0	0	0	0	1	1	0	0	4	0	0	0	0	0	0	1	0	0	6
38331387	77	F	mimiciv	5	1	WHITE	0	0	5	5	33	29	3	2	27	0	0	1	1	1	1	1	1	4	0	0	0	0	0	0	0	0	0	4
38728778	77	M	mimiciv	8	1	WHITE	0	0	2	1	37	21	5	2	24	0	0	1	0	1	1	0	0	4	0	0	0	0	0	0	0	0	1	10
38956568	77	M	mimiciv	6	1	UNKNOWN	0	0	7	6	32	26	5	4	33	0	0	1	0	1	1	3	1	4	0	0	0	0	0	0	0	0	0	4
39586629	77	M	mimiciv	4	1	WHITE	0	0	4	2	52	31	4	1	33	0	0	0	0	1	1	2	1	4	0	0	0	0	0	1	1	0	0	6
36296740	76	M	mimiciv	6	1	WHITE	0	0	9	8	26	21	6	5	32	0	0	1	1	1	1	2	1	4	0	0	0	0	0	0	1	0	0	5
36535266	76	M	mimiciv	4	1	HISPANIC/LATINO	0	0	6	5	37	36	3	2	32	0	0	1	1	1	1	1	1	4	0	0	1	0	0	1	1	0	0	7
37237942	76	M	mimiciv	11	1	WHITE	0	0	3	3	53	46	6	5	19	0	0	0	0	1	1	0	0	4	0	0	0	0	0	0	0	0	1	6
31113432	75	F	mimiciv	8	1	WHITE	0	0	5	5	44	40	4	3	38	0	0	1	1	1	1	0	0	4	0	0	0	0	0	1	0	0	0	5
31309479	75	F	mimiciv	8	1	WHITE	0	0	12	12	71	66	8	7	35	0	0	1	1	3	1	2	1	4	0	0	0	0	0	0	0	0	1	6
32487494	75	F	mimiciv	14	1	WHITE	0	0	6	6	29	22	5	2	21	0	0	1	1	1	1	0	0	4	0	0	0	0	0	1	0	0	1	8
36023087	75	M	mimiciv	5	1	WHITE	0	0	4	3	45	38	4	1	29	0	0	0	0	1	1	0	0	4	0	0	0	0	0	1	0	1	1	9
37107990	75	M	mimiciv	10	1	WHITE	0	0	7	7	27	21	2	1	23	0	0	1	1	1	1	1	1	4	0	0	0	0	0	1	1	0	0	6
37248182	75	F	mimiciv	4	1	WHITE	0	0	4	4	36	29	1	0	24	0	0	1	1	1	1	2	1	4	0	0	1	0	0	0	1	0	1	8
37378771	75	F	mimiciv	5	1	WHITE	0	0	8	8	82	70	9	8	43	0	0	1	1	1	1	2	1	4	0	0	0	0	0	0	0	0	0	4
39627719	75	F	mimiciv	5	1	OTHER	0	0	5	4	27	20	2	1	18	0	0	1	0	1	1	2	1	4	1	0	1	0	0	0	1	0	1	10
31456436	74	F	mimiciv	8	1	WHITE	0	0	6	5	38	27	3	3	21	0	0	0	0	1	1	1	1	4	0	1	0	0	0	0	1	0	1	13
32929071	74	F	mimiciv	5	1	HISPANIC/LATINO	0	0	4	4	23	18	2	1	25	0	0	0	0	1	1	0	0	4	0	1	0	0	0	0	1	1	1	10
34099803	74	F	mimiciv	7	1	WHITE	0	0	5	4	21	19	2	1	21	0	0	0	0	1	1	0	0	4	0	0	0	0	0	0	1	0	0	5
36039428	74	F	mimiciv	10	1	WHITE	0	0	7	7	19	17	7	6	40	0	0	1	1	1	1	0	0	4	0	1	0	0	0	0	0	0	0	5
36332296	74	F	mimiciv	30	1	WHITE	0	0	6	3	83	51	7	2	32	0	0	1	0	2	1	3	1	4	0	1	0	0	0	1	1	0	0	8
37596259	74	M	mimiciv	5	1	WHITE	0	0	3	2	34	23	1	0	25	0	0	1	1	1	1	1	1	4	1	0	0	0	0	0	0	0	0	6
38092527	74	M	mimiciv	9	1	WHITE	0	0	5	4	26	20	3	2	34	0	0	1	1	1	1	2	1	4	0	0	0	0	0	1	0	0	0	5
38104480	74	F	mimiciv	15	1	UNKNOWN	0	0	11	11	71	67	6	5	39	0	0	1	1	1	1	2	1	4	1	0	0	0	0	0	0	0	0	5
30659838	73	F	mimiciv	6	1	WHITE	0	0	4	4	26	21	4	3	33	0	0	1	0	1	1	1	1	4	0	0	0	0	0	0	0	0	1	10
32999549	73	M	mimiciv	5	1	WHITE	0	0	5	4	44	29	3	2	16	0	0	1	1	1	1	1	1	4	0	0	0	0	0	0	0	0	0	4
33507375	73	F	mimiciv	49	1	BLACK/AFRICAN AMERICAN	0	0	3	2	51	44	2	1	26	0	0	1	0	2	1	2	1	4	0	0	0	0	0	0	1	0	1	12
35149842	73	M	mimiciv	9	1	WHITE	0	0	3	1	41	17	7	2	31	0	0	1	0	1	1	0	0	4	0	1	0	0	0	1	0	0	0	6
36932760	73	M	mimiciv	4	1	WHITE	0	0	4	4	32	32	2	1	36	0	0	1	1	1	1	0	0	4	0	0	0	0	0	0	1	0	0	5
38836185	73	F	mimiciv	5	1	UNABLE TO OBTAIN	0	0	4	4	24	20	4	3	29	0	0	1	1	1	1	2	1	4	0	1	0	0	0	0	0	0	0	5
39558423	73	M	mimiciv	5	1	WHITE	0	0	7	7	32	28	4	4	30	0	0	1	0	3	1	0	0	4	0	0	0	0	0	0	0	0	0	4
35003567	72	M	mimiciv	4	1	WHITE	0	0	3	3	22	22	3	2	25	0	0	1	1	1	1	0	0	4	0	0	0	0	0	0	0	0	0	4
37382587	72	F	mimiciv	7	1	WHITE	0	0	3	3	51	44	3	2	26	0	0	0	0	1	1	0	0	4	0	0	0	0	0	0	0	1	1	9
37955253	72	F	mimiciv	4	1	WHITE	0	0	5	5	34	34	2	2	22	0	0	1	1	1	1	1	1	4	0	1	0	0	0	1	0	0	0	6
38461626	72	M	mimiciv	10	1	WHITE	0	0	5	5	25	21	4	3	27	0	0	1	1	1	1	2	1	4	0	0	0	0	0	1	0	0	0	6
38925379	72	M	mimiciv	5	1	WHITE	0	0	6	6	61	61	5	4	44	0	0	1	1	1	1	1	1	4	0	0	0	0	0	0	0	0	0	4
38973477	72	M	mimiciv	11	1	WHITE	0	0	3	3	42	30	5	4	37	0	0	1	1	1	1	1	1	4	1	0	0	0	0	1	0	0	0	6
31019370	71	F	mimiciv	5	1	WHITE	0	0	8	8	58	58	7	6	32	0	0	1	1	1	1	0	0	4	0	0	0	0	0	0	0	0	0	4
32229488	71	F	mimiciv	31	1	WHITE	0	0	7	6	88	74	7	6	38	0	0	0	0	1	1	0	0	4	0	0	0	0	0	0	1	0	1	7
32609921	71	M	mimiciv	7	1	WHITE	0	0	9	8	47	35	7	6	30	0	0	1	1	1	1	0	0	4	0	1	0	0	0	0	0	0	0	6
32902289	71	F	mimiciv	1	1	WHITE	0	0	8	7	51	48	5	4	39	0	0	1	1	3	1	0	0	4	0	0	0	0	0	0	0	0	0	4
33545663	71	M	mimiciv	9	1	WHITE	0	0	6	6	40	28	4	3	41	0	0	1	1	2	1	2	1	4	0	0	0	0	0	1	1	0	0	7
33823960	71	F	mimiciv	5	1	WHITE	0	0	2	2	40	34	2	1	24	0	0	0	0	1	1	0	0	4	0	1	0	0	0	1	1	0	0	8
33877032	71	F	mimiciv	4	1	WHITE	0	0	6	5	27	20	2	1	32	0	0	1	1	1	1	2	1	4	0	0	0	0	0	0	0	0	0	4
33953043	71	F	mimiciv	5	1	HISPANIC/LATINO	0	0	5	5	25	25	4	3	27	0	0	1	1	1	1	0	0	4	0	0	0	0	0	1	0	0	0	5
34060726	71	M	mimiciv	27	1	ASIAN	0	0	6	5	43	32	4	1	22	0	0	1	1	2	1	2	1	4	0	1	0	0	0	1	1	0	0	8
39027541	71	M	mimiciv	28	1	UNKNOWN	0	0	6	5	47	32	3	2	22	0	0	1	1	1	1	2	1	4	0	0	0	0	0	1	0	0	1	7
39189412	71	M	mimiciv	13	1	WHITE	0	0	8	7	35	23	4	3	38	0	0	1	1	1	1	2	1	4	0	0	0	0	0	1	0	0	0	6
30227887	70	F	mimiciv	7	1	WHITE	0	0	7	5	60	34	7	2	31	0	0	0	1	1	1	3	1	3	0	0	0	0	0	0	0	0	0	3
37193875	70	F	mimiciv	26	1	WHITE	0	0	13	9	93	61	10	5	41	0	0	1	1	1	1	3	1	3	0	0	0	0	0	1	1	0	0	5
37262930	70	M	mimiciv	15	1	WHITE	0	0	4	4	40	36	3	2	29	0	0	0	0	1	1	0	0	3	0	0	0	0	0	1	0	0	0	4
37302354	70	F	mimiciv	15	1	UNKNOWN	0	0	5	5	63	56	2	1	32	0	0	0	0	2	1	0	0	3	0	0	0	0	0	0	0	0	1	5
37572606	70	M	mimiciv	2	1	WHITE	0	0	3	2	34	27	3	2	33	0	0	0	0	1	1	0	0	3	0	0	0	0	0	1	0	0	0	4
38630281	70	M	mimiciv	8	1	WHITE	0	0	6	6	70	66	8	7	42	0	0	1	1	1	1	2	1	3	0	0	0	0	0	1	0	0	0	4
38758243	70	M	mimiciv	6	1	UNKNOWN	0	0	4	3	42	37	3	2	25	0	0	1	1	1	1	2	1	3	0	0	0	0	0	0	0	0	0	3
38906628	70	M	mimiciv	12	1	UNKNOWN	0	0	12	9	50	35	12	7	52	0	0	1	1	1	1	0	0	3	0	0	0	0	0	1	0	0	0	5
39401522	70	F	mimiciv	8	1	WHITE	0	0	3	3	23	21	3	2	29	0	0	1	1	1	1	1	1	3	0	1	0	0	0	1	0	0	0	6
33664483	69	M	mimiciv	9	1	BLACK/AFRICAN AMERICAN	0	0	3	3	38	27	2	1	25	0	0	1	1	1	1	2	1	3	0	0	0	0	0	0	1	0	0	4
35885615	69	M	mimiciv	12	1	WHITE	0	0	5	5	47	38	4	1	27	0	0	0	0	2	1	2	1	3	0	0	0	0	0	0	0	0	1	6
36761647	69	F	mimiciv	4	1	WHITE	0	0	10	10	44	37	8	7	50	0	0	1	1	1	1	2	1	3	0	0	0	0	0	1	0	0	0	4
37553713	69	F	mimiciv	4	1	WHITE	0	0	3	3	44	37	1	0	24	0	0	1	0	1	1	0	0	3	0	1	0	0	0	0	0	0	0	4
38409254	69	M	mimiciv	8	1	WHITE	0	0	2	2	27	25	6	5	28	0	0	1	1	1	1	0	0	3	0	0	0	0	0	1	0	0	0	4
30167161	68	M	mimiciv	5	1	WHITE	0	0	4	4	35	35	3	2	26	0	0	1	1	1	1	1	1	3	0	0	0	0	0	0	0	0	0	3
31248750	68	M	mimiciv	4	1	WHITE	0	0	10	6	48	30	5	2	23	0	0	1	1	3	1	0	0	3	0	0	0	0	0	0	0	1	0	6
32239285	68	M	mimiciv	19	1	BLACK/AFRICAN AMERICAN	0	0	3	2	23	12	4	3	28	0	0	1	0	1	1	1	1	3	1	0	0	0	0	1	0	1	0	7
35001209	68	F	mimiciv	4	1	WHITE	0	0	3	3	23	23	3	2	34	0	0	1	1	1	1	2	1	3	1	1	0	0	0	0	0	0	0	5
35613530	68	F	mimiciv	13	1	BLACK/AFRICAN AMERICAN	0	0	2	2	35	28	3	2	29	0	0	0	0	1	1	2	1	3	0	0	0	0	0	1	0	0	0	5
35696855	68	M	mimiciv	11	1	UNKNOWN	0	0	7	6	44	33	5	2	19	0	0	1	1	1	1	1	1	3	0	0	0	0	0	1	1	0	0	8
36459821	68	M	mimiciv	2	1	UNABLE TO OBTAIN	0	0	5	4	39	39	3	2	32	0	0	1	0	1	1	0	0	3	0	1	0	0	0	0	0	0	1	6
36692972	68	F	mimiciv	9	1	WHITE	0	0	8	8	46	39	3	2	25	0	0	0	1	1	1	0	0	3	0	0	0	0	0	0	0	1	0	4
36959615	68	M	mimiciv	6	1	WHITE	0	0	6	5	55	35	6	1	27	0	0	0	0	2	1	0	0	3	0	0	0	0	0	0	0	0	0	3
37024002	68	F	mimiciv	4	1	BLACK/AFRICAN AMERICAN	0	0	7	7	81	74	6	5	39	0	0	1	1	1	1	2	1	3	0	0	0	0	0	1	1	0	0	5
37839942	68	M	mimiciv	12	1	OTHER	0	0	8	8	43	31	6	3	26	0	0	0	0	2	1	2	1	3	0	1	0	0	0	0	1	0	1	11
38159306	68	M	mimiciv	5	1	WHITE	0	0	6	5	37	18	3	0	19	0	0	1	1	1	1	3	1	3	0	1	0	0	0	0	1	0	1	7
39952633	68	M	mimiciv	9	1	WHITE	0	0	3	3	27	20	5	2	34	0	0	1	1	1	1	2	1	3	0	0	0	0	0	0	0	0	0	4
30846763	67	M	mimiciv	10	1	WHITE	0	0	5	5	21	19	1	0	20	0	0	1	1	3	1	1	1	3	0	0	0	0	0	0	1	0	0	5
31202577	67	M	mimiciv	38	1	WHITE	0	0	6	5	48	36	6	5	38	0	0	1	0	1	1	2	1	3	0	0	0	0	0	0	0	0	1	5
32583493	67	M	mimiciv	5	1	WHITE	0	0	9	9	89	77	8	7	39	0	0	1	1	1	1	0	0	3	0	0	0	0	0	1	0	0	0	5
32854451	67	F	mimiciv	6	1	WHITE	0	0	2	1	21	16	2	1	30	0	0	1	0	1	1	0	0	3	0	0	0	0	0	0	1	0	1	10
33039657	67	M	mimiciv	15	1	WHITE	0	0	6	6	25	20	3	2	21	0	0	1	1	1	1	2	1	3	0	1	0	0	0	1	1	0	0	6
34102453	67	M	mimiciv	9	1	WHITE	0	0	5	4	62	47	4	1	45	0	0	0	0	1	1	3	1	3	0	0	0	0	0	0	0	0	1	11
35187005	67	M	mimiciv	15	1	WHITE	0	0	2	1	36	24	4	1	31	0	0	0	0	1	1	2	1	3	0	0	0	0	0	0	1	0	1	10
35867128	67	F	mimiciv	6	1	WHITE	0	0	5	2	59	39	5	0	26	0	0	0	0	3	1	0	0	3	0	0	0	0	0	0	1	0	0	6
35867567	67	M	mimiciv	2	1	HISPANIC/LATINO	0	0	2	2	18	18	2	1	18	0	0	0	0	1	1	0	0	3	0	1	0	0	0	1	1	1	0	7
35925778	67	M	mimiciv	27	1	WHITE	0	0	3	2	42	31	3	0	25	0	0	0	0	1	1	1	1	3	1	1	0	0	0	1	1	0	0	10
35992442	67	M	mimiciv	5	1	WHITE	0	0	7	6	27	18	5	4	26	0	0	1	0	1	1	2	1	3	0	0	0	0	0	0	0	0	0	3
36034284	67	M	mimiciv	13	1	WHITE	0	0	4	4	34	34	3	2	32	0	0	0	0	1	1	0	0	3	0	0	0	0	0	1	1	0	0	7
36074694	67	F	mimiciv	4	1	WHITE	0	0	8	8	90	90	7	6	27	0	0	1	1	1	1	0	0	3	0	1	0	0	0	0	1	0	0	7
36528313	67	M	mimiciv	6	1	WHITE	0	0	2	2	29	25	3	2	32	0	0	1	1	2	1	2	1	3	0	0	0	0	0	0	0	0	0	3
36929946	67	M	mimiciv	24	1	WHITE	0	0	7	6	30	28	6	5	33	0	0	1	1	1	1	2	1	3	0	0	0	0	0	1	0	0	0	5
37674671	67	F	mimiciv	6	1	WHITE	0	0	4	4	27	24	2	1	22	0	0	1	0	1	1	0	0	3	0	0	0	0	0	0	0	0	0	3
39470947	67	M	mimiciv	8	1	WHITE	0	0	10	8	64	46	6	1	27	0	0	1	0	1	1	0	0	3	0	1	0	0	0	1	1	0	0	7
31542873	66	F	mimiciv	5	1	WHITE	0	0	5	3	57	43	5	2	26	0	0	0	0	1	1	0	0	3	0	1	0	0	0	0	1	0	0	6
31600993	66	M	mimiciv	5	1	WHITE	0	0	5	5	40	33	5	4	44	0	0	1	1	1	1	2	1	3	0	0	0	0	0	0	1	0	0	4
31983346	66	F	mimiciv	5	1	OTHER	0	0	3	3	42	37	3	2	26	0	0	0	0	1	1	0	0	3	0	0	0	0	0	0	0	0	0	3
33932115	66	M	mimiciv	7	1	UNKNOWN	0	0	3	1	41	19	3	0	18	0	0	0	1	2	1	2	1	3	0	0	0	0	0	0	1	0	0	5
34723395	66	F	mimiciv	4	1	WHITE	0	0	6	3	67	35	6	1	37	0	0	1	0	1	1	3	1	3	0	1	0	0	0	0	1	0	0	5
35599974	66	M	mimiciv	5	1	WHITE	0	0	3	3	26	24	2	1	23	0	0	1	1	1	1	1	1	3	0	0	0	0	0	0	1	0	0	4
37176432	66	M	mimiciv	4	1	WHITE	0	0	8	7	51	40	3	2	35	0	0	1	1	1	1	2	1	3	0	0	0	0	0	0	1	0	0	5
37320530	66	M	mimiciv	7	1	WHITE	0	0	5	4	39	25	3	0	34	0	0	0	0	1	1	2	1	3	0	0	0	0	0	1	0	1	0	8
37333581	66	M	mimiciv	43	1	WHITE	0	0	4	2	48	25	3	0	23	0	0	0	0	2	1	2	1	3	0	0	0	0	0	0	0	0	1	5
37684007	66	M	mimiciv	6	1	OTHER	0	0	9	8	29	13	8	5	25	0	0	1	1	1	1	0	0	3	0	0	0	0	0	1	0	0	0	5
38149347	66	M	mimiciv	6	1	WHITE	0	0	4	4	41	29	3	2	21	0	0	1	0	1	1	2	1	3	0	0	0	0	0	0	0	0	0	4
38361273	66	M	mimiciv	11	1	WHITE	0	0	2	2	25	18	3	2	27	0	0	1	1	2	1	2	1	3	0	0	0	0	0	0	0	0	0	3
39362057	66	F	mimiciv	5	1	WHITE	0	0	4	4	27	27	3	2	15	0	0	1	1	1	1	0	0	3	0	0	0	0	0	0	0	0	0	3
31019723	65	M	mimiciv	7	1	AMERICAN INDIAN/ALASKA NATIVE	0	0	4	4	18	18	3	2	25	0	0	1	0	1	1	0	0	3	0	0	0	0	0	0	0	1	0	4
31201544	65	F	mimiciv	11	1	WHITE	0	0	3	3	43	32	2	1	22	0	0	1	0	1	1	2	1	3	0	0	0	0	0	1	1	0	0	7
31568756	65	M	mimiciv	9	1	WHITE	0	0	7	3	81	45	6	1	35	0	0	0	0	1	1	3	1	3	0	0	0	0	0	0	1	0	0	5
32457489	65	M	mimiciv	5	1	WHITE	0	0	2	2	26	26	3	2	31	0	0	1	1	1	1	0	0	3	0	0	0	0	0	0	0	0	0	3
33097173	65	M	mimiciv	7	1	ASIAN	0	0	9	9	87	80	7	6	31	0	0	1	1	1	1	0	0	3	0	0	0	0	0	1	0	0	0	4
33453432	65	M	mimiciv	10	1	WHITE	0	0	11	11	26	26	6	5	33	0	0	1	1	1	1	1	1	3	0	0	0	0	0	0	0	0	0	3
34118033	65	F	mimiciv	5	1	WHITE	0	0	4	4	27	24	2	1	20	0	0	0	1	1	1	0	0	3	0	1	0	0	0	0	0	0	1	6
34535709	65	M	mimiciv	11	1	WHITE	0	0	10	9	43	32	7	4	30	0	0	1	0	1	1	2	1	3	0	0	0	0	0	0	0	1	1	6
35507255	65	M	mimiciv	6	1	WHITE	0	0	5	4	41	30	4	3	33	0	0	1	0	1	1	2	1	3	0	0	0	0	0	0	0	0	0	3
36176359	65	M	mimiciv	10	1	OTHER	0	0	2	2	23	19	3	2	35	0	0	1	0	2	1	2	1	3	0	1	0	0	0	0	0	0	0	4
36428665	65	M	mimiciv	3	1	WHITE	0	0	5	4	30	19	1	0	19	0	0	0	1	2	1	0	0	3	0	0	0	0	0	0	1	0	0	4
36653742	65	M	mimiciv	12	1	UNKNOWN	0	0	5	4	23	16	3	2	29	0	0	1	1	1	1	0	0	3	1	0	0	0	0	1	0	0	0	5
37571321	65	M	mimiciv	4	1	WHITE	0	0	2	2	45	39	4	3	34	0	0	1	0	1	1	1	1	3	0	0	0	0	0	0	0	0	0	3
38574564	65	M	mimiciv	4	1	WHITE	0	0	6	6	76	69	8	7	48	0	0	1	1	1	1	2	1	3	0	0	0	0	0	1	1	0	0	5
39576370	65	F	mimiciv	3	1	WHITE	0	0	3	2	51	40	4	1	33	0	0	1	0	1	1	0	0	3	0	0	0	0	0	0	1	0	0	4
31367417	64	M	mimiciv	19	1	WHITE	0	0	6	2	53	16	5	0	30	1	0	0	0	1	1	1	1	3	0	0	0	0	0	0	0	0	0	5
31910590	64	M	mimiciv	6	1	WHITE	0	0	6	6	35	28	5	4	31	0	0	1	1	1	1	2	1	3	0	0	0	0	0	0	0	0	0	3
32891780	64	F	mimiciv	7	1	WHITE	0	0	5	5	28	25	1	1	24	0	0	0	1	1	1	0	0	3	0	0	0	0	0	0	0	0	0	3
34431190	64	M	mimiciv	20	1	WHITE	0	0	3	1	50	31	4	1	30	0	0	0	0	1	1	0	0	3	0	0	0	0	0	1	1	0	1	7
34527092	64	M	mimiciv	7	1	UNKNOWN	0	0	3	3	36	29	6	3	34	0	0	1	1	1	1	1	1	3	0	0	0	0	0	0	0	0	0	3
37862168	64	M	mimiciv	9	1	UNKNOWN	0	0	6	5	28	21	3	2	29	0	0	1	1	1	1	1	1	3	0	0	0	0	0	0	1	0	0	4
39470599	64	M	mimiciv	4	1	WHITE	0	0	5	2	57	25	6	1	31	0	0	1	0	1	1	1	1	3	0	0	0	0	0	0	0	0	0	4
31906759	63	F	mimiciv	3	1	HISPANIC/LATINO	0	0	3	2	45	27	3	0	26	0	0	0	0	1	1	3	1	3	0	0	0	0	0	0	1	0	0	5
35503192	63	M	mimiciv	4	1	WHITE	0	0	5	5	23	23	2	1	17	0	0	1	0	2	1	0	0	3	0	0	0	0	0	0	1	0	0	4
35909927	63	M	mimiciv	10	1	WHITE	0	0	8	7	46	30	5	2	26	0	0	0	1	1	1	0	0	3	0	0	0	0	0	0	0	0	1	5
37621785	63	F	mimiciv	5	1	WHITE	0	0	2	1	30	22	4	1	31	0	0	0	0	1	1	3	1	3	0	0	0	0	0	0	1	0	0	4
37741036	63	F	mimiciv	5	1	WHITE	0	0	2	2	32	28	4	3	29	0	0	1	1	1	1	0	0	3	1	0	0	0	0	0	0	0	0	4
39040261	63	F	mimiciv	12	1	WHITE	0	0	4	4	78	64	3	2	30	0	0	0	0	1	1	2	1	3	0	0	0	0	0	0	0	1	0	6
30373406	62	M	mimiciv	5	1	ASIAN	0	0	4	4	38	34	4	3	25	0	0	1	1	1	1	0	0	3	0	0	0	0	0	0	1	0	0	4
37073578	62	F	mimiciv	15	1	BLACK/AFRICAN AMERICAN	0	0	3	1	47	36	4	1	33	0	0	0	0	1	1	0	0	3	0	0	0	0	0	0	0	0	0	3
37983528	62	F	mimiciv	9	1	WHITE	0	0	5	5	33	29	4	3	29	0	0	1	0	1	1	0	0	3	0	1	0	0	0	0	0	0	0	5
39087805	62	F	mimiciv	10	1	BLACK/AFRICAN AMERICAN	0	0	5	4	43	29	5	2	36	0	0	0	0	1	1	2	1	3	0	1	0	0	0	0	0	0	0	4
39279580	62	F	mimiciv	19	1	WHITE	0	0	11	8	89	57	10	5	45	0	0	1	1	1	1	1	1	3	0	0	0	0	0	1	0	0	0	4
39931240	62	M	mimiciv	6	1	WHITE	0	0	4	4	30	25	3	2	24	0	0	1	1	2	1	2	1	3	0	0	0	0	0	0	0	0	0	3
32946254	61	M	mimiciv	5	1	WHITE	0	0	6	6	35	33	3	2	32	0	0	1	1	1	1	0	0	3	0	0	0	0	0	1	0	0	0	4
33474981	61	F	mimiciv	10	1	UNKNOWN	0	0	5	5	26	22	4	3	34	0	0	1	1	1	1	2	1	3	0	1	0	0	0	0	0	0	0	4
34738470	61	M	mimiciv	9	1	OTHER	0	0	8	5	80	44	6	1	31	0	0	0	0	1	1	2	1	3	0	0	0	0	0	0	1	0	0	4
35934391	61	F	mimiciv	2	1	WHITE	0	0	2	2	33	26	1	0	22	0	0	0	0	1	1	0	0	3	0	0	0	0	0	0	0	0	1	9
35963313	61	M	mimiciv	8	1	WHITE	0	0	2	1	35	24	4	1	28	0	0	1	0	1	1	1	1	3	0	0	0	0	0	1	1	0	0	6
38737155	61	F	mimiciv	12	1	WHITE	0	0	10	6	78	59	3	3	26	1	0	0	0	3	1	3	1	3	0	1	0	0	0	0	1	1	0	8
39374544	61	M	mimiciv	7	1	UNKNOWN	0	0	6	5	33	18	3	0	15	0	0	1	1	1	1	1	1	3	0	0	0	0	0	1	1	0	0	5
31986636	60	M	mimiciv	7	1	WHITE	0	0	4	1	40	25	5	0	26	0	0	1	0	2	1	0	0	2	0	0	0	0	0	0	1	0	0	4
32015697	60	F	mimiciv	6	1	WHITE	0	0	3	3	35	32	2	1	25	0	0	0	0	2	1	1	1	2	0	0	0	0	0	0	0	0	0	3
32556347	60	F	mimiciv	11	1	BLACK/AFRICAN AMERICAN	0	0	5	2	51	34	6	1	41	0	0	0	0	2	1	3	1	2	0	0	0	0	0	1	0	1	0	5
33698512	60	M	mimiciv	7	1	WHITE	0	0	2	1	61	46	3	0	26	0	0	1	0	2	1	2	1	2	0	0	0	0	0	1	1	0	0	5
34018825	60	M	mimiciv	10	1	WHITE	0	0	9	9	27	15	8	5	36	0	0	1	1	2	1	2	1	2	0	0	0	0	0	1	0	0	0	3
34393738	60	M	mimiciv	11	1	WHITE	0	0	5	5	43	31	3	2	29	0	0	0	0	1	1	2	1	2	0	0	0	0	0	0	1	0	0	3
34462877	60	M	mimiciv	9	1	BLACK/AFRICAN AMERICAN	0	0	8	6	49	30	5	2	26	0	0	1	1	1	1	2	1	2	0	0	0	0	0	1	1	0	0	4
34871028	60	F	mimiciv	4	1	WHITE	0	0	4	4	29	17	3	2	41	0	0	1	1	1	1	2	1	2	0	0	0	0	0	0	0	0	0	3
34915990	60	F	mimiciv	7	1	WHITE	0	0	3	3	30	18	4	1	25	0	0	1	1	1	1	2	1	2	0	0	0	0	0	1	1	0	0	6
35234023	60	M	mimiciv	7	1	WHITE	0	0	4	4	27	20	3	2	27	0	0	1	0	2	1	2	1	2	0	0	0	0	0	1	0	0	0	4
35458600	60	M	mimiciv	10	1	WHITE	0	0	2	1	49	38	5	4	33	0	0	0	0	1	1	2	1	2	0	0	0	0	0	0	0	0	0	2
35635621	60	M	mimiciv	7	1	WHITE	0	0	4	4	26	19	3	2	33	0	0	1	1	1	1	2	1	2	0	0	0	0	0	0	0	0	0	2
37178056	60	M	mimiciv	1	1	WHITE	0	0	4	3	23	21	2	1	26	0	0	0	0	1	1	0	0	2	0	0	0	0	0	0	0	0	0	2
38560644	60	F	mimiciv	10	1	OTHER	0	0	5	5	34	29	4	3	29	0	0	1	1	1	1	0	0	2	0	0	0	0	0	0	0	0	0	2
38641457	60	F	mimiciv	11	1	WHITE	0	0	7	7	70	63	9	6	30	0	0	1	1	1	1	0	0	2	0	0	0	0	0	0	0	0	0	2
38922860	60	M	mimiciv	15	1	WHITE	0	0	4	1	51	24	7	2	35	0	0	0	1	2	1	3	1	2	0	1	0	0	0	0	0	0	0	3
30379518	59	M	mimiciv	8	1	WHITE	0	0	2	2	31	24	1	0	20	0	0	0	0	1	1	0	0	2	1	0	0	0	0	0	0	0	1	9
32179911	59	M	mimiciv	8	1	WHITE	0	0	4	3	47	31	2	1	28	0	0	1	1	1	1	2	1	2	0	0	0	0	0	0	1	0	0	3
33138860	59	M	mimiciv	4	1	WHITE	0	0	4	3	41	29	4	1	23	0	0	1	1	1	1	1	1	2	0	0	0	0	0	0	1	0	0	4
34061779	59	M	mimiciv	12	1	WHITE	0	0	2	1	18	10	2	1	19	0	0	0	0	1	1	0	0	2	0	0	0	0	0	1	0	0	0	4
34426010	59	F	mimiciv	6	1	OTHER	0	0	4	2	40	18	3	0	20	0	0	0	0	1	1	0	0	2	0	0	0	0	0	0	1	0	0	4
36748082	59	M	mimiciv	5	1	WHITE	0	0	2	2	24	24	3	2	35	0	0	1	1	3	1	2	1	2	0	0	0	0	0	0	0	0	0	2
37706758	59	M	mimiciv	5	1	WHITE	0	0	5	5	87	87	9	8	40	0	0	1	1	1	1	1	1	2	0	0	0	0	0	0	1	0	0	3
39488163	59	M	mimiciv	12	1	WHITE	0	0	10	6	72	35	8	3	31	0	0	1	1	1	1	2	1	2	0	1	0	0	0	0	0	0	0	3
33152523	58	F	mimiciv	5	1	WHITE	0	0	2	1	28	17	4	1	18	0	0	0	0	1	1	0	0	2	0	0	0	0	0	0	0	0	0	2
34264488	58	M	mimiciv	2	1	WHITE	0	0	5	2	39	20	4	1	21	0	0	0	0	3	1	0	0	2	0	1	0	0	0	0	1	1	0	6
34876157	58	M	mimiciv	7	1	OTHER	0	0	3	3	36	30	1	0	26	0	0	1	0	1	1	0	0	2	0	0	0	0	0	1	1	0	0	6
35082425	58	M	mimiciv	8	1	HISPANIC/LATINO	0	0	15	13	56	38	9	6	34	0	0	1	0	1	1	2	1	2	0	1	0	0	0	0	1	1	0	8
35314595	58	M	mimiciv	5	1	WHITE	0	0	4	4	40	40	3	2	29	0	0	0	0	1	1	0	0	2	0	0	1	0	0	0	0	0	1	5
36718956	58	F	mimiciv	7	1	BLACK/AFRICAN AMERICAN	0	0	5	5	26	21	2	1	20	0	0	1	1	1	1	1	1	2	0	0	0	0	0	1	1	0	0	4
37295254	58	M	mimiciv	3	1	OTHER	0	0	6	5	47	35	2	1	37	0	0	1	0	1	1	2	1	2	0	0	0	0	0	0	0	1	0	5
37390668	58	M	mimiciv	9	1	WHITE	0	0	5	5	18	16	5	4	32	0	0	1	1	2	1	0	0	2	0	0	0	0	0	0	0	0	0	2
30517231	57	M	mimiciv	4	1	WHITE	0	0	5	4	39	24	4	1	24	0	0	1	1	1	1	2	1	2	0	0	0	0	0	0	1	0	0	3
30852531	57	F	mimiciv	7	1	WHITE	0	0	5	3	48	33	6	3	20	0	0	1	0	2	1	0	0	2	0	1	1	0	0	0	0	0	0	4
30884725	57	M	mimiciv	19	1	WHITE	0	0	4	4	29	29	2	1	29	0	0	1	1	1	1	1	1	2	0	0	0	0	0	1	0	0	0	3
31343591	57	M	mimiciv	10	1	WHITE	0	0	5	4	30	23	2	1	20	0	0	0	1	1	1	0	0	2	0	0	0	0	0	0	0	0	0	2
32816406	57	M	mimiciv	1	1	WHITE	0	0	7	6	92	76	11	8	47	0	0	1	1	1	1	2	1	2	1	1	0	0	0	0	1	0	0	5
32871225	57	F	mimiciv	7	1	WHITE	0	0	2	2	35	29	4	3	30	0	0	1	0	1	1	0	0	2	0	0	0	0	0	0	0	0	0	2
37222659	57	F	mimiciv	4	1	UNABLE TO OBTAIN	0	0	3	3	35	32	3	2	30	0	0	1	0	1	1	0	0	2	0	0	0	0	0	1	0	0	0	3
30906770	56	F	mimiciv	5	1	WHITE	0	0	5	5	35	35	2	1	21	0	0	0	1	3	1	0	0	2	0	0	0	0	0	0	0	1	0	3
38025132	56	M	mimiciv	7	1	WHITE	0	0	2	1	31	25	2	1	23	0	0	0	0	1	1	0	0	2	0	1	1	0	0	1	1	1	0	8
38329411	56	F	mimiciv	2	1	BLACK/AFRICAN AMERICAN	0	0	3	1	47	29	3	0	24	0	0	0	0	1	1	0	0	2	0	0	0	0	0	0	1	0	0	3
38747719	56	F	mimiciv	8	1	WHITE	0	0	4	1	61	35	5	0	31	1	0	0	0	1	1	2	1	2	0	0	0	0	0	0	0	0	0	2
38836094	56	M	mimiciv	4	1	WHITE	0	0	2	2	37	30	2	1	24	0	0	0	0	1	1	0	0	2	0	0	0	0	0	0	0	0	0	3
30312152	55	M	mimiciv	11	1	WHITE	0	0	4	2	42	19	3	0	21	0	0	0	0	1	1	0	0	2	0	0	0	0	0	0	1	0	0	4
31902115	55	F	mimiciv	2	1	WHITE	0	0	2	2	29	29	1	1	31	0	0	0	0	1	1	0	0	2	0	0	0	0	0	0	0	0	0	2
33624819	55	F	mimiciv	11	1	HISPANIC/LATINO	0	0	2	2	17	15	3	2	37	0	0	1	1	1	1	1	1	2	0	1	0	0	0	1	1	0	0	6
35303562	55	M	mimiciv	37	1	WHITE	0	0	6	5	62	48	5	2	41	0	0	1	1	3	1	1	1	2	0	1	0	0	0	1	0	0	0	4
36731910	55	M	mimiciv	11	1	WHITE	0	0	4	4	34	29	3	2	25	0	0	1	1	1	1	1	1	2	0	0	0	0	0	1	1	0	0	5
36836405	55	M	mimiciv	17	1	WHITE	0	0	3	3	31	23	1	0	24	0	0	1	0	2	1	0	0	2	0	1	0	0	0	0	1	0	0	5
37153717	55	M	mimiciv	9	1	WHITE	0	0	5	5	16	16	4	3	38	0	0	1	1	1	1	0	0	2	0	0	0	0	0	1	0	0	0	4
31786333	54	M	mimiciv	8	1	OTHER	0	0	2	2	31	24	2	1	37	0	0	1	0	1	1	0	0	2	0	0	0	0	0	0	0	0	1	10
37633960	54	F	mimiciv	6	1	WHITE	0	0	6	4	60	41	4	1	31	0	0	0	0	1	1	2	1	2	0	0	0	0	0	1	1	0	0	5
39141506	54	M	mimiciv	14	1	OTHER	0	0	8	7	48	36	6	3	31	0	0	1	1	1	1	2	1	2	0	0	0	0	0	0	1	1	1	8
39196196	54	F	mimiciv	5	1	UNKNOWN	0	0	5	5	78	69	10	7	42	0	0	1	0	1	1	3	1	2	0	1	0	0	0	1	1	0	0	6
39356087	54	M	mimiciv	1	1	UNKNOWN	0	0	2	2	14	11	2	1	33	0	0	1	0	2	1	0	0	2	0	1	0	0	0	0	0	0	0	3
39390287	54	M	mimiciv	6	1	WHITE	0	0	4	3	60	42	3	0	29	0	0	1	0	1	1	3	1	2	0	0	0	0	0	0	0	0	0	2
30691945	53	M	mimiciv	19	1	BLACK/AFRICAN AMERICAN	0	0	4	4	35	30	4	3	34	0	0	1	1	1	1	2	1	2	0	0	0	0	0	0	0	0	0	2
30875359	53	M	mimiciv	4	1	WHITE	0	0	3	3	28	21	3	2	34	0	0	1	0	1	1	2	1	2	0	0	0	0	0	1	0	1	0	4
30922523	53	M	mimiciv	10	1	HISPANIC/LATINO	0	0	8	8	78	78	10	9	42	0	0	1	1	1	1	0	0	2	0	0	0	0	0	1	1	0	0	4
31004365	53	M	mimiciv	9	1	UNKNOWN	0	0	5	5	37	26	3	2	18	0	0	1	1	1	1	2	1	2	0	0	0	0	0	1	1	0	0	4
38613989	53	F	mimiciv	8	1	WHITE	0	0	2	2	28	24	2	1	20	0	0	0	0	2	1	0	0	2	0	0	0	0	0	0	0	0	0	2
39678298	53	M	mimiciv	5	1	WHITE	0	0	5	5	36	32	3	3	30	0	0	1	1	1	1	2	1	2	0	0	0	0	0	1	0	0	0	3
31527295	52	M	mimiciv	6	1	WHITE	0	0	8	7	52	40	5	2	28	0	0	0	0	1	1	0	0	2	0	0	0	0	0	0	0	1	0	5
32116013	52	M	mimiciv	8	1	WHITE	0	0	4	4	19	19	2	1	21	0	0	1	1	1	1	1	1	2	0	0	0	0	0	1	0	0	0	3
32621418	52	F	mimiciv	18	1	WHITE	0	0	5	5	38	38	2	1	17	0	0	0	0	1	1	0	0	2	0	0	0	0	0	0	1	0	0	3
36065960	52	F	mimiciv	9	1	WHITE	0	0	2	2	24	19	1	0	22	0	0	0	0	1	1	0	0	2	0	0	0	0	0	0	0	0	0	2
37993538	52	M	mimiciv	4	1	OTHER	0	0	3	3	30	28	3	2	20	0	0	1	1	1	1	1	1	2	0	0	0	0	0	0	0	0	0	2
39218860	52	F	mimiciv	2	1	WHITE	0	0	5	2	39	17	6	1	31	0	0	0	0	1	1	0	0	2	0	0	0	0	0	0	0	0	0	2
31631588	51	M	mimiciv	6	1	WHITE	0	0	5	5	21	19	5	4	31	0	0	1	1	1	1	1	1	2	0	1	0	0	0	0	0	0	0	3
37376349	51	F	mimiciv	6	1	WHITE	0	0	2	1	46	32	2	1	33	0	0	1	0	1	1	3	1	2	0	1	0	0	0	0	1	0	0	4
37527687	51	F	mimiciv	9	1	ASIAN	0	0	4	3	24	22	4	3	24	0	0	1	1	2	1	0	0	2	0	0	0	0	0	0	0	0	1	8
37924555	51	M	mimiciv	1	1	UNKNOWN	0	0	14	12	101	83	9	6	39	0	0	1	1	1	1	2	1	2	0	0	0	0	0	0	0	1	0	3
33800975	50	M	mimiciv	3	1	WHITE	0	0	7	7	46	32	2	1	26	0	0	1	0	1	1	0	0	1	0	0	0	0	0	0	0	1	0	4
36359750	50	F	mimiciv	4	1	WHITE	0	0	5	4	45	33	4	1	27	0	0	1	0	1	1	2	1	1	0	0	0	0	0	1	1	0	0	5
38979940	50	M	mimiciv	4	1	WHITE	0	0	4	3	34	28	2	1	21	0	0	1	1	1	1	2	1	1	0	0	0	0	0	0	1	0	0	3
33626885	49	M	mimiciv	8	1	WHITE	0	0	3	3	35	21	2	1	17	0	0	1	0	2	1	0	0	1	0	0	0	0	0	0	0	0	0	1
36021466	49	F	mimiciv	5	1	WHITE	0	0	5	5	47	38	3	2	39	0	0	0	0	1	1	2	1	1	0	0	0	0	0	0	0	1	0	2
36784294	49	M	mimiciv	1	1	WHITE	0	0	5	4	65	43	4	1	23	0	0	0	0	1	1	0	0	1	0	0	0	0	0	0	0	0	1	7
36797712	49	M	mimiciv	17	1	WHITE	0	0	3	3	45	34	2	1	24	0	0	1	1	1	1	1	1	1	0	0	0	0	0	1	0	0	0	2
30213661	48	M	mimiciv	3	1	WHITE	0	0	2	2	36	32	3	2	24	0	0	0	0	1	1	0	0	1	0	0	0	0	0	0	0	0	0	1
37430746	48	M	mimiciv	6	1	WHITE	0	0	5	3	65	43	5	2	31	0	0	0	0	1	1	3	1	1	0	0	0	0	0	0	0	1	0	4
37584373	48	F	mimiciv	3	1	WHITE	0	0	3	2	60	48	3	0	31	0	0	0	0	2	1	0	0	1	0	1	0	0	0	0	1	0	0	3
37637364	47	M	mimiciv	5	1	HISPANIC/LATINO	0	0	2	2	22	22	1	0	18	0	0	1	0	1	1	0	0	1	0	0	0	0	0	0	0	0	0	1
39794241	47	M	mimiciv	10	1	WHITE	0	0	6	5	31	23	6	3	21	0	0	1	1	2	1	2	1	1	0	0	0	0	0	0	0	1	0	3
30208984	46	F	mimiciv	5	1	WHITE	0	0	11	8	86	50	8	3	31	0	0	0	0	1	1	0	0	1	0	0	0	0	0	0	0	1	0	4
33602344	46	F	mimiciv	3	1	WHITE	0	0	3	3	50	43	3	2	22	0	0	0	0	1	1	0	0	1	0	0	0	0	0	0	1	0	0	2
33813104	46	M	mimiciv	12	1	OTHER	0	0	8	7	55	39	8	5	38	0	0	1	1	1	1	1	1	1	0	0	0	0	0	0	0	0	0	1
38705196	46	F	mimiciv	3	1	OTHER	0	0	5	4	26	19	1	0	22	0	0	0	1	2	1	1	1	1	0	0	1	0	0	0	0	0	0	2
31434622	45	M	mimiciv	12	1	OTHER	0	0	5	4	43	36	3	2	28	0	0	0	0	1	1	0	0	1	0	0	0	0	0	0	1	1	1	9
31758003	45	M	mimiciv	3	1	WHITE	0	0	2	2	20	20	2	1	19	0	0	0	0	1	1	0	0	1	0	0	0	0	0	0	0	1	0	4
32288626	44	M	mimiciv	1	1	WHITE	0	0	3	2	22	17	2	1	20	0	0	1	0	1	1	0	0	1	0	0	0	0	0	0	0	0	0	1
35793524	44	F	mimiciv	14	1	WHITE	0	0	5	3	58	34	7	2	23	0	0	0	0	1	1	0	0	1	0	0	0	0	0	0	0	1	0	4
37171349	44	M	mimiciv	15	1	UNABLE TO OBTAIN	0	0	17	13	79	47	10	5	43	0	0	1	1	1	1	3	1	1	0	1	0	0	0	0	0	1	0	5
37705362	44	M	mimiciv	1	1	OTHER	0	0	4	3	34	23	4	1	31	0	0	1	0	1	1	0	0	1	0	0	0	0	0	0	0	0	0	1
30841086	43	M	mimiciv	17	1	WHITE	0	0	2	2	35	24	2	1	17	0	0	0	0	1	1	0	0	1	1	0	0	0	0	0	0	0	1	8
31039970	43	M	mimiciv	1	1	UNKNOWN	0	0	3	3	28	28	2	2	31	0	0	1	0	3	1	0	0	1	0	0	0	0	0	0	0	0	0	1
31663232	43	M	mimiciv	12	1	AMERICAN INDIAN/ALASKA NATIVE	0	0	10	8	80	55	9	6	31	0	0	0	0	1	1	3	1	1	0	0	0	0	0	0	0	1	0	4
36101867	42	M	mimiciv	1	1	UNABLE TO OBTAIN	0	0	15	15	109	102	14	13	45	0	0	1	1	1	1	0	0	1	0	0	0	0	0	0	0	0	0	1
31842954	41	M	mimiciv	2	1	UNKNOWN	0	0	6	5	48	35	6	3	34	0	0	1	0	1	1	0	0	1	0	0	0	0	0	0	0	0	0	1
35603017	41	M	mimiciv	5	1	WHITE	0	0	2	0	46	24	3	0	19	0	0	0	0	1	1	0	0	1	0	0	0	0	0	1	1	0	0	4
39146140	41	M	mimiciv	25	1	WHITE	0	0	5	1	61	25	5	0	28	1	1	0	0	1	1	3	1	1	0	0	0	0	0	0	0	0	0	3
31472885	40	M	mimiciv	65	1	HISPANIC/LATINO	0	0	5	4	53	41	5	2	30	0	0	0	0	2	1	0	0	0	0	1	0	0	0	0	1	0	1	6
33475340	40	M	mimiciv	9	1	WHITE	0	0	10	10	78	76	11	10	39	0	0	1	1	1	1	0	0	0	0	0	0	0	0	1	0	0	0	1
39892032	40	F	mimiciv	2	1	WHITE	0	0	4	4	56	46	2	1	30	0	0	0	0	2	1	0	0	0	0	0	0	0	0	0	0	0	1	6
35757337	39	M	mimiciv	14	1	WHITE	0	0	6	5	34	32	5	4	28	0	0	1	0	1	1	2	1	0	0	1	0	0	0	1	0	0	0	2
37241206	38	M	mimiciv	6	1	OTHER	0	0	12	11	71	71	8	7	30	0	0	1	1	1	1	1	1	0	0	0	0	0	0	1	0	0	0	1
37003426	37	M	mimiciv	19	1	UNKNOWN	0	0	12	11	82	71	11	8	42	0	0	1	1	1	1	2	1	0	1	0	0	0	0	0	0	0	0	2
31473752	36	F	mimiciv	34	1	WHITE	0	0	3	3	47	47	4	3	20	0	0	0	0	1	1	0	0	0	0	1	0	0	0	0	0	0	1	3
32868672	36	M	mimiciv	46	1	WHITE	0	0	6	2	66	48	7	2	31	0	0	0	0	1	1	0	0	0	0	0	0	0	0	0	0	0	0	0
33339099	33	F	mimiciv	11	1	WHITE	0	0	4	4	48	43	2	2	33	0	0	0	0	1	1	2	1	0	0	1	0	0	0	0	0	1	0	2
38863097	33	F	mimiciv	6	1	UNKNOWN	0	0	3	3	34	34	3	2	28	0	0	1	0	1	1	0	0	0	0	0	0	0	0	0	0	0	0	0
34917338	32	M	mimiciv	9	1	WHITE	0	0	10	6	69	45	6	1	25	0	0	0	0	1	1	1	1	0	0	0	0	0	0	0	0	1	0	3
32412962	31	M	mimiciv	11	1	WHITE	0	0	4	1	46	24	4	1	16	0	0	0	0	3	1	0	0	0	0	0	0	0	0	0	0	0	0	0
39595891	31	F	mimiciv	3	1	OTHER	0	0	2	1	36	24	3	0	20	0	0	0	0	1	1	0	0	0	0	1	0	0	0	0	0	0	0	1
34609853	29	F	mimiciv	6	1	WHITE	0	0	5	5	31	31	2	1	29	0	0	1	0	1	1	0	0	0	0	0	0	0	0	0	0	0	0	0
35520006	29	F	mimiciv	7	1	WHITE	0	0	5	4	51	50	6	5	22	0	0	0	1	2	1	0	0	0	0	0	0	0	0	0	0	0	0	0
30880977	26	M	mimiciv	20	1	HISPANIC/LATINO	0	0	10	8	86	73	8	5	29	0	0	1	0	2	1	0	0	0	0	0	0	0	0	0	0	0	0	0
39204361	26	M	mimiciv	5	1	WHITE	0	0	6	6	50	50	5	4	20	0	0	0	0	1	1	0	0	0	0	0	0	0	0	0	0	0	1	2
34594996	25	M	mimiciv	2	1	WHITE	0	0	4	2	62	43	4	1	31	0	0	0	0	1	1	0	0	0	0	0	0	0	0	0	0	0	0	0
35513226	25	F	mimiciv	5	1	UNKNOWN	0	0	8	6	62	44	7	2	26	0	0	0	0	1	1	0	0	0	0	0	0	0	0	0	0	1	0	1
39818322	25	M	mimiciv	1	1	UNKNOWN	0	0	9	7	65	51	7	4	37	0	0	1	1	2	1	2	1	0	1	0	0	0	0	0	0	0	0	1
36240081	24	M	mimiciv	2	1	WHITE	0	0	4	4	36	36	3	2	24	0	0	0	0	1	1	0	0	0	0	0	0	0	0	0	0	0	1	6
30309059	23	F	mimiciv	6	1	WHITE	0	0	2	2	44	40	3	2	29	0	0	1	0	1	1	2	1	0	0	1	1	0	0	0	1	0	0	3
32290238	23	M	mimiciv	4	1	OTHER	0	0	9	5	66	30	7	2	29	1	0	0	0	1	1	3	1	0	0	0	0	0	0	0	0	1	0	1
34287288	23	F	mimiciv	1	1	UNABLE TO OBTAIN	0	0	7	6	81	69	6	3	33	0	0	1	1	2	1	1	1	0	0	0	0	0	0	0	0	0	0	0
31899984	18	F	mimiciv	2	1	UNKNOWN	0	0	3	3	32	31	3	2	38	0	0	1	0	1	1	0	0	0	0	0	0	0	0	0	0	0	0	0
32591094	95	M	mimiciv	12	2	BLACK/AFRICAN AMERICAN	0	0	4	2	54	35	6	3	30	0	0	1	0	1	1	1	1	4	1	0	0	0	0	1	1	0	0	8
39409899	95	F	mimiciv	10	2	WHITE	0	0	3	3	43	27	6	3	29	0	0	1	0	1	1	0	0	4	0	0	0	0	0	0	0	0	0	5
36779613	94	M	mimiciv	18	2	WHITE	0	0	8	5	79	47	8	3	44	0	0	0	0	1	1	3	1	4	0	1	0	0	0	0	0	0	0	5
30067410	92	F	mimiciv	3	2	WHITE	0	0	3	2	51	40	5	2	37	0	0	1	0	1	1	2	1	4	0	0	0	0	0	1	0	0	0	5
33884935	92	F	mimiciv	3	2	WHITE	0	0	7	4	68	46	7	2	37	0	0	0	0	1	1	2	1	4	0	0	0	0	0	1	0	0	0	5
34353240	92	M	mimiciv	9	2	WHITE	0	0	2	2	41	34	4	1	29	0	0	1	0	1	1	1	1	4	0	1	0	0	0	1	1	0	0	7
30009753	91	F	mimiciv	6	2	WHITE	0	0	10	9	55	32	7	4	45	0	0	1	1	1	1	3	1	4	0	0	0	0	0	1	1	0	0	8
30091074	91	M	mimiciv	9	2	OTHER	0	0	5	3	43	21	6	3	30	0	0	1	0	1	1	0	0	4	0	1	0	0	0	1	0	0	1	8
30448029	91	F	mimiciv	10	2	UNABLE TO OBTAIN	0	0	3	3	25	21	1	0	25	0	0	1	0	1	1	2	1	4	0	0	0	0	0	1	0	0	0	6
30879816	91	F	mimiciv	5	2	OTHER	0	0	5	2	50	35	7	2	46	0	0	1	0	1	1	3	1	4	0	1	0	0	0	1	0	0	0	6
32551964	91	M	mimiciv	2	2	UNKNOWN	0	0	12	11	56	45	6	5	44	0	0	1	0	1	1	2	1	4	0	0	0	0	0	1	0	0	1	11
33687571	91	M	mimiciv	6	2	WHITE	0	0	3	2	49	29	5	2	32	0	0	1	0	1	1	2	1	4	0	0	0	0	0	0	0	0	1	11
33817997	91	F	mimiciv	5	2	ASIAN	0	0	5	1	49	27	6	1	32	0	0	0	0	1	1	2	1	4	0	0	0	0	0	0	0	0	0	4
34047954	91	F	mimiciv	12	2	WHITE	0	0	4	3	55	43	5	2	36	0	0	1	0	1	1	2	1	4	1	0	0	0	0	0	1	0	0	8
34248278	91	F	mimiciv	38	2	BLACK/AFRICAN AMERICAN	0	0	2	2	57	42	4	1	34	0	0	0	0	1	1	0	0	4	0	0	0	0	0	1	0	0	0	6
34309930	91	M	mimiciv	6	2	UNKNOWN	0	0	11	11	52	52	13	12	36	0	0	1	1	2	1	1	1	4	0	0	0	0	0	0	0	0	0	4
34618852	91	M	mimiciv	23	2	WHITE	0	0	6	5	50	39	4	1	25	0	0	1	0	1	1	1	1	4	0	0	0	0	0	1	0	0	0	5
35976206	91	M	mimiciv	5	2	UNKNOWN	0	0	7	6	67	51	5	2	27	0	0	0	0	1	1	1	1	4	0	1	0	0	0	0	0	0	0	5
36635946	91	M	mimiciv	11	2	UNKNOWN	0	0	6	5	60	40	4	1	34	0	0	0	0	1	1	2	1	4	0	1	0	0	0	1	0	0	0	6
36647955	91	F	mimiciv	5	2	WHITE	0	0	5	4	57	43	7	4	36	0	0	0	0	1	1	2	1	4	0	0	0	0	0	0	0	0	0	4
37444087	91	F	mimiciv	23	2	UNKNOWN	0	0	3	3	47	42	3	2	38	0	0	0	0	2	1	2	1	4	0	0	0	0	0	0	0	0	0	5
37481859	91	M	mimiciv	6	2	WHITE	0	0	8	7	72	60	7	6	36	0	0	1	1	1	1	1	1	4	0	0	0	0	0	1	0	0	0	5
37568724	91	F	mimiciv	11	2	WHITE	0	0	2	2	44	30	4	1	41	0	0	1	1	1	1	2	1	4	0	1	0	0	0	0	0	0	0	5
37722199	91	F	mimiciv	4	2	WHITE	0	0	4	3	61	46	4	1	38	0	0	0	0	1	1	0	0	4	0	0	0	0	0	0	0	0	1	6
38072858	91	F	mimiciv	4	2	WHITE	0	0	2	2	39	27	4	1	23	0	0	0	1	1	1	0	0	4	0	0	0	0	0	1	0	0	0	5
38113073	91	F	mimiciv	4	2	WHITE	0	0	3	3	53	46	2	1	36	0	0	0	1	1	1	1	1	4	0	0	0	0	0	1	0	0	0	7
38423358	91	F	mimiciv	5	2	WHITE	0	0	9	7	80	58	6	3	24	0	0	0	1	1	1	1	1	4	0	0	0	0	0	0	0	0	0	5
39852851	91	M	mimiciv	7	2	WHITE	0	0	10	10	43	31	7	4	49	0	0	1	1	2	1	1	1	4	0	1	0	0	0	1	0	0	0	8
36716855	90	F	mimiciv	12	2	BLACK/AFRICAN AMERICAN	0	0	8	5	77	55	10	5	24	0	0	0	0	3	1	0	0	4	0	0	0	0	0	1	0	0	1	7
30116049	89	F	mimiciv	24	2	WHITE	0	0	4	4	51	39	4	3	33	0	0	1	1	1	1	3	1	4	0	0	0	0	0	1	0	0	0	6
31491152	89	M	mimiciv	7	2	WHITE	0	0	5	5	22	22	2	1	24	0	0	1	1	1	1	0	0	4	0	0	0	0	0	1	0	0	0	5
32014513	89	M	mimiciv	9	2	WHITE	0	0	5	5	47	33	6	5	37	0	0	1	1	1	1	2	1	4	0	1	0	0	0	0	0	0	0	5
32605963	89	M	mimiciv	4	2	OTHER	0	0	4	4	27	20	3	0	26	0	0	1	0	1	1	0	0	4	0	0	0	0	0	1	1	0	0	7
32990926	89	F	mimiciv	14	2	WHITE	0	0	2	2	33	26	4	3	41	0	0	1	0	1	1	1	1	4	1	0	0	0	0	0	0	0	0	5
34557801	89	F	mimiciv	8	2	WHITE	0	0	5	4	33	18	4	1	29	0	0	1	1	1	1	0	0	4	0	1	0	0	0	1	0	0	0	6
38431759	89	M	mimiciv	28	2	WHITE	0	0	7	3	48	26	7	2	40	0	0	1	0	1	1	3	1	4	0	0	0	0	0	0	1	0	1	11
39628142	89	F	mimiciv	8	2	OTHER	0	0	2	2	26	26	6	5	30	0	0	0	0	1	1	0	0	4	0	0	0	0	0	0	0	0	0	5
39922468	89	M	mimiciv	6	2	WHITE	0	0	2	2	30	23	6	3	36	0	0	1	1	2	1	2	1	4	0	0	0	0	0	0	0	0	0	4
39959902	89	M	mimiciv	4	2	ASIAN	0	0	7	6	86	66	8	5	38	0	0	0	0	1	1	2	1	4	1	0	0	0	0	0	1	0	0	6
30306711	88	F	mimiciv	8	2	WHITE	0	0	7	6	47	40	3	3	28	0	0	0	0	1	1	1	1	4	0	0	0	0	0	0	1	0	0	5
33176622	88	M	mimiciv	4	2	UNKNOWN	0	0	3	3	44	33	3	2	21	0	0	1	0	1	1	3	1	4	1	0	0	0	0	0	0	0	0	6
34267376	88	M	mimiciv	14	2	WHITE	0	0	5	4	54	38	6	3	50	0	0	1	0	1	1	2	1	4	0	1	0	0	0	1	1	0	0	7
35567209	88	F	mimiciv	10	2	WHITE	0	0	2	2	44	32	4	3	40	0	0	1	0	1	1	3	1	4	0	0	0	0	0	1	0	0	0	5
37134363	88	M	mimiciv	10	2	WHITE	0	0	4	4	36	34	1	1	26	0	0	0	1	1	1	0	0	4	0	0	0	0	0	0	0	0	0	5
37260508	88	M	mimiciv	6	2	WHITE	0	0	8	7	47	35	2	1	31	0	0	0	1	1	1	1	1	4	1	0	0	0	0	0	0	0	0	5
30741101	87	M	mimiciv	19	2	WHITE	0	0	5	1	71	35	11	6	39	0	0	0	0	1	1	3	1	4	0	0	0	0	0	0	0	0	1	11
31357123	87	F	mimiciv	4	2	WHITE	0	0	4	2	50	29	3	0	33	0	0	1	0	1	1	3	1	4	0	0	0	0	0	0	0	0	0	4
33007632	87	M	mimiciv	7	2	WHITE	0	0	7	6	62	50	8	5	43	0	0	1	0	1	1	2	1	4	0	0	0	0	0	1	0	0	0	5
33317060	87	F	mimiciv	6	2	HISPANIC/LATINO	0	0	3	3	69	57	7	4	42	0	0	0	0	2	1	2	1	4	0	1	0	0	0	0	0	0	0	5
33335295	87	F	mimiciv	20	2	WHITE	0	0	4	3	66	47	5	2	43	0	0	0	0	2	1	0	0	4	0	1	0	0	0	1	0	0	1	12
35189217	87	M	mimiciv	5	2	WHITE	0	0	9	8	52	36	8	5	37	0	0	1	1	1	1	2	1	4	0	0	0	0	0	0	0	0	0	5
36247585	87	M	mimiciv	11	2	WHITE	0	0	5	5	28	28	3	2	33	0	0	1	1	1	1	1	1	4	0	0	0	0	0	0	0	0	0	4
37741338	87	F	mimiciv	14	2	HISPANIC/LATINO	0	0	10	6	78	42	6	1	45	0	0	0	1	1	1	3	1	4	0	0	1	0	0	1	0	0	0	6
32880015	86	M	mimiciv	6	2	UNABLE TO OBTAIN	0	0	3	3	27	25	3	2	38	0	0	1	1	1	1	2	1	4	0	0	0	0	0	0	0	0	0	5
33083400	86	M	mimiciv	5	2	WHITE	0	0	3	3	49	37	4	3	44	0	0	1	1	1	1	1	1	4	1	0	0	0	0	1	0	0	0	6
33737462	86	M	mimiciv	23	2	WHITE	0	0	8	4	82	46	6	1	45	0	0	1	1	1	1	3	1	4	1	0	0	0	0	0	0	0	0	6
33914547	86	F	mimiciv	5	2	UNABLE TO OBTAIN	0	0	4	4	36	36	2	1	28	0	0	1	1	1	1	2	1	4	0	0	0	0	0	1	0	0	0	5
33953095	86	F	mimiciv	9	2	WHITE	0	0	5	5	46	32	5	2	35	0	0	0	1	1	1	2	1	4	0	0	0	0	0	1	1	0	0	7
35067195	86	F	mimiciv	17	2	WHITE	0	0	6	6	52	47	3	2	36	0	0	1	1	1	1	2	1	4	0	1	0	0	0	1	0	0	0	6
36496513	86	M	mimiciv	12	2	ASIAN	0	0	5	4	52	37	8	3	34	0	0	1	0	1	1	0	0	4	0	0	0	0	0	0	1	0	1	11
38638712	86	F	mimiciv	14	2	UNKNOWN	0	0	9	9	36	29	4	3	41	0	0	1	1	1	1	2	1	4	0	0	0	0	0	1	1	0	0	8
30776665	85	M	mimiciv	4	2	WHITE	0	0	5	5	36	29	3	2	30	0	0	1	1	1	1	2	1	4	0	0	0	0	0	0	1	0	1	7
31014536	85	M	mimiciv	4	2	UNKNOWN	0	0	7	6	24	22	3	2	39	0	0	1	1	1	1	1	1	4	0	1	0	0	0	1	0	0	0	7
31096112	85	M	mimiciv	19	2	WHITE	0	0	9	7	54	36	8	5	29	0	0	0	0	3	1	2	1	4	0	0	0	0	0	1	0	0	0	6
31528797	85	F	mimiciv	4	2	WHITE	0	0	6	6	75	70	8	7	41	0	0	1	1	2	1	2	1	4	0	0	0	0	0	1	0	0	0	5
32216017	85	F	mimiciv	7	2	WHITE	0	0	6	6	54	47	3	2	30	0	0	1	1	1	1	2	1	4	0	0	0	0	0	0	0	0	0	4
36370198	85	M	mimiciv	16	2	OTHER	0	0	6	5	53	37	5	2	40	0	0	1	0	2	1	0	0	4	0	0	0	0	0	0	0	0	0	4
36420851	85	F	mimiciv	13	2	WHITE	0	0	3	3	33	26	3	2	37	0	0	1	1	1	1	2	1	4	0	1	0	0	0	1	0	0	0	7
37612568	85	M	mimiciv	10	2	OTHER	0	0	7	7	32	32	4	3	29	0	0	1	1	1	1	1	1	4	0	0	1	0	0	1	0	0	0	6
37936201	85	M	mimiciv	3	2	ASIAN	0	0	5	4	52	36	4	1	35	0	0	0	1	1	1	0	0	4	0	0	0	0	0	0	0	0	1	10
30667986	84	M	mimiciv	5	2	WHITE	0	0	2	2	31	19	3	2	28	0	0	1	1	1	1	2	1	4	0	0	0	0	0	0	0	0	0	4
33515228	84	M	mimiciv	5	2	WHITE	0	0	3	3	42	35	3	2	40	0	0	1	1	1	1	0	0	4	0	0	0	0	0	0	0	0	0	4
33919649	84	F	mimiciv	11	2	WHITE	0	0	6	6	38	26	1	0	20	0	0	1	1	1	1	2	1	4	1	1	0	0	0	0	1	0	0	8
34368960	84	M	mimiciv	5	2	WHITE	0	0	8	5	61	29	6	1	38	0	0	0	1	1	1	3	1	4	0	0	0	0	0	1	0	0	0	7
36436673	84	M	mimiciv	10	2	WHITE	0	0	5	3	73	49	9	4	32	0	0	1	0	3	1	1	1	4	0	0	0	0	0	1	1	0	1	9
36707061	84	F	mimiciv	5	2	HISPANIC/LATINO	0	0	2	1	44	29	6	1	30	0	0	1	0	1	1	2	1	4	1	1	0	0	0	1	1	0	0	9
36759260	84	F	mimiciv	9	2	WHITE	0	0	5	2	63	27	6	1	34	0	0	0	0	3	1	2	1	4	0	0	0	0	0	1	1	1	0	8
37624712	84	F	mimiciv	16	2	ASIAN	0	0	4	3	61	43	4	1	33	0	0	0	0	1	1	2	1	4	0	1	1	0	0	1	0	0	0	7
37641154	84	F	mimiciv	33	2	UNKNOWN	0	0	6	6	34	30	7	6	35	0	0	1	1	1	1	2	1	4	1	0	0	0	0	1	1	1	0	10
38753555	84	M	mimiciv	6	2	WHITE	0	0	4	4	44	33	3	2	30	0	0	1	1	1	1	1	1	4	0	0	0	0	0	0	0	0	0	4
30262951	83	F	mimiciv	7	2	WHITE	0	0	11	8	67	48	11	6	49	0	0	1	1	1	1	3	1	4	0	0	0	0	0	1	1	0	0	7
30348214	83	F	mimiciv	2	2	WHITE	0	0	2	2	43	27	4	1	34	0	0	0	0	1	1	2	1	4	0	0	0	0	0	1	0	0	0	6
31871376	83	M	mimiciv	6	2	OTHER	0	0	7	7	80	78	7	6	33	0	0	1	1	1	1	0	0	4	0	0	0	0	0	1	0	0	0	5
32000026	83	M	mimiciv	10	2	WHITE	0	0	2	1	31	24	4	3	36	0	0	1	1	1	1	2	1	4	0	0	0	0	0	0	0	0	0	4
32567217	83	F	mimiciv	7	2	WHITE	0	0	5	5	37	25	5	2	32	0	0	0	0	1	1	0	0	4	0	0	0	0	0	0	0	0	0	5
33673830	83	M	mimiciv	12	2	OTHER	0	0	4	3	41	32	4	3	40	0	0	1	1	1	1	0	0	4	0	1	0	0	0	1	0	0	0	6
34449447	83	F	mimiciv	6	2	WHITE	0	0	6	5	37	25	5	2	27	0	0	1	1	1	1	2	1	4	0	1	0	0	0	1	0	0	0	6
36818878	83	M	mimiciv	6	2	WHITE	0	0	4	3	57	38	4	1	38	0	0	0	0	1	1	0	0	4	1	0	0	0	0	1	1	0	0	7
38151500	83	M	mimiciv	5	2	WHITE	0	0	3	2	37	26	6	3	35	0	0	1	1	1	1	0	0	4	0	0	0	0	0	0	0	0	0	4
38379451	83	M	mimiciv	3	2	HISPANIC/LATINO	0	0	4	3	66	44	3	0	40	0	0	0	0	1	1	0	0	4	0	0	0	0	0	1	1	0	1	8
39030688	83	M	mimiciv	8	2	WHITE	0	0	6	6	46	32	3	2	33	0	0	1	1	1	1	1	1	4	0	0	0	0	0	1	0	0	0	6
39648370	83	M	mimiciv	8	2	WHITE	0	0	7	5	52	27	6	1	36	0	0	1	0	1	1	2	1	4	1	0	0	0	0	1	0	0	0	10
30311824	82	F	mimiciv	7	2	UNABLE TO OBTAIN	0	0	5	2	56	33	6	1	46	0	0	0	0	1	1	3	1	4	0	1	0	0	0	1	1	0	0	8
31543130	82	F	mimiciv	6	2	WHITE	0	0	3	3	23	23	3	2	30	0	0	1	1	1	1	0	0	4	0	0	0	0	0	0	0	0	0	4
32283185	82	F	mimiciv	9	2	WHITE	0	0	8	6	66	43	7	2	32	0	0	1	1	1	1	1	1	4	0	0	0	0	0	1	0	0	0	5
32602583	82	M	mimiciv	7	2	WHITE	0	0	8	7	42	27	7	4	47	0	0	1	0	1	1	2	1	4	0	0	0	0	0	1	1	0	0	8
32691391	82	M	mimiciv	19	2	WHITE	0	0	2	1	54	38	5	2	31	0	0	0	0	1	1	0	0	4	0	1	0	0	0	1	1	0	0	8
32840460	82	F	mimiciv	5	2	WHITE	0	0	2	2	27	20	1	0	25	0	0	0	0	1	1	1	1	4	0	0	0	0	0	0	0	0	0	4
34088370	82	F	mimiciv	6	2	WHITE	0	0	5	5	35	31	1	0	27	0	0	1	1	1	1	2	1	4	0	0	0	0	0	0	0	0	0	4
34976250	82	M	mimiciv	13	2	WHITE	0	0	7	5	47	29	9	4	30	0	0	0	1	1	1	0	0	4	0	0	0	0	0	0	0	0	0	6
34976625	82	M	mimiciv	4	2	WHITE	0	0	4	2	45	23	5	2	44	0	0	1	1	1	1	3	1	4	1	0	0	0	0	0	0	0	0	6
35595621	82	F	mimiciv	8	2	WHITE	0	0	2	1	29	18	7	4	20	0	0	1	0	1	1	2	1	4	0	0	0	0	0	1	0	0	0	6
35968528	82	M	mimiciv	7	2	WHITE	0	0	3	3	30	18	3	2	38	0	0	1	0	1	1	1	1	4	0	0	1	0	0	0	0	0	0	5
36112837	82	M	mimiciv	8	2	ASIAN	0	0	7	5	46	28	6	1	26	0	0	0	1	2	1	0	0	4	0	0	0	0	0	1	0	0	1	8
36623789	82	F	mimiciv	12	2	UNKNOWN	0	0	8	5	56	41	7	2	36	0	0	1	0	1	1	0	0	4	0	1	0	0	0	1	0	0	0	6
36680883	82	M	mimiciv	6	2	WHITE	0	0	6	5	37	26	3	2	15	0	0	1	1	2	1	1	1	4	0	0	0	0	0	0	0	0	0	4
36706168	82	F	mimiciv	10	2	WHITE	0	0	4	4	48	34	5	4	39	0	0	1	1	2	1	2	1	4	0	0	0	0	0	1	0	0	0	5
38410333	82	M	mimiciv	5	2	WHITE	0	0	4	4	36	24	3	2	28	0	0	1	1	1	1	2	1	4	0	0	0	0	0	0	1	0	0	5
39076523	82	F	mimiciv	16	2	WHITE	0	0	13	13	62	52	8	5	49	0	0	1	1	3	1	3	1	4	1	0	0	0	0	1	0	0	0	10
39814505	82	F	mimiciv	5	2	WHITE	0	0	3	3	26	23	3	2	35	0	0	1	1	2	1	1	1	4	0	0	0	0	0	0	0	0	0	4
31862479	81	M	mimiciv	4	2	WHITE	0	0	3	3	23	21	3	2	34	0	0	1	0	1	1	1	1	4	1	1	0	0	0	1	0	0	0	7
32636016	81	M	mimiciv	18	2	OTHER	0	0	9	8	55	55	3	2	29	0	0	0	1	2	1	0	0	4	0	0	0	0	0	0	0	0	1	6
33865282	81	F	mimiciv	6	2	WHITE	0	0	9	9	33	21	6	5	42	0	0	1	1	1	1	2	1	4	0	0	0	0	0	0	0	0	0	4
33991123	81	F	mimiciv	48	2	WHITE	0	0	2	2	49	37	2	1	41	0	0	0	0	1	1	3	1	4	0	0	0	0	0	1	0	0	0	5
34871275	81	F	mimiciv	11	2	WHITE	0	0	2	2	26	19	1	1	13	0	0	0	1	1	1	1	1	4	1	1	0	0	0	1	0	0	0	9
35089964	81	M	mimiciv	5	2	WHITE	0	0	5	5	24	19	5	4	34	0	0	1	1	1	1	2	1	4	0	0	0	0	0	0	0	0	0	4
35584156	81	F	mimiciv	7	2	WHITE	0	0	6	6	31	31	5	4	31	0	0	1	1	1	1	2	1	4	0	1	0	0	0	0	0	0	0	6
37207587	81	F	mimiciv	8	2	UNKNOWN	0	0	4	4	21	17	3	2	31	0	0	1	1	1	1	1	1	4	0	0	0	0	0	1	0	0	0	5
37345326	81	M	mimiciv	10	2	WHITE	0	0	9	8	26	19	7	4	32	0	0	1	1	1	1	1	1	4	0	0	0	0	0	1	0	0	0	7
37908675	81	M	mimiciv	6	2	WHITE	0	0	9	8	61	49	4	3	38	0	0	0	0	1	1	2	1	4	0	0	0	0	0	0	0	0	0	4
38131989	81	M	mimiciv	6	2	WHITE	0	0	7	7	33	33	3	2	35	0	0	1	1	1	1	1	1	4	0	0	0	0	0	0	0	0	0	4
38846095	81	M	mimiciv	15	2	WHITE	0	0	5	4	31	17	5	2	27	0	0	1	0	1	1	2	1	4	0	0	0	0	0	0	0	0	0	5
39416593	81	M	mimiciv	5	2	WHITE	0	0	4	4	43	29	4	1	29	0	0	1	0	1	1	2	1	4	0	0	0	0	0	0	1	0	1	11
31624276	80	F	mimiciv	8	2	WHITE	0	0	5	5	26	23	4	3	36	0	0	1	1	1	1	2	1	4	0	0	0	0	0	0	0	0	0	4
32172675	80	M	mimiciv	4	2	WHITE	0	0	4	4	32	20	1	0	22	0	0	1	1	1	1	2	1	4	0	0	0	0	0	0	0	0	0	4
32971941	80	M	mimiciv	4	2	WHITE	0	0	6	6	21	17	3	2	28	0	0	1	1	1	1	2	1	4	0	0	0	0	0	0	0	0	0	5
33164306	80	F	mimiciv	13	2	OTHER	0	0	7	7	15	15	4	3	35	0	0	1	1	1	1	1	1	4	0	1	0	0	0	0	0	0	0	5
36560327	80	F	mimiciv	3	2	WHITE	0	0	2	2	34	34	2	1	31	0	0	1	0	1	1	0	0	4	0	1	0	0	0	1	0	0	0	7
36929493	80	M	mimiciv	5	2	WHITE	0	0	10	10	90	88	8	7	42	0	0	1	1	2	1	1	1	4	0	0	0	0	0	0	0	0	0	4
37581559	80	F	mimiciv	10	2	WHITE	0	0	6	3	89	53	8	3	37	0	0	0	0	1	1	1	1	4	0	0	0	0	0	0	0	0	0	5
38084827	80	M	mimiciv	6	2	WHITE	0	0	6	6	31	29	5	4	35	0	0	1	1	1	1	1	1	4	1	0	0	0	0	0	1	0	0	7
38609676	80	M	mimiciv	5	2	WHITE	0	0	4	3	47	36	4	1	31	0	0	1	1	1	1	1	1	4	0	0	0	0	0	1	1	0	0	6
38912469	80	M	mimiciv	14	2	WHITE	0	0	4	4	25	19	4	3	34	0	0	1	1	1	1	2	1	4	1	0	0	0	0	0	1	0	0	6
39152047	80	F	mimiciv	9	2	OTHER	0	0	2	2	46	34	1	0	37	0	0	0	0	2	1	1	1	4	0	1	0	0	0	0	0	1	0	7
39941200	80	M	mimiciv	6	2	WHITE	0	0	7	7	34	30	4	3	30	0	0	1	1	2	1	1	1	4	0	1	0	0	0	0	0	0	0	5
30068933	79	M	mimiciv	7	2	OTHER	0	0	5	5	61	47	10	7	46	0	0	1	1	1	1	2	1	4	0	0	0	0	0	0	1	0	0	6
30512140	79	M	mimiciv	12	2	WHITE	0	0	4	3	36	27	1	0	30	0	0	1	0	1	1	2	1	4	0	1	0	0	0	0	0	0	0	5
31274618	79	M	mimiciv	9	2	WHITE	0	0	6	3	47	28	6	1	36	0	0	1	0	3	1	2	1	4	0	1	0	0	0	0	0	0	1	7
31753591	79	F	mimiciv	4	2	WHITE	0	0	6	6	27	23	3	2	33	0	0	1	1	1	1	0	0	4	1	1	0	0	0	1	0	0	0	8
33878044	79	M	mimiciv	13	2	WHITE	0	0	3	2	22	18	4	3	31	0	0	1	1	1	1	2	1	4	0	1	0	0	0	1	1	1	0	10
34357381	79	M	mimiciv	15	2	OTHER	0	0	4	4	63	63	3	2	35	0	0	1	0	1	1	1	1	4	0	0	0	0	0	0	1	0	1	11
34365926	79	M	mimiciv	5	2	WHITE	0	0	7	7	83	77	10	9	49	0	0	1	1	1	1	0	0	4	1	0	0	0	0	0	0	0	1	7
34433331	79	F	mimiciv	6	2	WHITE	0	0	8	8	79	72	9	8	47	0	0	1	1	1	1	1	1	4	0	1	0	0	0	0	1	0	0	6
35230017	79	M	mimiciv	7	2	WHITE	0	0	4	2	63	40	5	2	37	0	0	0	0	2	1	3	1	4	1	0	0	0	0	0	1	0	0	7
35923601	79	F	mimiciv	5	2	WHITE	0	0	7	7	18	18	6	5	28	0	0	1	1	1	1	0	0	4	0	0	0	0	0	0	0	0	0	4
36438446	79	F	mimiciv	9	2	UNKNOWN	0	0	8	7	35	19	5	2	36	0	0	1	1	1	1	0	0	4	0	0	0	0	0	0	0	0	0	5
36618976	79	F	mimiciv	11	2	WHITE	0	0	7	6	85	69	8	5	41	0	0	1	0	1	1	2	1	4	0	1	0	0	0	0	1	0	1	12
38504135	79	M	mimiciv	55	2	WHITE	0	0	4	4	47	36	3	2	39	0	0	1	0	2	1	2	1	4	0	0	0	0	0	0	0	0	1	8
38666908	79	F	mimiciv	4	2	OTHER	0	0	2	2	43	36	2	1	30	0	0	0	0	1	1	0	0	4	0	0	1	0	0	0	0	0	0	5
38899609	79	F	mimiciv	5	2	WHITE	0	0	5	5	43	31	2	1	33	0	0	1	1	1	1	2	1	4	0	0	0	0	0	0	1	0	0	5
39114505	79	M	mimiciv	9	2	UNKNOWN	0	0	9	9	81	77	8	7	40	0	0	1	1	1	1	0	0	4	0	0	0	0	0	0	0	0	0	5
31106204	78	M	mimiciv	4	2	WHITE	0	0	3	2	28	21	4	3	33	0	0	1	1	1	1	2	1	4	0	0	0	0	0	1	0	0	0	5
31593257	78	M	mimiciv	5	2	WHITE	0	0	7	5	67	41	9	4	47	0	0	0	1	1	1	3	1	4	0	0	0	0	0	0	0	1	0	5
32144489	78	M	mimiciv	6	2	WHITE	0	0	6	6	30	18	3	2	36	0	0	1	1	1	1	2	1	4	0	1	0	0	0	1	1	0	0	7
32843470	78	M	mimiciv	15	2	WHITE	0	0	6	5	27	16	5	2	28	0	0	1	0	1	1	2	1	4	0	0	0	0	0	1	0	0	0	5
32910822	78	M	mimiciv	4	2	UNKNOWN	0	0	4	3	51	32	5	2	31	0	0	0	0	1	1	2	1	4	0	0	0	0	0	0	0	0	0	4
35650920	78	M	mimiciv	5	2	WHITE	0	0	4	4	50	43	8	5	35	0	0	1	0	1	1	2	1	4	0	1	0	0	0	1	1	0	1	9
36508126	78	F	mimiciv	3	2	WHITE	0	0	2	1	77	59	3	0	39	0	0	1	0	1	1	2	1	4	0	1	0	0	0	0	1	0	0	6
37369281	78	M	mimiciv	6	2	ASIAN	0	0	3	3	30	29	4	3	38	0	0	1	1	2	1	0	0	4	0	0	0	0	0	1	0	0	0	6
38327452	78	M	mimiciv	6	2	WHITE	0	0	5	5	27	20	8	7	26	0	0	1	0	1	1	2	1	4	0	0	0	0	0	0	1	0	0	5
39089931	78	M	mimiciv	17	2	WHITE	0	0	7	3	69	32	7	2	39	0	0	0	0	3	1	3	1	4	0	0	0	0	0	0	0	0	1	10
39589257	78	M	mimiciv	10	2	OTHER	0	0	2	2	32	21	3	2	31	0	0	1	1	1	1	2	1	4	0	0	0	0	0	1	1	0	0	6
31108413	77	M	mimiciv	4	2	WHITE	0	0	5	5	22	17	5	4	31	0	0	1	1	2	1	2	1	4	0	0	0	0	0	0	0	0	0	4
31530990	77	M	mimiciv	21	2	WHITE	0	0	5	5	33	27	4	3	33	0	0	1	1	1	1	1	1	4	1	1	0	0	0	0	0	0	0	6
31551802	77	M	mimiciv	7	2	WHITE	0	0	3	2	35	19	5	2	44	0	0	1	0	1	1	3	1	4	0	0	0	0	0	1	1	0	1	12
31687709	77	M	mimiciv	4	2	WHITE	0	0	4	4	23	18	1	0	25	0	0	0	0	1	1	0	0	4	0	0	0	0	0	0	0	1	0	5
32720840	77	F	mimiciv	6	2	WHITE	0	0	3	3	38	36	1	0	29	0	0	1	1	1	1	2	1	4	0	0	1	0	0	1	0	0	0	7
32740404	77	F	mimiciv	5	2	WHITE	0	0	8	8	44	43	5	4	45	0	0	1	1	1	1	2	1	4	0	0	0	0	0	1	0	0	0	5
32771974	77	M	mimiciv	7	2	WHITE	0	0	6	6	34	30	5	4	35	0	0	1	1	1	1	2	1	4	1	1	0	0	0	1	1	0	0	8
32857161	77	M	mimiciv	23	2	WHITE	0	0	6	5	32	24	2	1	20	0	0	0	1	1	1	0	0	4	0	0	0	0	0	0	0	0	1	6
33007017	77	M	mimiciv	26	2	UNKNOWN	0	0	2	2	53	38	3	0	44	0	0	0	0	1	1	3	1	4	0	1	0	0	0	0	0	0	1	7
33235090	77	M	mimiciv	5	2	WHITE	0	0	10	10	37	32	7	6	36	0	0	1	1	2	1	2	1	4	0	0	0	0	0	1	1	0	0	6
33750062	77	F	mimiciv	6	2	WHITE	0	0	4	4	39	28	5	4	31	0	0	1	1	1	1	1	1	4	0	0	0	0	0	1	0	0	0	6
33868325	77	M	mimiciv	5	2	WHITE	0	0	6	6	35	28	5	4	33	0	0	1	1	1	1	1	1	4	0	0	0	0	0	0	1	0	0	5
33965973	77	M	mimiciv	7	2	WHITE	0	0	3	2	20	18	2	1	15	0	0	1	1	1	1	2	1	4	0	0	0	0	0	1	0	0	0	5
33983495	77	F	mimiciv	3	2	BLACK/AFRICAN AMERICAN	0	0	3	2	25	18	1	0	26	0	0	0	0	2	1	0	0	4	0	0	0	0	0	1	1	0	0	6
34775631	77	F	mimiciv	9	2	WHITE	0	0	4	3	42	28	3	2	37	0	0	1	1	1	1	1	1	4	0	1	0	0	0	1	0	0	0	6
34868030	77	F	mimiciv	9	2	WHITE	0	0	3	3	22	22	6	5	33	0	0	1	1	1	1	1	1	4	0	0	0	0	0	1	1	0	0	6
36368150	77	M	mimiciv	19	2	WHITE	0	0	2	2	45	36	4	1	30	0	0	0	0	1	1	2	1	4	0	0	0	0	0	0	0	0	0	5
36885586	77	F	mimiciv	4	2	WHITE	0	0	4	3	68	48	5	2	38	0	0	0	1	1	1	1	1	4	0	0	0	0	0	0	0	0	0	4
38394064	77	M	mimiciv	3	2	WHITE	0	0	2	1	41	35	3	2	27	0	0	0	0	1	1	0	0	4	0	1	0	0	0	0	0	0	1	7
38487968	77	M	mimiciv	8	2	WHITE	0	0	4	3	34	27	3	0	20	0	0	0	0	1	1	0	0	4	0	0	0	0	0	1	0	0	0	6
38797264	77	M	mimiciv	6	2	WHITE	0	0	8	8	28	24	4	3	35	0	0	1	1	1	1	2	1	4	0	0	0	0	0	0	1	0	0	5
38868767	77	M	mimiciv	24	2	WHITE	0	0	5	4	24	17	4	3	48	0	0	1	1	1	1	2	1	4	0	0	0	0	0	0	1	0	0	6
38924901	77	M	mimiciv	9	2	WHITE	0	0	8	8	29	27	7	6	35	0	0	1	1	3	1	2	1	4	1	0	0	0	0	0	1	0	0	7
39856042	77	F	mimiciv	12	2	WHITE	0	0	2	2	49	37	3	2	32	0	0	0	0	2	1	3	1	4	0	0	0	0	0	1	0	0	0	7
31462796	76	M	mimiciv	6	2	WHITE	0	0	4	4	40	28	4	1	27	0	0	1	1	1	1	3	1	4	0	0	1	0	0	1	1	0	0	7
33208161	76	F	mimiciv	24	2	WHITE	0	0	5	5	51	41	3	2	31	0	0	1	0	1	1	2	1	4	0	0	0	0	0	1	0	0	0	6
33456308	76	M	mimiciv	6	2	WHITE	0	0	3	2	33	26	2	1	30	0	0	0	0	1	1	3	1	4	0	1	0	0	0	0	0	0	0	6
35317568	76	F	mimiciv	10	2	BLACK/AFRICAN AMERICAN	0	0	6	6	30	23	3	2	34	0	0	1	1	1	1	2	1	4	0	0	0	0	0	0	0	0	0	4
36110350	76	M	mimiciv	4	2	WHITE	0	0	5	5	26	19	4	3	33	0	0	1	1	1	1	2	1	4	0	0	0	0	0	0	0	0	0	4
37205305	76	M	mimiciv	11	2	WHITE	0	0	11	9	64	38	8	5	51	0	0	1	1	2	1	3	1	4	1	0	0	0	0	0	0	0	0	7
37656436	76	M	mimiciv	8	2	HISPANIC/LATINO	0	0	4	3	58	51	4	3	32	0	0	0	0	1	1	1	1	4	1	0	0	0	0	0	1	0	0	7
30983312	75	M	mimiciv	6	2	WHITE	0	0	6	6	74	74	9	8	33	0	0	1	0	1	1	1	1	4	0	0	0	0	0	0	0	0	0	4
31633533	75	M	mimiciv	6	2	UNKNOWN	0	0	5	5	35	23	3	2	40	0	0	1	1	1	1	2	1	4	0	0	0	0	0	0	0	0	0	4
32018912	75	F	mimiciv	9	2	UNABLE TO OBTAIN	0	0	3	3	27	20	3	2	33	0	0	1	1	1	1	2	1	4	0	0	0	0	0	0	0	0	0	4
33392350	75	F	mimiciv	6	2	WHITE	0	0	7	7	40	29	4	3	30	0	0	1	1	1	1	2	1	4	1	0	0	0	0	1	1	0	0	8
34259210	75	F	mimiciv	6	2	WHITE	0	0	7	6	48	33	4	1	27	0	0	0	1	1	1	1	1	4	0	0	0	0	0	1	1	0	0	9
36633230	75	F	mimiciv	6	2	WHITE	0	0	4	4	32	25	4	3	34	0	0	1	1	1	1	2	1	4	0	0	0	0	0	0	0	0	0	4
38739521	75	F	mimiciv	6	2	UNKNOWN	0	0	3	3	27	27	3	2	25	0	0	1	1	1	1	0	0	4	0	1	0	0	0	0	0	0	0	6
39717184	75	F	mimiciv	7	2	WHITE	0	0	4	4	21	14	3	2	22	0	0	1	0	1	1	2	1	4	0	1	0	0	0	0	0	0	0	6
30824078	74	M	mimiciv	6	2	WHITE	0	0	8	7	35	28	3	2	26	0	0	1	1	1	1	0	0	4	0	1	0	0	0	0	0	1	0	8
31274907	74	F	mimiciv	19	2	OTHER	0	0	12	9	84	48	10	5	48	0	0	1	1	1	1	3	1	4	0	1	0	0	0	0	0	0	0	5
32070316	74	F	mimiciv	11	2	WHITE	0	0	7	3	81	49	8	3	51	0	0	1	0	3	1	3	1	4	0	1	0	0	0	0	1	0	0	6
32411992	74	F	mimiciv	10	2	WHITE	0	0	8	8	54	49	6	5	42	0	0	1	1	1	1	2	1	4	0	0	0	0	0	0	0	0	0	4
35113405	74	M	mimiciv	5	2	WHITE	0	0	8	6	34	15	5	2	39	0	0	1	0	1	1	2	1	4	0	0	0	0	0	1	1	0	0	7
36337381	74	F	mimiciv	6	2	UNKNOWN	0	0	7	7	38	31	3	2	11	0	0	1	1	1	1	2	1	4	0	0	1	0	0	1	0	0	0	7
37848539	74	M	mimiciv	8	2	WHITE	0	0	6	5	44	30	5	2	35	0	0	1	1	2	1	3	1	4	0	0	0	0	0	0	0	0	0	4
38573028	74	M	mimiciv	29	2	WHITE	0	0	5	5	54	40	6	3	36	0	0	1	1	2	1	2	1	4	0	0	0	0	0	0	0	1	1	9
38846423	74	F	mimiciv	3	2	ASIAN	0	0	5	5	30	18	3	2	26	0	0	0	1	1	1	0	0	4	0	0	0	0	0	0	0	0	0	4
39512099	74	F	mimiciv	18	2	WHITE	0	0	6	5	46	31	5	2	30	0	0	1	0	1	1	2	1	4	0	0	0	0	0	1	1	1	1	16
39542908	74	M	mimiciv	22	2	WHITE	0	0	8	7	71	51	8	3	35	0	0	1	0	1	1	2	1	4	0	0	0	0	0	0	0	1	0	7
39781980	74	M	mimiciv	6	2	UNKNOWN	0	0	5	4	38	31	3	2	30	0	0	1	1	1	1	2	1	4	0	0	0	0	0	0	0	0	0	4
32949655	73	F	mimiciv	15	2	WHITE	0	0	2	2	48	37	5	2	43	0	0	1	1	1	1	0	0	4	1	1	0	0	0	1	0	0	1	10
32955730	73	M	mimiciv	5	2	WHITE	0	0	4	4	27	27	3	2	19	0	0	1	1	1	1	1	1	4	0	0	0	0	0	1	0	1	0	6
34188867	73	F	mimiciv	7	2	WHITE	0	0	4	4	34	27	4	1	16	0	0	0	0	1	1	0	0	4	0	0	0	0	0	0	1	0	1	7
34318482	73	M	mimiciv	8	2	WHITE	0	0	6	5	31	31	2	1	20	0	0	1	0	1	1	0	0	4	0	0	0	0	0	0	0	0	0	5
34407047	73	F	mimiciv	25	2	WHITE	0	0	2	2	30	23	1	1	29	0	0	1	0	3	1	0	0	4	0	1	0	0	0	0	0	0	0	6
37879604	73	M	mimiciv	6	2	WHITE	0	0	9	8	71	56	7	2	28	0	0	0	0	1	1	0	0	4	0	0	0	0	0	0	0	0	0	4
38017251	73	M	mimiciv	9	2	WHITE	0	0	2	2	35	29	4	3	28	0	0	1	1	1	1	2	1	4	0	0	0	0	0	0	0	0	0	4
38041014	73	F	mimiciv	5	2	WHITE	0	0	5	5	24	20	2	1	20	0	0	1	1	1	1	2	1	4	0	0	0	0	0	0	0	0	0	5
38095945	73	F	mimiciv	5	2	WHITE	0	0	3	3	29	29	3	2	27	0	0	1	1	1	1	1	1	4	0	0	1	0	0	0	1	0	0	6
38535541	73	M	mimiciv	30	2	WHITE	0	0	6	6	33	26	2	1	25	0	0	1	1	1	1	2	1	4	0	0	0	0	0	0	0	0	0	4
38887967	73	F	mimiciv	2	2	UNKNOWN	0	0	5	5	28	25	3	3	19	0	0	1	1	1	1	0	0	4	0	0	0	0	0	1	0	1	1	10
39282468	73	M	mimiciv	18	2	OTHER	0	0	12	12	75	74	11	10	40	0	0	1	1	1	1	1	1	4	0	0	0	0	0	0	0	0	0	5
39375211	73	M	mimiciv	8	2	WHITE	0	0	12	11	82	70	14	11	42	0	0	1	0	1	1	1	1	4	0	0	0	0	0	0	0	0	0	5
34613525	72	M	mimiciv	53	2	WHITE	0	0	4	3	54	38	8	3	22	0	0	1	0	1	1	2	1	4	0	0	0	0	0	1	1	0	1	8
35417518	72	F	mimiciv	19	2	HISPANIC/LATINO	0	0	2	1	43	27	5	2	26	0	0	0	0	1	1	0	0	4	0	0	0	0	0	1	1	0	0	6
36592026	72	M	mimiciv	4	2	WHITE	0	0	10	10	73	69	10	9	44	0	0	1	0	2	1	0	0	4	0	0	0	0	0	1	0	0	0	6
37048283	72	M	mimiciv	7	2	WHITE	0	0	6	6	38	32	5	4	38	0	0	1	1	2	1	2	1	4	0	0	0	0	0	0	0	0	0	4
37380347	72	M	mimiciv	10	2	ASIAN	0	0	2	1	33	26	4	3	29	0	0	1	1	1	1	0	0	4	0	0	0	0	0	0	0	0	0	4
37403074	72	M	mimiciv	28	2	WHITE	0	0	10	10	100	85	8	5	31	0	0	0	1	1	1	0	0	4	0	0	0	0	0	0	0	1	0	7
37766114	72	M	mimiciv	7	2	OTHER	0	0	3	2	53	39	4	3	35	0	0	1	0	1	1	2	1	4	0	0	0	0	0	1	1	0	0	8
38193421	72	M	mimiciv	5	2	WHITE	0	0	5	5	36	32	1	0	15	0	0	1	0	1	1	2	1	4	0	0	0	0	0	0	0	0	0	4
38927415	72	M	mimiciv	8	2	WHITE	0	0	7	6	65	59	3	2	29	0	0	0	0	1	1	2	1	4	0	0	0	0	0	0	0	0	1	6
38947141	72	F	mimiciv	5	2	WHITE	0	0	8	8	29	28	7	6	37	0	0	1	1	1	1	2	1	4	0	0	0	0	0	0	1	0	0	5
39067120	72	M	mimiciv	3	2	UNKNOWN	0	0	6	5	27	12	5	2	35	0	0	1	0	1	1	3	1	4	0	0	0	0	0	1	0	0	0	5
39167599	72	F	mimiciv	8	2	WHITE	0	0	4	4	32	31	3	2	25	0	0	0	1	1	1	0	0	4	0	0	0	0	0	0	0	0	1	7
30081334	71	F	mimiciv	4	2	WHITE	0	0	3	2	37	25	2	1	31	0	0	0	0	1	1	2	1	4	0	1	0	0	0	1	0	0	0	6
30385282	71	M	mimiciv	7	2	WHITE	0	0	12	11	86	71	9	6	29	0	0	1	1	1	1	2	1	4	0	1	0	0	0	1	1	0	0	9
30532359	71	M	mimiciv	7	2	WHITE	0	0	8	7	42	26	7	4	45	0	0	1	0	1	1	1	1	4	0	0	0	0	0	0	1	0	0	5
30975839	71	F	mimiciv	5	2	UNABLE TO OBTAIN	0	0	4	4	29	29	3	2	33	0	0	1	1	1	1	0	0	4	0	0	0	0	0	1	0	0	0	5
32367950	71	F	mimiciv	5	2	WHITE	0	0	4	4	35	23	3	2	29	0	0	1	1	1	1	2	1	4	1	0	1	0	0	0	0	0	0	6
32907348	71	F	mimiciv	12	2	WHITE	0	0	10	9	92	76	10	7	32	0	0	1	1	1	1	2	1	4	0	0	0	0	0	1	1	0	0	8
33882594	71	M	mimiciv	11	2	WHITE	0	0	2	1	37	29	3	0	30	0	0	1	0	1	1	0	0	4	0	1	0	0	0	1	1	0	1	11
34035080	71	M	mimiciv	18	2	ASIAN	0	0	4	3	47	36	4	1	32	0	0	1	0	1	1	0	0	4	1	0	0	0	0	1	1	0	1	13
34630660	71	F	mimiciv	8	2	WHITE	0	0	2	1	33	27	2	1	20	0	0	0	0	1	1	0	0	4	0	0	0	0	0	0	0	0	1	6
35558601	71	M	mimiciv	7	2	WHITE	0	0	6	4	57	35	4	1	31	0	0	1	1	3	1	3	1	4	0	0	0	0	0	0	1	0	0	6
35912327	71	M	mimiciv	8	2	WHITE	0	0	5	5	38	27	6	5	31	0	0	1	1	1	1	2	1	4	0	0	0	0	0	0	0	0	0	4
36483417	71	M	mimiciv	6	2	WHITE	0	0	4	4	43	36	3	2	41	0	0	1	0	1	1	2	1	4	1	0	0	0	0	0	0	0	0	7
36538650	71	M	mimiciv	7	2	WHITE	0	0	7	6	26	26	4	3	31	0	0	1	1	1	1	0	0	4	0	1	0	0	0	1	1	0	0	7
36768287	71	F	mimiciv	4	2	UNKNOWN	0	0	2	2	34	31	6	5	32	0	0	1	1	1	1	0	0	4	0	1	0	0	0	0	1	0	0	6
37097221	71	F	mimiciv	10	2	OTHER	0	0	5	5	32	28	2	1	22	0	0	1	0	1	1	0	0	4	0	0	0	0	0	1	0	0	1	7
37193723	71	M	mimiciv	14	2	WHITE	0	0	10	10	84	68	10	7	41	0	0	1	1	2	1	1	1	4	0	1	0	0	0	0	0	0	1	8
37253474	71	F	mimiciv	13	2	WHITE	0	0	6	6	46	39	2	1	34	0	0	0	1	1	1	2	1	4	1	0	0	0	0	1	0	0	0	6
37376612	71	F	mimiciv	12	2	WHITE	0	0	8	7	56	51	6	5	45	0	0	1	1	1	1	2	1	4	0	1	0	0	0	0	0	1	1	8
38250907	71	F	mimiciv	54	2	WHITE	0	0	7	7	55	43	5	2	24	0	0	0	0	1	1	0	0	4	0	1	0	0	0	1	1	0	0	7
39952606	71	F	mimiciv	5	2	WHITE	0	0	2	2	25	18	3	2	23	0	0	1	1	1	1	0	0	4	0	0	1	0	0	0	1	1	0	7
30604672	70	M	mimiciv	7	2	WHITE	0	0	6	5	29	22	6	5	25	0	0	1	1	2	1	2	1	3	0	0	0	0	0	0	1	0	0	4
37390354	70	M	mimiciv	26	2	WHITE	0	0	11	9	60	42	5	2	31	0	0	1	1	1	1	0	0	3	0	0	0	0	0	0	0	1	0	4
37721096	70	F	mimiciv	5	2	WHITE	0	0	9	9	54	42	5	4	23	0	0	1	0	1	1	1	1	3	1	0	0	0	0	1	0	1	0	9
38223607	70	M	mimiciv	8	2	UNABLE TO OBTAIN	0	0	7	6	29	24	2	1	34	0	0	1	1	1	1	1	1	3	1	0	0	0	0	0	1	0	0	7
38382306	70	F	mimiciv	6	2	WHITE	0	0	6	6	36	29	5	4	38	0	0	1	0	1	1	2	1	3	0	0	0	0	0	1	1	0	0	5
38744919	70	M	mimiciv	9	2	WHITE	0	0	4	4	37	33	2	1	25	0	0	1	1	1	1	1	1	3	0	0	0	0	0	0	1	0	0	5
39381787	70	F	mimiciv	7	2	BLACK/AFRICAN AMERICAN	0	0	13	11	83	69	10	7	43	0	0	1	1	1	1	0	0	3	0	1	0	0	0	1	1	0	0	7
39569787	70	F	mimiciv	6	2	BLACK/AFRICAN AMERICAN	0	0	4	4	31	26	2	1	31	0	0	1	0	1	1	0	0	3	0	1	0	0	0	0	1	0	0	5
31725229	69	M	mimiciv	2	2	WHITE	0	0	7	3	32	17	7	2	30	0	0	0	0	1	1	0	0	3	0	0	0	0	0	0	0	1	0	6
32377341	69	F	mimiciv	4	2	WHITE	0	0	4	4	20	18	2	1	13	0	0	1	0	1	1	1	1	3	0	0	0	0	0	1	0	0	0	4
33103608	69	M	mimiciv	11	2	OTHER	0	0	3	2	18	16	3	2	28	0	0	1	1	1	1	0	0	3	0	1	0	0	0	0	0	1	0	5
33903700	69	M	mimiciv	27	2	WHITE	0	0	6	5	72	54	6	3	34	0	0	0	1	2	1	3	1	3	0	0	0	0	0	1	0	1	1	9
35333793	69	M	mimiciv	26	2	WHITE	0	0	6	5	38	26	4	1	31	0	0	0	0	1	1	0	0	3	1	0	0	0	0	0	1	0	1	7
35743467	69	F	mimiciv	8	2	BLACK/AFRICAN AMERICAN	0	0	6	6	40	33	2	1	23	0	0	0	1	1	1	0	0	3	0	1	0	0	0	0	0	0	0	4
35814540	69	F	mimiciv	25	2	WHITE	0	0	9	5	65	29	7	2	28	0	0	0	0	1	1	3	1	3	0	0	0	0	0	0	0	0	1	5
36457001	69	F	mimiciv	16	2	BLACK/AFRICAN AMERICAN	0	0	4	1	49	24	7	2	26	0	0	0	0	3	1	3	1	3	0	0	0	0	0	1	0	0	0	5
36699498	69	M	mimiciv	3	2	WHITE	0	0	3	3	31	31	2	1	24	0	0	1	1	1	1	2	1	3	0	0	0	0	0	0	1	0	0	4
36790468	69	M	mimiciv	5	2	WHITE	0	0	3	3	38	32	2	1	38	0	0	1	1	1	1	1	1	3	0	1	0	0	0	0	1	0	0	5
36906066	69	F	mimiciv	8	2	WHITE	0	0	3	3	60	53	3	2	39	0	0	0	0	1	1	0	0	3	0	0	0	0	0	0	0	1	0	4
37118588	69	M	mimiciv	15	2	WHITE	0	0	3	3	55	44	6	3	32	0	0	1	0	2	1	0	0	3	1	0	0	0	0	0	0	0	0	4
37540542	69	F	mimiciv	4	2	WHITE	0	0	4	4	40	28	3	2	27	0	0	0	1	1	1	2	1	3	0	0	0	0	0	0	0	0	1	9
38083931	69	F	mimiciv	7	2	WHITE	0	0	7	6	57	37	4	1	23	0	0	1	1	1	1	1	1	3	1	0	0	0	0	1	1	0	0	6
38812621	69	M	mimiciv	2	2	WHITE	0	0	9	7	71	50	6	3	40	0	0	1	1	2	1	2	1	3	0	0	0	0	0	1	0	1	0	5
38982214	69	F	mimiciv	14	2	UNABLE TO OBTAIN	0	0	2	2	40	28	6	3	33	0	0	1	1	1	1	2	1	3	0	0	0	0	0	0	0	0	0	3
39743134	69	M	mimiciv	9	2	WHITE	0	0	12	11	67	51	10	7	36	0	0	1	1	2	1	2	1	3	0	0	0	0	0	0	0	1	0	4
30442902	68	F	mimiciv	7	2	OTHER	0	0	4	3	51	35	4	3	39	0	0	0	1	1	1	2	1	3	0	0	0	0	0	0	0	0	0	3
30645082	68	F	mimiciv	45	2	WHITE	0	0	7	6	93	82	8	5	44	0	0	1	1	3	1	0	0	3	0	0	0	0	0	0	0	0	0	4
31232818	68	F	mimiciv	3	2	WHITE	0	0	4	3	60	42	4	1	33	0	0	0	0	1	1	2	1	3	0	0	0	0	0	1	1	0	0	5
31435471	68	M	mimiciv	4	2	OTHER	0	0	5	5	37	31	3	2	24	0	0	1	1	1	1	2	1	3	0	0	0	0	0	0	0	0	0	3
32036295	68	M	mimiciv	5	2	WHITE	0	0	4	4	15	14	4	3	32	0	0	1	1	1	1	0	0	3	0	1	1	0	0	1	0	0	0	6
32561807	68	M	mimiciv	5	2	WHITE	0	0	7	7	32	20	2	1	28	0	0	1	1	1	1	2	1	3	0	0	0	0	0	0	0	1	1	6
33441658	68	M	mimiciv	8	2	WHITE	0	0	9	8	29	22	6	5	34	0	0	1	1	1	1	1	1	3	0	0	0	0	0	0	0	0	0	3
33576026	68	F	mimiciv	9	2	WHITE	0	0	4	4	21	14	3	2	40	0	0	1	0	1	1	0	0	3	0	0	0	0	0	1	1	0	0	5
34578961	68	M	mimiciv	7	2	WHITE	0	0	7	7	32	27	6	5	38	0	0	1	1	1	1	2	1	3	0	0	0	0	0	0	0	0	0	3
35496907	68	M	mimiciv	8	2	WHITE	0	0	12	10	41	22	8	5	27	0	0	1	0	2	1	2	1	3	0	1	0	0	0	0	0	1	1	9
35844482	68	M	mimiciv	5	2	WHITE	0	0	2	2	26	20	3	2	29	0	0	1	0	1	1	2	1	3	0	0	1	0	0	0	0	0	0	4
36107489	68	F	mimiciv	7	2	UNKNOWN	0	0	5	5	39	30	6	5	41	0	0	1	1	1	1	2	1	3	0	1	0	0	0	0	0	0	0	4
36307525	68	M	mimiciv	6	2	WHITE	0	0	6	5	40	26	4	1	31	0	0	1	1	1	1	3	1	3	0	0	0	0	0	0	1	0	0	4
36429557	68	M	mimiciv	4	2	WHITE	0	0	7	7	45	41	7	6	40	0	0	1	1	1	1	2	1	3	0	0	0	0	0	0	0	0	0	3
36484620	68	M	mimiciv	7	2	WHITE	0	0	5	5	27	20	5	4	28	0	0	1	0	1	1	2	1	3	0	0	0	0	0	1	0	0	0	4
36589026	68	M	mimiciv	10	2	WHITE	0	0	11	7	63	43	10	5	34	0	0	1	0	1	1	0	0	3	0	0	0	0	0	0	0	0	0	3
37139535	68	M	mimiciv	14	2	ASIAN	0	0	4	3	50	36	4	1	29	0	0	0	0	1	1	0	0	3	0	0	0	0	0	1	0	0	1	10
37559227	68	F	mimiciv	6	2	HISPANIC/LATINO	0	0	13	12	64	48	4	3	36	0	0	1	1	1	1	2	1	3	0	0	0	0	0	0	0	1	0	4
37565253	68	M	mimiciv	5	2	WHITE	0	0	2	1	26	22	5	2	30	0	0	1	0	1	1	2	1	3	0	0	0	0	0	0	1	0	0	6
37639927	68	F	mimiciv	7	2	UNABLE TO OBTAIN	0	0	5	5	29	24	5	4	40	0	0	1	1	1	1	2	1	3	0	1	0	0	0	1	0	0	0	6
37750552	68	M	mimiciv	5	2	WHITE	0	0	7	7	29	23	6	5	27	0	0	1	1	1	1	1	1	3	0	0	0	0	0	0	1	0	0	5
38273864	68	M	mimiciv	7	2	WHITE	0	0	7	6	33	29	5	4	33	0	0	1	1	2	1	2	1	3	0	0	0	0	0	1	0	0	0	4
38324708	68	M	mimiciv	12	2	WHITE	0	0	3	2	35	21	4	3	37	0	0	1	1	1	1	2	1	3	1	1	0	0	0	0	0	0	0	6
38419757	68	F	mimiciv	5	2	WHITE	0	0	5	5	79	74	8	7	41	0	0	1	1	1	1	2	1	3	0	0	1	0	0	1	0	0	0	5
38758929	68	F	mimiciv	5	2	WHITE	0	0	5	4	61	45	5	2	25	0	0	0	1	1	1	2	1	3	0	0	0	0	0	0	0	0	0	3
39036513	68	F	mimiciv	4	2	WHITE	0	0	4	4	29	27	2	1	19	0	0	1	1	1	1	2	1	3	1	1	0	0	0	0	0	0	0	5
39391126	68	F	mimiciv	9	2	WHITE	0	0	9	9	75	68	11	10	51	0	0	1	1	1	1	2	1	3	0	0	0	0	0	1	1	0	0	5
39610087	68	F	mimiciv	15	2	WHITE	0	0	4	4	28	28	1	0	27	0	0	1	0	1	1	1	1	3	0	1	0	0	0	1	1	0	0	6
39657226	68	F	mimiciv	4	2	WHITE	0	0	2	2	74	58	4	1	36	0	0	0	0	1	1	0	0	3	0	1	0	0	0	1	1	0	1	10
33070852	67	M	mimiciv	6	2	UNKNOWN	0	0	9	7	57	43	4	1	22	0	0	0	0	1	1	0	0	3	0	0	0	0	0	1	0	1	0	7
33461081	67	F	mimiciv	6	2	WHITE	0	0	5	4	59	37	6	1	38	0	0	1	0	1	1	3	1	3	0	1	0	0	0	0	1	0	1	11
33610695	67	F	mimiciv	10	2	WHITE	0	0	14	11	94	71	13	8	42	1	1	1	1	1	1	2	1	3	0	0	0	0	0	1	0	0	0	4
33772111	67	M	mimiciv	21	2	WHITE	0	0	4	3	38	20	4	1	41	0	0	1	0	1	1	2	1	3	0	0	0	0	0	0	0	1	0	4
34145195	67	F	mimiciv	14	2	BLACK/AFRICAN AMERICAN	0	0	3	3	37	26	2	1	20	0	0	1	1	1	1	1	1	3	1	0	1	0	0	0	1	0	0	6
34163612	67	M	mimiciv	6	2	UNKNOWN	0	0	7	7	79	75	8	7	30	0	0	1	1	1	1	2	1	3	0	0	0	0	0	0	1	0	0	4
35425086	67	M	mimiciv	4	2	WHITE	0	0	4	4	28	22	1	0	26	0	0	1	0	1	1	1	1	3	0	0	0	0	0	0	0	0	0	3
35718209	67	M	mimiciv	6	2	WHITE	0	0	11	10	75	68	9	8	43	0	0	1	1	1	1	2	1	3	0	1	0	0	0	0	0	0	0	5
35755452	67	M	mimiciv	7	2	WHITE	0	0	11	10	51	36	8	5	40	0	0	1	1	3	1	1	1	3	0	0	0	0	0	0	0	1	1	6
36666352	67	F	mimiciv	5	2	WHITE	0	0	5	4	29	22	3	2	33	0	0	1	1	1	1	0	0	3	0	0	0	0	0	1	1	0	0	5
37173529	67	M	mimiciv	5	2	WHITE	0	0	6	5	32	21	4	1	41	0	0	1	1	1	1	2	1	3	0	0	0	0	0	0	1	0	0	4
37522159	67	M	mimiciv	23	2	WHITE	0	0	11	9	65	47	8	5	28	0	0	1	1	1	1	2	1	3	0	0	0	0	0	0	1	1	0	8
37535686	67	F	mimiciv	6	2	WHITE	0	0	3	3	30	27	6	5	26	0	0	1	1	2	1	0	0	3	0	0	0	0	0	0	1	0	0	4
37539608	67	M	mimiciv	91	2	WHITE	0	0	9	8	48	36	5	2	36	0	0	1	0	1	1	0	0	3	1	0	0	0	0	0	0	0	1	6
37825226	67	M	mimiciv	6	2	WHITE	0	0	5	3	42	28	3	0	16	0	0	0	1	2	1	3	1	3	0	0	0	0	0	0	0	0	0	3
37981339	67	M	mimiciv	8	2	WHITE	0	0	8	8	56	56	7	6	32	0	0	1	1	1	1	2	1	3	0	0	0	0	0	0	0	0	0	3
38073191	67	F	mimiciv	8	2	WHITE	0	0	7	7	42	37	5	4	39	0	0	1	0	1	1	2	1	3	0	0	0	0	0	1	0	0	0	4
38442604	67	F	mimiciv	12	2	WHITE	0	0	5	5	29	27	5	4	38	1	0	1	0	1	1	0	0	3	0	0	0	0	0	1	1	0	0	5
38529524	67	M	mimiciv	11	2	OTHER	0	0	6	6	28	25	3	2	31	0	0	1	1	2	1	0	0	3	0	0	0	0	0	1	0	0	0	4
38795596	67	F	mimiciv	5	2	WHITE	0	0	4	4	32	26	3	2	24	0	0	1	1	1	1	0	0	3	0	0	0	0	0	0	0	0	0	3
38956722	67	M	mimiciv	5	2	WHITE	0	0	3	3	26	19	3	2	32	0	0	1	1	1	1	1	1	3	0	0	0	0	0	1	0	0	0	4
39036344	67	M	mimiciv	64	2	OTHER	0	0	8	7	55	43	2	1	20	0	0	1	1	1	1	3	1	3	0	0	0	0	0	0	0	0	1	5
39492690	67	M	mimiciv	10	2	WHITE	0	0	2	2	22	11	4	3	38	0	0	1	1	1	1	2	1	3	0	0	0	0	0	0	0	0	0	3
30072873	66	M	mimiciv	17	2	BLACK/AFRICAN AMERICAN	0	0	3	2	45	38	2	1	34	0	0	0	0	3	1	3	1	3	0	1	0	0	0	0	0	0	1	12
30206545	66	M	mimiciv	4	2	WHITE	0	0	10	10	72	64	9	8	42	0	0	1	0	1	1	0	0	3	0	0	0	0	0	1	0	0	0	4
31366537	66	M	mimiciv	15	2	WHITE	0	0	5	4	40	28	5	2	36	0	0	1	1	1	1	2	1	3	0	1	0	0	0	1	1	0	0	8
31564399	66	M	mimiciv	4	2	WHITE	0	0	2	2	19	14	3	2	35	0	0	1	1	1	1	1	1	3	0	1	0	0	0	0	0	0	0	5
32340929	66	F	mimiciv	8	2	OTHER	0	0	5	5	30	30	3	2	30	0	0	1	1	1	1	0	0	3	0	0	0	0	0	1	0	0	0	4
32604416	66	M	mimiciv	8	2	WHITE	0	0	4	4	38	33	3	2	27	0	0	1	1	1	1	2	1	3	0	1	0	0	0	1	1	0	0	8
33394581	66	F	mimiciv	20	2	WHITE	0	0	7	7	63	63	3	2	26	0	0	0	1	1	1	0	0	3	0	0	0	0	0	0	0	0	1	5
34602174	66	F	mimiciv	19	2	WHITE	0	0	7	6	49	47	5	4	41	0	0	1	1	1	1	0	0	3	0	0	0	0	0	0	0	0	0	3
34612835	66	F	mimiciv	9	2	WHITE	0	0	7	5	36	22	6	3	29	0	0	1	0	1	1	2	1	3	0	0	0	0	0	1	1	0	0	6
34870714	66	M	mimiciv	7	2	WHITE	0	0	2	2	44	29	1	0	32	0	0	0	0	1	1	0	0	3	0	1	0	0	0	1	1	0	0	9
35950280	66	M	mimiciv	4	2	WHITE	0	0	7	7	98	86	7	6	38	0	0	1	1	1	1	3	1	3	0	0	0	0	0	1	1	0	0	5
37992322	66	M	mimiciv	12	2	WHITE	0	0	3	3	21	21	1	0	29	0	0	1	1	1	1	1	1	3	0	0	0	0	0	0	0	0	0	3
38026717	66	F	mimiciv	13	2	WHITE	0	0	13	11	46	27	9	6	38	0	0	1	0	1	1	2	1	3	0	0	0	0	0	0	0	1	0	4
38587283	66	F	mimiciv	14	2	WHITE	0	0	10	10	47	45	6	5	30	0	0	1	1	1	1	1	1	3	0	0	0	0	0	1	0	0	1	11
38608188	66	M	mimiciv	8	2	WHITE	0	0	5	4	35	28	4	3	28	0	0	0	0	1	1	0	0	3	0	0	0	0	0	1	0	0	0	4
39188573	66	M	mimiciv	24	2	HISPANIC/LATINO	0	0	3	3	50	46	2	1	26	0	0	1	0	1	1	2	1	3	0	1	0	0	0	1	0	0	0	5
39572126	66	M	mimiciv	5	2	WHITE	0	0	4	4	24	18	1	0	21	0	0	1	1	1	1	2	1	3	0	0	0	0	0	0	0	0	0	3
39693243	66	M	mimiciv	5	2	WHITE	0	0	9	6	51	32	9	4	25	0	0	0	0	1	1	0	0	3	0	1	0	0	0	0	0	1	0	7
31599795	65	M	mimiciv	8	2	HISPANIC/LATINO	0	0	7	6	44	39	3	2	36	0	0	0	1	1	1	0	0	3	0	1	0	0	0	1	0	0	1	11
31766669	65	M	mimiciv	6	2	WHITE	0	0	3	3	22	18	3	2	19	0	0	1	1	1	1	2	1	3	0	0	0	0	0	0	0	0	0	3
32154634	65	M	mimiciv	34	2	WHITE	0	0	6	5	49	36	6	3	41	0	0	0	0	1	1	0	0	3	0	0	0	0	0	0	0	0	1	5
34030920	65	F	mimiciv	5	2	WHITE	0	0	3	3	32	29	5	4	23	0	0	1	1	1	1	1	1	3	0	1	0	0	0	0	0	1	0	5
34303094	65	M	mimiciv	5	2	WHITE	0	0	6	3	45	28	6	1	35	0	0	0	0	1	1	0	0	3	0	0	0	0	0	0	0	0	1	9
36033873	65	M	mimiciv	7	2	WHITE	0	0	6	5	44	30	7	4	35	0	0	1	1	2	1	3	1	3	0	0	0	0	0	1	0	0	0	4
36565042	65	M	mimiciv	5	2	OTHER	0	0	4	4	31	27	3	2	15	0	0	1	0	1	1	1	1	3	0	0	0	0	0	0	0	0	0	3
36781123	65	M	mimiciv	4	2	WHITE	0	0	5	5	27	27	2	1	21	0	0	1	1	1	1	1	1	3	0	1	0	0	0	0	0	0	0	4
37296444	65	M	mimiciv	7	2	WHITE	0	0	2	2	23	18	4	3	30	0	0	1	1	1	1	2	1	3	0	0	0	0	0	1	0	0	0	4
37915470	65	M	mimiciv	9	2	WHITE	0	0	2	1	51	35	3	0	40	0	0	1	0	1	1	1	1	3	0	0	0	0	0	1	0	0	0	6
38445324	65	F	mimiciv	10	2	WHITE	0	0	5	5	37	33	2	1	29	0	0	1	1	1	1	2	1	3	0	1	0	0	0	1	1	0	0	7
39147749	65	F	mimiciv	5	2	HISPANIC/LATINO	0	0	4	4	41	34	3	2	35	0	0	0	0	1	1	2	1	3	0	0	0	0	0	0	0	1	1	8
39939586	65	F	mimiciv	16	2	WHITE	0	0	9	9	82	78	8	7	26	0	0	1	1	1	1	2	1	3	1	1	0	0	0	1	1	0	0	8
30092367	64	F	mimiciv	7	2	WHITE	0	0	7	6	49	40	6	5	50	0	0	1	1	1	1	2	1	3	0	0	0	0	0	0	0	0	1	9
31378067	64	M	mimiciv	5	2	WHITE	0	0	5	5	91	85	8	7	45	0	0	1	1	1	1	2	1	3	0	0	0	0	0	0	0	0	0	4
32491957	64	M	mimiciv	23	2	WHITE	0	0	6	5	40	28	3	2	36	0	0	1	1	1	1	2	1	3	0	1	0	0	0	1	0	0	0	5
33087269	64	F	mimiciv	8	2	WHITE	0	0	6	5	62	47	7	4	33	0	0	0	1	1	1	0	0	3	0	1	0	0	0	1	1	0	0	7
34110734	64	M	mimiciv	6	2	WHITE	0	0	7	7	46	32	5	2	21	0	0	1	1	1	1	2	1	3	0	0	0	0	0	0	1	1	1	9
34411856	64	F	mimiciv	10	2	WHITE	0	0	4	4	44	33	3	2	30	0	0	1	1	1	1	2	1	3	0	1	0	0	0	0	1	0	0	5
34490485	64	M	mimiciv	5	2	UNKNOWN	0	0	6	5	37	22	3	2	30	0	0	1	1	1	1	2	1	3	0	0	0	0	0	1	1	0	0	5
34793984	64	M	mimiciv	8	2	WHITE	0	0	7	6	27	22	6	5	37	0	0	1	1	1	1	2	1	3	0	0	0	0	0	1	1	0	0	5
35021545	64	F	mimiciv	25	2	WHITE	0	0	9	9	40	28	6	3	34	0	0	1	1	1	1	2	1	3	0	1	0	0	0	0	1	1	0	9
36682537	64	M	mimiciv	6	2	WHITE	0	0	13	9	94	58	7	2	39	0	0	0	1	3	1	3	1	3	0	0	0	0	0	0	0	0	1	9
36935745	64	F	mimiciv	6	2	WHITE	0	0	5	5	28	21	4	3	40	0	0	1	1	1	1	2	1	3	0	1	0	0	0	0	0	0	0	6
37241550	64	M	mimiciv	10	2	WHITE	0	0	11	11	77	75	11	10	41	0	0	1	1	1	1	2	1	3	0	0	0	0	0	1	0	0	0	4
37264012	64	F	mimiciv	11	2	WHITE	0	0	4	4	62	56	4	3	32	0	0	0	1	1	1	0	0	3	0	0	0	0	0	0	0	0	0	3
37373881	64	F	mimiciv	5	2	WHITE	0	0	7	7	44	33	4	3	41	0	0	1	1	1	1	0	0	3	0	1	1	0	0	0	0	0	0	6
37445290	64	F	mimiciv	16	2	HISPANIC/LATINO	0	0	5	4	43	32	6	3	36	0	0	1	1	2	1	2	1	3	0	1	0	0	0	0	1	0	0	6
37880486	64	M	mimiciv	5	2	WHITE	0	0	5	3	54	36	3	0	32	0	0	0	1	2	1	1	1	3	0	0	0	0	0	0	1	0	1	6
38086796	64	F	mimiciv	5	2	WHITE	0	0	4	4	30	30	3	2	21	0	0	1	0	1	1	0	0	3	0	1	0	0	0	0	0	0	1	10
38213820	64	M	mimiciv	8	2	OTHER	0	0	5	4	25	14	4	3	27	0	0	1	1	1	1	2	1	3	0	0	0	0	0	1	0	0	0	4
39191319	64	M	mimiciv	7	2	WHITE	0	0	10	9	31	24	4	3	26	0	0	1	1	1	1	2	1	3	1	0	0	0	0	1	1	0	0	6
39963902	64	M	mimiciv	5	2	OTHER	0	0	8	7	68	48	4	1	33	0	0	1	1	1	1	2	1	3	0	0	0	0	0	0	0	1	1	8
30841557	63	M	mimiciv	11	2	WHITE	0	0	6	5	41	34	5	2	25	0	0	1	1	2	1	0	0	3	0	0	0	0	0	0	1	0	0	5
31265681	63	M	mimiciv	6	2	WHITE	0	0	6	6	61	60	6	5	28	0	0	1	0	1	1	0	0	3	0	1	0	0	0	0	1	0	1	11
32560255	63	M	mimiciv	6	2	WHITE	0	0	5	4	31	15	2	1	30	0	0	1	0	1	1	3	1	3	0	0	0	0	0	0	0	0	1	9
32664291	63	F	mimiciv	6	2	WHITE	0	0	4	4	32	32	2	1	19	0	0	1	1	1	1	2	1	3	0	0	0	0	0	0	1	0	0	5
32906022	63	F	mimiciv	8	2	WHITE	0	0	2	2	28	24	3	2	34	0	0	1	1	1	1	2	1	3	0	1	0	0	0	1	0	0	0	5
33623519	63	M	mimiciv	4	2	WHITE	0	0	2	2	33	22	4	3	30	0	0	1	1	1	1	2	1	3	0	0	0	0	0	1	1	0	0	5
33712277	63	M	mimiciv	7	2	WHITE	0	0	2	2	39	39	7	6	32	0	0	1	0	1	1	0	0	3	0	0	0	0	0	0	0	0	0	3
34557648	63	M	mimiciv	4	2	WHITE	0	0	9	5	78	41	7	2	33	0	0	0	0	3	1	3	1	3	0	0	0	0	0	0	0	1	1	12
34626636	63	M	mimiciv	4	2	OTHER	0	0	4	4	29	17	4	3	30	0	0	1	1	2	1	2	1	3	0	0	0	0	0	0	0	0	0	4
34690246	63	F	mimiciv	48	2	WHITE	0	0	2	2	28	25	2	1	35	0	0	1	0	1	1	0	0	3	0	1	0	0	0	0	0	0	0	4
34885021	63	M	mimiciv	8	2	BLACK/AFRICAN AMERICAN	0	0	4	2	53	35	5	0	29	0	0	0	0	1	1	0	0	3	0	0	0	0	0	0	1	0	0	4
35181536	63	M	mimiciv	7	2	WHITE	0	0	7	6	39	27	4	3	33	0	0	1	0	1	1	2	1	3	0	0	0	0	0	0	0	1	1	10
35993773	63	M	mimiciv	15	2	WHITE	0	0	4	4	31	29	4	3	24	0	0	1	1	1	1	2	1	3	0	0	0	0	0	1	0	0	0	6
36643323	63	F	mimiciv	5	2	WHITE	0	0	6	6	32	32	6	5	28	0	0	1	1	1	1	0	0	3	0	0	0	0	0	1	0	0	0	4
37280139	63	M	mimiciv	3	2	BLACK/AFRICAN AMERICAN	0	0	5	3	31	17	3	0	20	0	0	0	1	2	1	0	0	3	0	1	0	0	0	0	0	0	0	4
38131394	63	F	mimiciv	6	2	UNKNOWN	0	0	8	8	56	44	8	7	45	0	0	1	1	1	1	2	1	3	0	0	0	0	0	1	0	0	1	7
39295426	63	M	mimiciv	12	2	WHITE	0	0	5	4	37	30	3	2	29	0	0	1	1	1	1	0	0	3	0	0	0	0	0	0	0	0	0	3
39687676	63	M	mimiciv	3	2	WHITE	0	0	2	1	40	33	4	3	28	0	0	1	0	1	1	2	1	3	0	0	0	0	0	0	1	0	0	6
31323823	62	M	mimiciv	11	2	OTHER	0	0	5	3	57	38	5	2	31	0	0	0	0	2	1	2	1	3	0	0	0	0	0	0	0	1	1	10
32003074	62	M	mimiciv	5	2	WHITE	0	0	4	4	42	31	2	1	22	0	0	1	1	1	1	1	1	3	0	0	0	0	0	1	0	0	0	5
32237373	62	F	mimiciv	2	2	OTHER	0	0	14	13	111	89	13	8	40	0	0	1	1	1	1	2	1	3	0	0	0	0	0	0	0	1	1	12
33836729	62	M	mimiciv	7	2	WHITE	0	0	8	6	54	33	5	2	40	0	0	0	0	1	1	0	0	3	0	0	0	0	0	0	0	0	1	5
33872943	62	F	mimiciv	10	2	BLACK/AFRICAN AMERICAN	0	0	7	6	59	51	6	5	20	0	0	0	0	1	1	0	0	3	0	0	0	0	0	0	0	0	1	5
34062484	62	M	mimiciv	9	2	WHITE	0	0	8	8	36	31	6	5	38	0	0	1	1	1	1	2	1	3	0	0	0	0	0	0	0	0	0	3
34212764	62	F	mimiciv	11	2	WHITE	0	0	5	3	49	30	3	0	26	0	0	0	0	2	1	0	0	3	0	0	0	0	0	0	1	0	1	6
34299120	62	M	mimiciv	7	2	OTHER	0	0	8	8	38	31	5	4	39	0	0	1	1	1	1	2	1	3	0	0	0	0	0	0	1	0	0	5
35358656	62	M	mimiciv	5	2	WHITE	0	0	8	7	52	41	4	1	33	0	0	0	1	1	1	2	1	3	0	0	0	0	0	0	0	1	0	4
36121759	62	M	mimiciv	4	2	WHITE	0	0	7	6	54	38	6	5	26	0	0	1	0	1	1	3	1	3	0	1	0	0	0	1	1	0	0	8
36859215	62	M	mimiciv	5	2	OTHER	0	0	6	6	24	24	3	2	24	0	0	1	1	3	1	0	0	3	0	0	0	0	0	0	0	0	0	3
37919897	62	F	mimiciv	15	2	WHITE	0	0	8	6	75	56	10	7	41	0	0	1	0	3	1	2	1	3	0	0	0	0	0	0	0	0	0	3
39084108	62	F	mimiciv	4	2	WHITE	0	0	5	4	43	32	4	1	27	0	0	0	0	1	1	0	0	3	0	0	0	0	0	0	0	0	1	9
30869091	61	M	mimiciv	4	2	WHITE	0	0	6	6	20	20	4	3	33	0	0	1	1	1	1	1	1	3	0	0	0	0	0	0	0	0	0	3
31796786	61	F	mimiciv	11	2	BLACK/AFRICAN AMERICAN	0	0	4	4	25	21	5	4	30	0	0	1	1	1	1	1	1	3	0	0	0	0	0	0	0	0	0	3
31986479	61	M	mimiciv	5	2	WHITE	0	0	4	4	42	35	4	3	44	0	0	1	1	1	1	1	1	3	0	0	0	0	0	0	1	0	1	6
32502978	61	M	mimiciv	16	2	WHITE	0	0	13	11	82	59	10	5	48	0	0	1	1	1	1	2	1	3	0	1	0	0	0	1	1	1	0	7
33816659	61	F	mimiciv	7	2	WHITE	0	0	3	3	42	28	5	2	15	0	0	1	1	2	1	3	1	3	0	1	0	0	0	1	0	0	0	5
34433986	61	M	mimiciv	11	2	BLACK/AFRICAN AMERICAN	0	0	9	9	18	18	3	2	33	0	0	1	1	1	1	0	0	3	0	0	0	0	0	1	1	0	0	6
35846932	61	F	mimiciv	24	2	WHITE	0	0	3	3	76	66	3	3	44	0	0	1	0	2	1	2	1	3	0	0	0	0	0	0	0	1	0	6
36344043	61	M	mimiciv	7	2	WHITE	0	0	2	1	17	15	1	0	20	0	0	0	0	3	1	0	0	3	1	0	0	0	0	1	0	0	0	6
36469600	61	F	mimiciv	6	2	BLACK/AFRICAN AMERICAN	0	0	5	5	25	21	6	5	33	0	0	1	1	1	1	1	1	3	0	0	0	0	0	0	0	0	0	3
36898364	61	F	mimiciv	6	2	HISPANIC/LATINO	0	0	3	3	30	25	3	2	31	0	0	1	1	2	1	2	1	3	0	1	0	0	0	0	1	0	0	6
30201379	60	F	mimiciv	5	2	ASIAN	0	0	4	4	23	16	4	3	30	0	0	1	1	1	1	1	1	2	0	0	1	0	0	0	0	0	0	3
30268637	60	F	mimiciv	7	2	ASIAN	0	0	8	8	23	18	7	6	30	0	0	1	0	1	1	1	1	2	0	0	0	0	0	0	0	1	0	3
30513396	60	M	mimiciv	6	2	WHITE	0	0	2	1	40	32	2	1	27	0	0	1	1	1	1	0	0	2	0	1	0	0	0	1	1	0	0	6
30797002	60	M	mimiciv	4	2	WHITE	0	0	4	4	33	33	4	3	37	0	0	1	1	1	1	1	1	2	0	0	0	0	0	1	1	0	0	5
31232065	60	M	mimiciv	6	2	WHITE	0	0	9	8	50	35	7	4	34	0	0	1	0	2	1	1	1	2	0	0	0	0	0	0	0	1	1	5
31696098	60	M	mimiciv	5	2	WHITE	0	0	11	9	46	28	7	4	46	0	0	1	1	1	1	2	1	2	0	0	0	0	0	0	0	0	0	2
32550034	60	M	mimiciv	9	2	WHITE	0	0	5	4	51	37	1	0	31	0	0	0	0	1	1	2	1	2	1	0	0	0	0	1	1	0	1	13
32700227	60	F	mimiciv	7	2	HISPANIC/LATINO	0	0	2	1	38	27	1	0	19	0	0	0	0	1	1	1	1	2	0	1	0	0	0	1	1	0	0	5
33676410	60	M	mimiciv	7	2	UNKNOWN	0	0	5	4	32	30	3	2	20	0	0	1	1	1	1	0	0	2	0	0	0	0	0	0	0	0	1	8
34124538	60	M	mimiciv	4	2	UNKNOWN	0	0	3	3	23	16	2	1	35	0	0	1	1	1	1	2	1	2	0	0	0	0	0	0	0	0	0	2
35111572	60	M	mimiciv	13	2	UNKNOWN	0	0	6	5	95	84	8	7	30	0	0	1	1	1	1	1	1	2	0	0	0	0	0	0	0	0	0	2
36714689	60	M	mimiciv	6	2	UNKNOWN	0	0	10	9	51	37	8	5	43	0	0	1	0	2	1	2	1	2	0	0	0	0	0	0	0	1	1	7
36828819	60	M	mimiciv	8	2	WHITE	0	0	7	6	34	26	7	6	34	0	0	1	1	1	1	1	1	2	0	0	0	0	0	0	0	0	0	2
37001737	60	M	mimiciv	7	2	WHITE	0	0	5	5	22	21	5	4	29	0	0	1	1	1	1	2	1	2	0	0	0	0	0	0	1	0	0	3
37278226	60	F	mimiciv	4	2	BLACK/AFRICAN AMERICAN	0	0	3	2	28	13	4	3	27	0	0	1	1	1	1	1	1	2	0	0	0	0	0	0	0	0	0	2
37390263	60	F	mimiciv	6	2	WHITE	0	0	3	2	16	10	3	2	26	0	0	1	0	1	1	2	1	2	0	0	0	0	0	0	0	0	1	4
37576735	60	M	mimiciv	18	2	WHITE	0	0	9	8	65	43	5	2	19	0	0	1	0	1	1	2	1	2	0	0	0	0	0	0	0	1	1	7
38197697	60	M	mimiciv	38	2	WHITE	0	0	14	13	79	68	10	7	39	0	0	1	1	1	1	2	1	2	0	0	0	0	0	0	0	1	0	5
38326266	60	M	mimiciv	5	2	WHITE	0	0	4	3	18	18	3	2	32	0	0	1	0	1	1	1	1	2	0	0	0	0	1	0	0	1	0	9
30382695	59	M	mimiciv	5	2	WHITE	0	0	5	5	52	40	4	3	40	0	0	1	1	1	1	2	1	2	0	0	0	0	0	0	1	0	0	3
31164656	59	M	mimiciv	12	2	UNKNOWN	0	0	8	6	50	36	5	2	31	0	0	1	0	3	1	0	0	2	0	0	0	0	0	0	0	1	0	4
31895739	59	M	mimiciv	22	2	WHITE	0	0	15	11	78	51	8	3	36	0	0	0	1	1	1	3	1	2	0	0	0	0	0	0	0	0	0	2
32010927	59	M	mimiciv	11	2	WHITE	0	0	13	12	50	35	8	5	35	0	0	1	1	2	1	3	1	2	0	0	0	0	0	0	1	1	1	6
32269408	59	M	mimiciv	25	2	UNKNOWN	0	0	7	5	63	49	4	4	29	0	0	1	0	2	1	2	1	2	0	1	0	0	0	0	0	0	0	3
32405086	59	M	mimiciv	6	2	UNABLE TO OBTAIN	0	0	4	4	36	29	5	2	28	0	0	0	0	1	1	0	0	2	0	0	0	0	0	0	0	1	0	5
32448257	59	F	mimiciv	47	2	WHITE	0	0	3	3	37	33	2	1	32	0	0	0	0	1	1	2	1	2	0	0	0	0	0	0	1	1	1	9
32793679	59	M	mimiciv	10	2	WHITE	0	0	4	4	44	37	3	2	26	0	0	0	0	1	1	0	0	2	0	0	0	0	0	0	1	0	0	4
33326216	59	M	mimiciv	6	2	WHITE	0	0	5	4	37	37	6	5	46	0	0	1	0	1	1	2	1	2	0	0	0	0	0	0	0	0	0	3
33350840	59	M	mimiciv	9	2	BLACK/AFRICAN AMERICAN	0	0	6	5	52	43	5	2	33	0	0	0	0	1	1	3	1	2	0	0	0	0	0	0	0	1	0	5
33549544	59	M	mimiciv	8	2	WHITE	0	0	4	4	27	25	1	0	22	0	0	1	1	1	1	1	1	2	0	0	0	0	0	1	0	0	0	3
33651934	59	F	mimiciv	14	2	UNKNOWN	0	0	4	3	54	42	5	2	28	0	0	0	0	1	1	2	1	2	0	0	0	0	0	0	0	0	0	2
34842079	59	F	mimiciv	10	2	UNABLE TO OBTAIN	0	0	7	4	56	42	6	3	31	0	0	0	0	1	1	0	0	2	0	0	0	0	0	0	0	0	0	2
35152770	59	M	mimiciv	19	2	WHITE	0	0	2	1	39	30	5	2	26	0	0	0	0	2	1	2	1	2	0	0	0	0	0	0	0	1	1	6
36256638	59	F	mimiciv	7	2	WHITE	0	0	3	2	77	62	4	1	40	0	0	0	1	1	1	2	1	2	1	0	0	0	0	1	1	0	0	6
36419736	59	M	mimiciv	15	2	WHITE	0	0	4	4	20	20	3	2	18	0	0	0	1	1	1	0	0	2	0	0	0	0	0	0	0	0	0	2
36468116	59	F	mimiciv	20	2	UNABLE TO OBTAIN	0	0	7	4	63	31	6	1	29	0	0	0	0	1	1	1	1	2	0	0	0	0	0	0	0	1	1	11
37213427	59	M	mimiciv	6	2	WHITE	0	0	3	2	29	23	2	1	39	0	0	1	0	1	1	2	1	2	0	0	0	0	0	0	0	0	0	2
37515104	59	M	mimiciv	7	2	WHITE	0	0	4	2	44	21	5	2	29	0	0	0	0	1	1	0	0	2	1	0	0	0	0	1	0	0	0	4
31511556	58	M	mimiciv	9	2	WHITE	0	0	2	1	36	20	4	1	19	0	0	0	0	2	1	0	0	2	0	1	0	0	0	1	0	0	0	4
31758945	58	M	mimiciv	3	2	BLACK/AFRICAN AMERICAN	0	0	6	2	69	49	5	0	34	1	0	0	0	1	1	0	0	2	0	0	0	0	0	0	1	0	0	3
32053138	58	M	mimiciv	6	2	WHITE	0	0	5	5	36	29	5	4	37	0	0	1	1	1	1	2	1	2	0	0	0	0	0	0	0	0	0	3
32990751	58	M	mimiciv	5	2	WHITE	0	0	5	4	32	27	2	1	19	0	0	1	0	1	1	3	1	2	0	0	0	0	0	0	1	0	1	5
34147266	58	M	mimiciv	12	2	WHITE	0	0	7	7	34	23	6	5	33	0	0	1	1	1	1	2	1	2	0	0	0	0	0	1	1	0	0	5
37522099	58	M	mimiciv	32	2	WHITE	0	0	5	2	42	23	6	1	43	0	0	1	0	1	1	3	1	2	0	1	0	0	0	1	0	1	0	6
31355899	57	M	mimiciv	7	2	WHITE	0	0	9	6	49	30	10	5	35	0	0	1	0	1	1	3	1	2	0	0	0	0	0	0	1	1	1	9
31824623	57	M	mimiciv	5	2	WHITE	0	0	5	4	94	78	4	1	29	0	0	0	0	2	1	0	0	2	0	0	0	0	0	0	0	1	1	9
32298789	57	M	mimiciv	4	2	WHITE	0	0	3	3	27	20	1	0	19	0	0	1	1	1	1	2	1	2	0	0	0	0	0	0	0	0	0	2
32977162	57	M	mimiciv	5	2	WHITE	0	0	3	3	42	37	2	1	21	0	0	1	1	1	1	2	1	2	0	0	0	0	0	0	0	0	0	2
34036003	57	F	mimiciv	7	2	WHITE	0	0	5	1	46	20	5	0	31	0	0	0	0	1	1	3	1	2	0	0	0	0	0	0	0	1	0	3
34674357	57	M	mimiciv	8	2	UNABLE TO OBTAIN	0	0	4	4	41	41	3	2	23	0	0	1	1	1	1	1	1	2	0	0	0	0	0	1	0	0	0	3
35384177	57	M	mimiciv	12	2	WHITE	0	0	10	6	81	54	7	2	34	0	0	1	0	3	1	3	1	2	0	0	0	0	0	0	0	1	0	5
36052654	57	F	mimiciv	11	2	WHITE	0	0	4	1	51	33	6	1	21	0	0	0	0	2	1	2	1	2	0	0	0	0	0	1	1	0	0	5
36737006	57	M	mimiciv	43	2	WHITE	0	0	12	9	63	52	7	2	41	0	0	0	1	2	1	3	1	2	0	0	0	0	0	0	0	1	1	7
37017734	57	F	mimiciv	14	2	WHITE	0	0	3	2	42	38	3	2	35	0	0	0	0	1	1	1	1	2	0	0	0	0	0	0	0	0	0	2
37294956	57	F	mimiciv	19	2	BLACK/AFRICAN AMERICAN	0	0	7	6	60	53	3	2	41	0	0	1	1	1	1	2	1	2	0	0	0	0	0	0	1	0	0	4
37619014	57	M	mimiciv	8	2	WHITE	0	0	6	5	53	46	3	2	25	0	0	1	1	1	1	1	1	2	0	0	0	0	0	1	1	0	0	4
37685665	57	F	mimiciv	4	2	WHITE	0	0	2	2	39	32	2	1	27	0	0	0	0	1	1	0	0	2	0	0	0	0	0	0	0	0	0	2
38376767	57	M	mimiciv	7	2	WHITE	0	0	7	6	52	36	6	5	33	0	0	1	1	1	1	2	1	2	0	1	0	0	0	1	1	0	0	6
38982535	57	M	mimiciv	17	2	WHITE	0	0	5	5	32	32	3	2	24	0	0	0	1	1	1	0	0	2	0	0	0	0	0	0	1	0	1	9
30380809	56	M	mimiciv	4	2	WHITE	0	0	3	3	36	31	4	3	31	0	0	1	1	1	1	1	1	2	0	0	0	0	0	0	1	0	0	3
31112491	56	M	mimiciv	5	2	HISPANIC/LATINO	0	0	2	1	27	27	2	1	19	0	0	0	1	1	1	2	1	2	0	0	0	0	0	0	0	0	0	3
31444354	56	M	mimiciv	5	2	WHITE	0	0	15	14	101	81	12	9	50	0	0	1	1	1	1	2	1	2	0	0	0	0	0	0	0	1	0	5
31888762	56	M	mimiciv	8	2	WHITE	0	0	6	6	41	30	4	3	27	0	0	1	0	1	1	1	1	2	0	0	0	0	0	0	0	1	1	7
32028008	56	F	mimiciv	4	2	WHITE	0	0	6	6	64	46	7	4	34	0	0	0	1	1	1	2	1	2	0	0	0	0	0	0	1	0	1	9
32148217	56	F	mimiciv	6	2	WHITE	0	0	3	3	40	33	2	1	23	0	0	0	0	1	1	0	0	2	0	0	0	0	0	0	0	0	0	2
32353270	56	M	mimiciv	8	2	WHITE	0	0	5	4	34	29	3	2	35	0	0	1	1	3	1	2	1	2	0	0	0	0	0	0	0	0	0	2
32540313	56	M	mimiciv	10	2	AMERICAN INDIAN/ALASKA NATIVE	0	0	6	6	54	48	3	2	24	0	0	0	1	1	1	0	0	2	0	0	0	0	0	0	0	0	0	2
34501959	56	M	mimiciv	5	2	WHITE	0	0	8	8	32	27	4	3	41	0	0	1	1	1	1	2	1	2	0	0	0	0	0	1	1	0	0	5
36292187	56	M	mimiciv	3	2	ASIAN	0	0	8	7	24	17	5	4	33	0	0	1	1	1	1	0	0	2	0	0	0	0	0	1	0	0	0	3
36537777	56	M	mimiciv	5	2	ASIAN	0	0	8	7	42	26	6	3	32	0	0	1	0	1	1	2	1	2	0	0	0	0	0	0	0	1	0	5
37070673	56	M	mimiciv	8	2	WHITE	0	0	6	4	74	53	8	5	33	0	0	0	0	1	1	3	1	2	0	0	0	0	0	0	0	0	0	2
37315989	56	M	mimiciv	5	2	ASIAN	0	0	5	5	39	39	3	2	32	0	0	1	1	1	1	0	0	2	0	0	0	0	0	1	0	0	0	3
38616260	56	F	mimiciv	16	2	UNKNOWN	0	0	10	6	72	36	7	2	34	0	0	1	0	1	1	2	1	2	1	0	0	0	0	1	0	0	0	4
32404823	55	M	mimiciv	16	2	WHITE	0	0	6	5	29	22	4	3	33	0	0	1	1	1	1	2	1	2	0	0	0	0	0	0	0	0	0	2
33497213	55	F	mimiciv	3	2	UNABLE TO OBTAIN	0	0	3	3	27	24	1	0	35	0	0	1	0	2	1	0	0	2	0	0	0	0	0	0	0	0	0	2
34260882	55	M	mimiciv	17	2	WHITE	0	0	10	9	114	102	11	10	48	0	0	1	0	2	1	2	1	2	0	0	0	0	0	0	0	1	1	7
37746910	55	F	mimiciv	4	2	BLACK/AFRICAN AMERICAN	0	0	2	2	31	31	2	1	36	0	0	1	0	1	1	0	0	2	0	0	0	0	0	0	1	0	0	3
31224188	54	F	mimiciv	4	2	WHITE	0	0	3	2	42	38	2	1	22	0	0	0	0	2	1	0	0	2	0	0	0	0	0	0	0	0	1	4
31597943	54	M	mimiciv	7	2	WHITE	0	0	6	5	40	28	5	4	25	0	0	1	0	1	1	3	1	2	0	0	0	0	0	0	0	0	0	2
32289289	54	M	mimiciv	11	2	WHITE	0	0	8	8	25	25	6	5	29	0	0	1	1	1	1	1	1	2	0	1	0	0	0	1	1	0	0	6
33685949	54	F	mimiciv	12	2	BLACK/AFRICAN AMERICAN	0	0	11	9	34	20	8	5	32	0	0	1	1	1	1	0	0	2	1	0	0	0	0	1	0	1	0	6
33868788	54	M	mimiciv	13	2	WHITE	0	0	5	5	44	33	2	1	25	0	0	1	1	1	1	1	1	2	0	0	0	0	0	1	1	0	0	6
34042143	54	M	mimiciv	24	2	WHITE	0	0	5	3	45	24	5	2	47	0	0	1	1	1	1	3	1	2	0	0	0	0	0	0	1	0	0	4
37198258	54	F	mimiciv	5	2	WHITE	0	0	6	6	50	47	3	2	22	0	0	0	0	2	1	0	0	2	0	0	0	0	0	0	1	0	1	9
37614564	54	M	mimiciv	12	2	WHITE	0	0	12	12	37	37	6	5	25	0	0	1	0	1	1	2	1	2	0	0	0	0	0	0	1	1	0	6
38349851	54	F	mimiciv	6	2	WHITE	0	0	3	3	39	32	3	2	19	0	0	1	1	2	1	2	1	2	0	0	0	0	0	0	1	0	0	3
38548910	54	F	mimiciv	9	2	HISPANIC/LATINO	0	0	12	12	48	34	6	5	37	0	0	1	0	3	1	2	1	2	0	1	0	0	0	0	1	1	1	9
38588391	54	M	mimiciv	7	2	UNKNOWN	0	0	5	5	53	41	3	2	29	0	0	1	1	1	1	2	1	2	0	1	0	0	0	0	0	1	0	4
39837616	54	M	mimiciv	38	2	WHITE	0	0	13	10	90	54	8	3	37	0	0	0	0	3	1	3	1	2	0	0	0	0	0	1	0	1	0	6
32643659	53	M	mimiciv	7	2	WHITE	0	0	11	11	82	76	11	10	37	0	0	1	1	1	1	1	1	2	0	0	0	0	0	0	0	0	0	3
33124357	53	M	mimiciv	25	2	WHITE	0	0	6	6	44	39	4	3	29	0	0	0	0	1	1	2	1	2	0	0	0	0	0	0	0	1	0	3
33380030	53	F	mimiciv	8	2	WHITE	0	0	4	4	39	32	6	5	34	0	0	1	1	2	1	2	1	2	0	0	0	0	0	1	0	0	0	4
33957314	53	M	mimiciv	5	2	WHITE	0	0	7	4	53	34	4	1	26	0	0	0	1	1	1	0	0	2	0	1	0	0	1	0	0	0	0	9
33969080	53	F	mimiciv	12	2	BLACK/AFRICAN AMERICAN	0	0	8	8	31	26	3	2	24	0	0	1	1	1	1	2	1	2	0	0	0	0	0	0	1	0	0	3
35965822	53	M	mimiciv	6	2	WHITE	0	0	8	8	44	42	7	6	31	0	0	1	0	1	1	2	1	2	0	1	0	0	0	1	0	1	0	7
36676486	53	M	mimiciv	6	2	WHITE	0	0	6	5	62	46	4	1	33	0	0	1	1	1	1	0	0	2	0	0	0	0	0	0	0	1	0	3
37132783	53	F	mimiciv	7	2	ASIAN	0	0	6	5	33	14	7	4	32	0	0	1	0	1	1	3	1	2	0	1	0	0	0	0	0	1	1	9
37879328	53	M	mimiciv	2	2	WHITE	0	0	8	7	50	39	5	2	19	0	0	0	0	1	1	2	1	2	0	0	0	0	0	0	1	1	0	6
39335454	53	M	mimiciv	7	2	AMERICAN INDIAN/ALASKA NATIVE	0	0	14	13	77	61	9	6	47	0	0	1	1	1	1	2	1	2	0	0	0	0	0	0	0	1	0	5
32414388	52	M	mimiciv	8	2	WHITE	0	0	3	3	22	15	2	1	35	0	0	1	0	1	1	3	1	2	0	0	0	0	0	1	1	0	0	4
32953055	52	M	mimiciv	22	2	WHITE	0	0	12	11	65	49	7	4	25	0	0	1	0	3	1	1	1	2	0	0	0	0	0	0	0	1	0	5
33241412	52	F	mimiciv	7	2	WHITE	0	0	7	6	22	11	7	4	27	0	0	1	1	1	1	0	0	2	0	0	0	0	0	0	0	0	0	2
34823722	52	M	mimiciv	24	2	UNKNOWN	0	0	9	8	71	54	7	2	33	0	0	1	1	1	1	1	1	2	0	0	0	0	0	1	0	0	0	4
36277946	52	M	mimiciv	8	2	WHITE	0	0	5	5	33	33	4	3	33	0	0	1	1	2	1	1	1	2	0	0	0	0	0	0	1	0	0	3
37963361	52	M	mimiciv	7	2	ASIAN	0	0	3	3	27	27	2	1	31	0	0	1	0	1	1	0	0	2	0	0	0	0	0	0	0	0	0	2
39535943	52	M	mimiciv	6	2	WHITE	0	0	3	1	44	21	6	1	19	0	0	1	0	2	1	2	1	2	0	1	0	0	0	1	0	1	0	5
39715273	52	M	mimiciv	9	2	WHITE	0	0	9	9	67	63	6	5	26	0	0	0	1	1	1	0	0	2	0	0	0	0	0	1	1	0	0	4
39767683	52	M	mimiciv	10	2	WHITE	0	0	10	9	105	85	10	7	44	0	0	1	0	2	1	2	1	2	0	0	0	0	0	0	0	1	1	7
39952814	52	M	mimiciv	12	2	WHITE	0	0	11	10	47	40	3	2	20	0	0	0	1	3	1	0	0	2	1	0	0	0	0	0	0	1	0	6
30724997	51	F	mimiciv	5	2	WHITE	0	0	4	2	41	28	4	1	23	0	0	0	0	3	1	0	0	2	0	0	0	0	0	0	0	1	0	3
31329633	51	F	mimiciv	22	2	WHITE	0	0	5	4	49	33	3	0	30	0	0	0	1	1	1	3	1	2	0	0	0	0	0	0	0	0	1	8
31446791	51	M	mimiciv	5	2	WHITE	0	0	6	5	48	32	7	4	29	0	0	1	1	2	1	2	1	2	0	0	0	0	0	0	1	0	0	4
33434216	51	M	mimiciv	5	2	WHITE	0	0	10	9	78	70	10	9	33	0	0	1	0	1	1	0	0	2	0	0	0	0	0	0	1	0	0	3
33690307	51	M	mimiciv	16	2	WHITE	0	0	9	8	40	24	7	4	27	0	0	1	1	1	1	2	1	2	0	0	0	0	0	0	0	1	0	5
34841002	51	F	mimiciv	7	2	WHITE	0	0	3	2	49	42	2	1	24	0	0	0	0	2	1	0	0	2	0	1	0	0	0	0	0	0	0	3
35924959	51	M	mimiciv	8	2	WHITE	0	0	9	8	91	79	7	6	30	0	0	1	0	1	1	2	1	2	0	0	0	0	0	1	0	0	0	3
37979918	51	F	mimiciv	7	2	WHITE	0	0	3	2	55	47	3	2	23	0	0	0	0	1	1	0	0	2	0	1	1	0	0	0	0	0	0	4
38323710	51	F	mimiciv	19	2	WHITE	0	0	10	10	57	46	6	3	27	0	0	1	0	2	1	1	1	2	0	0	0	0	0	0	0	1	0	5
39315598	51	M	mimiciv	2	2	BLACK/AFRICAN AMERICAN	0	0	8	7	7	7	5	4	28	0	0	1	0	1	1	0	0	2	0	0	0	0	0	0	1	0	0	3
30108461	50	F	mimiciv	6	2	WHITE	0	0	9	9	56	46	3	2	22	0	0	0	0	1	1	2	1	1	0	0	0	0	0	0	0	1	0	4
32263500	50	F	mimiciv	10	2	UNKNOWN	0	0	4	2	46	27	4	1	24	0	0	0	0	3	1	2	1	1	0	0	0	0	0	0	0	0	1	7
33368925	50	M	mimiciv	7	2	WHITE	0	0	2	2	37	32	6	5	19	0	0	1	1	2	1	2	1	1	0	0	0	0	0	1	1	0	0	4
30857157	49	M	mimiciv	4	2	WHITE	0	0	9	8	33	22	5	4	17	0	0	1	1	1	1	2	1	1	0	0	0	0	0	1	0	0	0	3
30964824	49	F	mimiciv	9	2	UNKNOWN	0	0	4	4	50	47	2	1	24	0	0	1	1	2	1	2	1	1	1	0	0	0	0	0	0	0	0	2
31703381	49	M	mimiciv	8	2	WHITE	0	0	9	9	52	38	8	5	29	0	0	1	0	1	1	2	1	1	0	0	0	0	0	0	0	1	0	4
32675919	49	F	mimiciv	14	2	WHITE	0	0	4	3	43	36	1	0	15	0	0	1	0	1	1	2	1	1	0	0	0	0	0	1	1	0	0	5
34121991	49	F	mimiciv	7	2	HISPANIC/LATINO	0	0	3	2	39	25	4	1	35	0	0	0	0	1	1	0	0	1	0	0	0	0	0	0	0	0	1	8
35067591	49	M	mimiciv	9	2	BLACK/AFRICAN AMERICAN	0	0	4	3	53	52	3	2	29	0	0	0	0	1	1	0	0	1	0	0	0	0	0	0	1	0	0	2
36154799	49	M	mimiciv	5	2	WHITE	0	0	6	5	16	14	4	3	25	0	0	1	0	1	1	0	0	1	0	0	0	0	0	1	0	0	0	3
37636928	49	M	mimiciv	6	2	OTHER	0	0	6	6	22	20	5	4	21	0	0	1	1	1	1	2	1	1	0	1	0	0	0	0	0	0	0	3
39069482	49	M	mimiciv	3	2	UNABLE TO OBTAIN	0	0	11	9	79	56	8	5	28	0	0	0	0	1	1	0	0	1	0	0	0	0	0	1	0	0	0	2
32169994	48	F	mimiciv	22	2	OTHER	0	0	7	3	74	38	6	1	28	0	0	0	0	3	1	3	1	1	0	0	0	0	0	0	0	1	0	2
33928476	48	M	mimiciv	7	2	OTHER	0	0	3	3	34	34	3	2	22	0	0	1	0	1	1	0	0	1	0	0	0	0	0	0	0	0	0	1
35949038	48	M	mimiciv	15	2	WHITE	0	0	7	6	58	43	4	1	19	0	0	0	0	1	1	0	0	1	0	1	0	0	0	0	0	1	0	5
38185608	48	F	mimiciv	5	2	HISPANIC/LATINO	0	0	2	2	27	27	1	0	24	0	0	0	0	1	1	0	0	1	0	0	0	0	0	0	1	0	0	2
38419239	48	F	mimiciv	8	2	UNKNOWN	0	0	12	12	56	45	6	5	41	0	0	1	1	1	1	2	1	1	0	0	0	0	0	0	0	1	0	2
39324967	48	M	mimiciv	27	2	WHITE	0	0	6	4	58	39	5	0	26	0	0	1	0	1	1	0	0	1	0	1	0	0	0	0	0	0	1	4
32147120	47	F	mimiciv	5	2	WHITE	0	0	8	8	45	40	4	3	37	0	0	1	0	1	1	2	1	1	0	0	0	0	0	0	0	1	0	4
33945955	47	M	mimiciv	4	2	BLACK/AFRICAN AMERICAN	0	0	3	2	29	27	1	0	20	0	0	0	0	1	1	0	0	1	0	0	0	0	0	0	0	1	0	2
34217701	47	F	mimiciv	6	2	WHITE	0	0	3	3	41	38	4	3	37	0	0	1	1	2	1	0	0	1	0	0	0	0	0	0	1	1	0	4
35090925	47	M	mimiciv	5	2	UNKNOWN	0	0	6	6	25	20	3	2	25	0	0	1	1	1	1	1	1	1	0	0	0	0	0	1	0	0	0	3
36319561	47	F	mimiciv	16	2	BLACK/AFRICAN AMERICAN	0	0	6	5	42	38	2	1	25	0	0	0	0	1	1	0	0	1	0	1	0	0	0	0	0	0	0	2
33225873	46	M	mimiciv	11	2	WHITE	0	0	8	8	40	37	7	6	31	0	0	1	0	1	1	2	1	1	0	1	0	0	0	0	0	0	0	2
33466585	46	M	mimiciv	11	2	HISPANIC/LATINO	0	0	5	5	38	34	3	2	33	0	0	1	1	1	1	2	1	1	0	0	0	0	0	1	1	0	0	4
33878496	46	M	mimiciv	31	2	WHITE	0	0	11	7	79	54	6	1	33	0	0	0	0	1	1	3	1	1	0	0	0	0	0	0	0	1	0	4
35969532	46	F	mimiciv	33	2	WHITE	0	0	7	5	48	30	5	2	32	0	0	1	1	1	1	0	0	1	0	0	0	0	0	0	0	1	0	3
36961084	46	M	mimiciv	8	2	UNKNOWN	0	0	7	5	57	36	4	1	32	0	0	1	1	2	1	3	1	1	0	0	0	0	0	0	1	0	0	3
37320089	46	M	mimiciv	41	2	UNKNOWN	0	0	7	7	60	52	4	3	38	0	0	1	0	1	1	1	1	1	0	1	0	0	0	0	0	1	0	5
31345496	45	M	mimiciv	9	2	ASIAN	0	0	2	2	25	18	4	1	30	0	0	1	0	1	1	0	0	1	0	1	0	0	0	0	0	1	0	5
31997108	45	F	mimiciv	5	2	WHITE	0	0	3	3	44	39	5	4	41	0	0	1	1	1	1	2	1	1	0	0	0	0	0	0	0	0	0	2
36302596	45	M	mimiciv	55	2	WHITE	0	0	11	9	90	63	7	2	27	0	0	0	0	3	1	3	1	1	0	0	0	0	0	0	0	1	0	4
38194573	45	F	mimiciv	12	2	ASIAN	0	0	4	4	30	16	4	1	29	0	0	1	1	1	1	1	1	1	0	0	0	0	0	1	1	0	0	5
30752846	44	M	mimiciv	4	2	UNABLE TO OBTAIN	0	0	6	4	38	24	3	0	22	0	0	1	0	2	1	0	0	1	0	0	0	0	0	0	0	0	0	1
32288398	43	M	mimiciv	8	2	WHITE	0	0	3	2	36	29	2	1	20	0	0	0	0	1	1	2	1	1	0	0	0	0	0	0	0	0	0	1
34426265	43	F	mimiciv	23	2	BLACK/AFRICAN AMERICAN	0	0	3	3	29	24	1	0	21	0	0	1	0	1	1	2	1	1	0	1	0	0	0	0	1	0	0	3
35623256	43	F	mimiciv	4	2	WHITE	0	0	6	4	44	25	4	1	26	0	0	0	0	2	1	0	0	1	0	0	0	0	0	0	0	1	0	2
37031730	43	M	mimiciv	7	2	BLACK/AFRICAN AMERICAN	0	0	8	7	36	35	3	2	28	0	0	0	0	1	1	2	1	1	0	0	0	0	0	0	0	0	0	1
37211838	43	F	mimiciv	5	2	UNKNOWN	0	0	8	8	73	70	6	5	39	0	0	1	1	2	1	0	0	1	0	0	0	0	0	0	0	0	0	1
31459516	42	F	mimiciv	21	2	WHITE	0	0	7	7	74	66	6	5	28	0	0	0	1	2	1	0	0	1	0	0	0	0	0	0	0	0	1	7
34502097	42	M	mimiciv	22	2	HISPANIC/LATINO	0	0	4	3	52	37	5	2	42	0	0	1	0	1	1	0	0	1	0	0	0	0	0	0	0	0	0	1
35999512	42	M	mimiciv	46	2	WHITE	0	0	11	10	61	41	8	5	31	0	0	1	1	1	1	0	0	1	0	0	0	0	0	0	0	1	0	4
33400256	41	M	mimiciv	2	2	OTHER	0	0	12	8	86	60	8	3	44	0	0	1	1	3	1	3	1	1	0	0	0	0	0	1	1	0	0	3
33755202	41	M	mimiciv	5	2	WHITE	0	0	5	4	41	34	2	1	19	0	0	0	0	1	1	0	0	1	0	0	0	0	0	0	0	0	0	1
38904419	41	M	mimiciv	13	2	WHITE	0	0	10	9	69	54	9	6	23	0	0	1	0	2	1	0	0	1	0	0	0	0	0	0	0	0	0	1
39674794	41	M	mimiciv	17	2	WHITE	0	0	7	3	42	20	6	1	23	1	0	0	0	1	1	2	1	1	0	0	0	0	0	1	0	0	0	2
39828630	41	M	mimiciv	4	2	WHITE	0	0	2	2	20	20	1	0	16	0	0	1	1	1	1	0	0	1	0	0	0	0	0	1	1	0	0	4
32886606	40	F	mimiciv	15	2	WHITE	0	0	4	4	96	93	7	6	34	0	0	0	0	1	1	1	1	0	1	0	0	0	0	0	0	1	1	12
34712679	40	M	mimiciv	8	2	WHITE	0	0	4	4	25	21	2	1	29	0	0	1	0	1	1	1	1	0	0	0	0	0	0	0	1	0	0	2
35360318	40	M	mimiciv	14	2	HISPANIC/LATINO	0	0	12	11	70	58	5	2	35	0	0	1	0	1	1	3	1	0	0	0	0	0	0	0	0	1	0	3
37014871	40	M	mimiciv	8	2	WHITE	0	0	10	9	55	44	5	2	18	0	0	1	0	1	1	0	0	0	0	0	0	0	0	0	0	1	0	1
37755482	40	F	mimiciv	12	2	WHITE	0	0	4	4	71	67	2	1	24	0	0	0	0	2	1	2	1	0	0	1	0	0	0	0	1	1	0	3
39441787	40	F	mimiciv	6	2	ASIAN	0	0	16	14	65	46	9	6	40	0	0	1	1	2	1	2	1	0	0	0	0	0	0	0	0	1	0	1
39785216	40	M	mimiciv	19	2	WHITE	0	0	2	2	37	33	4	3	33	0	0	1	1	2	1	0	0	0	1	0	0	0	0	0	0	1	0	2
34068215	39	F	mimiciv	6	2	WHITE	0	0	7	3	57	25	5	0	26	0	0	0	1	3	1	3	1	0	0	0	0	0	0	0	1	0	0	1
32353467	38	F	mimiciv	4	2	WHITE	0	0	7	4	48	33	7	2	33	0	0	1	0	1	1	0	0	0	0	0	0	0	0	0	0	1	0	3
33198006	38	M	mimiciv	6	2	UNKNOWN	0	0	3	2	21	10	4	1	32	0	0	1	0	3	1	2	1	0	0	0	0	0	0	0	0	0	0	0
33620123	38	M	mimiciv	6	2	WHITE	0	0	7	6	24	17	5	2	18	0	0	0	1	1	1	0	0	0	0	0	0	0	0	0	0	1	0	1
34358848	38	M	mimiciv	17	2	UNKNOWN	0	0	6	3	62	40	8	3	40	0	0	1	1	1	1	3	1	0	0	1	0	0	0	0	0	0	0	1
34850631	38	F	mimiciv	9	2	BLACK/AFRICAN AMERICAN	0	0	5	5	20	20	3	2	25	0	0	1	0	2	1	0	0	0	0	1	0	0	0	0	0	0	0	1
39241249	38	F	mimiciv	4	2	BLACK/AFRICAN AMERICAN	0	0	4	4	41	40	3	2	21	0	0	1	1	1	1	0	0	0	0	0	0	0	0	0	0	0	0	0
31649829	37	M	mimiciv	8	2	WHITE	0	0	6	5	34	27	5	4	42	0	0	1	0	1	1	0	0	0	0	0	0	0	0	0	0	0	0	0
33316146	37	F	mimiciv	2	2	ASIAN	0	0	7	5	56	37	4	1	31	0	0	0	1	2	1	0	0	0	0	0	0	0	0	0	0	0	1	2
37673265	37	F	mimiciv	5	2	WHITE	0	0	8	8	61	57	3	2	23	0	0	1	1	1	1	2	1	0	0	0	0	0	0	0	0	1	0	1
38561101	37	F	mimiciv	4	2	BLACK/AFRICAN AMERICAN	0	0	2	2	32	25	1	0	21	0	0	0	0	2	1	2	1	0	0	0	0	0	0	0	0	0	0	0
39040305	37	M	mimiciv	12	2	WHITE	0	0	7	7	62	54	5	4	41	0	0	1	0	2	1	2	1	0	0	0	0	0	0	0	0	1	0	3
30908128	35	M	mimiciv	8	2	WHITE	0	0	7	6	74	66	4	3	25	0	0	1	0	1	1	0	0	0	0	0	0	0	1	0	0	0	0	6
31148264	35	M	mimiciv	34	2	BLACK/AFRICAN AMERICAN	0	0	9	8	76	57	4	1	25	0	0	1	1	2	1	2	1	0	0	0	0	0	0	0	1	1	0	4
31497186	35	M	mimiciv	5	2	UNKNOWN	0	0	3	3	36	36	3	2	33	0	0	1	0	1	1	0	0	0	0	0	0	0	0	0	0	0	0	0
36905825	35	F	mimiciv	7	2	ASIAN	0	0	4	4	23	19	3	2	26	0	0	1	0	1	1	0	0	0	0	0	0	0	0	0	0	0	0	0
33160347	33	M	mimiciv	8	2	WHITE	0	0	3	2	52	41	4	1	33	0	0	0	0	1	1	0	0	0	0	0	0	0	0	0	0	0	0	0
34806087	33	F	mimiciv	13	2	WHITE	0	0	3	3	39	39	2	1	29	0	0	1	0	1	1	0	0	0	0	0	0	0	0	0	0	0	0	0
30247197	32	F	mimiciv	51	2	BLACK/AFRICAN AMERICAN	0	0	12	11	51	40	8	5	33	0	0	1	1	2	1	3	1	0	0	1	0	0	0	0	0	1	0	2
30323801	32	M	mimiciv	42	2	UNKNOWN	0	0	6	5	47	36	6	3	31	0	0	1	0	1	1	0	0	0	0	0	0	0	0	1	0	0	1	3
39891745	32	F	mimiciv	38	2	WHITE	0	0	3	3	40	40	2	1	23	0	0	0	0	2	1	2	1	0	0	0	0	0	0	0	0	0	0	0
34181283	31	M	mimiciv	5	2	WHITE	0	0	7	6	38	30	8	5	47	0	0	1	1	1	1	2	1	0	0	0	0	0	0	0	0	0	0	1
31003171	30	M	mimiciv	2	2	ASIAN	0	0	12	9	67	44	8	3	38	0	0	0	0	3	1	3	1	0	0	0	0	0	0	0	0	1	1	7
36052458	29	F	mimiciv	7	2	WHITE	0	0	5	5	42	39	5	4	42	0	0	1	0	1	1	0	0	0	0	1	0	0	0	1	0	0	0	2
38372401	29	M	mimiciv	3	2	HISPANIC/LATINO	0	0	2	1	22	22	3	2	35	0	0	1	0	1	1	0	0	0	0	0	0	0	0	0	0	1	0	1
38471289	29	F	mimiciv	7	2	ASIAN	0	0	10	10	48	44	4	4	34	0	0	1	1	1	1	0	0	0	0	0	0	0	0	0	0	0	0	0
31547687	28	F	mimiciv	4	2	WHITE	0	0	4	3	64	64	6	5	39	0	0	1	0	1	1	0	0	0	0	0	0	0	0	0	0	0	0	0
38011728	28	M	mimiciv	108	2	UNKNOWN	0	0	10	9	60	53	5	4	35	0	0	1	0	1	1	0	0	0	0	0	1	0	0	0	0	1	0	4
39687318	28	F	mimiciv	5	2	WHITE	0	0	3	1	44	26	4	1	29	0	0	0	0	1	1	0	0	0	0	0	0	0	0	0	0	0	0	0
39604265	27	F	mimiciv	7	2	WHITE	0	0	4	4	23	23	1	1	32	0	0	1	0	3	1	0	0	0	0	0	0	0	0	0	0	0	0	0
39060133	26	M	mimiciv	6	2	UNKNOWN	0	0	4	4	17	10	2	1	34	0	0	1	0	1	1	2	1	0	0	0	0	0	0	0	0	0	0	0
34263977	25	F	mimiciv	29	2	HISPANIC/LATINO	0	0	9	8	97	82	6	3	33	0	0	0	1	1	1	0	0	0	0	0	0	0	0	0	0	1	1	9
35324484	25	M	mimiciv	15	2	WHITE	0	0	13	10	53	17	9	4	35	0	0	1	1	3	1	3	1	0	0	0	0	0	0	0	0	1	0	1
37528078	25	F	mimiciv	5	2	BLACK/AFRICAN AMERICAN	0	0	5	4	38	35	4	3	37	0	0	1	0	1	1	0	0	0	0	0	0	0	0	0	0	0	0	0
39602271	25	F	mimiciv	25	2	WHITE	0	0	6	2	59	36	5	0	19	0	0	0	0	1	1	0	0	0	0	0	0	0	0	0	0	0	0	0
36895824	24	M	mimiciv	4	2	WHITE	0	0	10	9	45	43	7	6	33	0	0	1	1	1	1	0	0	0	0	0	0	0	0	0	0	0	0	0
36538885	23	M	mimiciv	3	2	WHITE	0	0	6	5	43	27	6	3	24	0	0	1	0	2	1	2	1	0	0	0	0	0	0	1	1	0	0	2
33775723	22	M	mimiciv	8	2	WHITE	0	0	3	2	46	42	2	1	28	0	0	0	0	1	1	0	0	0	0	0	0	0	0	0	0	0	0	0
37706110	22	F	mimiciv	6	2	BLACK/AFRICAN AMERICAN	0	0	3	3	56	56	4	4	35	0	0	1	0	1	1	2	1	0	0	1	0	0	0	0	0	0	0	1
31840792	21	M	mimiciv	6	2	WHITE	0	0	3	1	30	22	3	0	18	0	0	1	0	1	1	0	0	0	0	0	0	0	0	0	0	0	0	0
38527179	21	M	mimiciv	3	2	UNKNOWN	0	0	6	5	61	60	7	6	34	0	0	1	1	1	1	1	1	0	0	0	0	0	0	0	0	0	0	0
39902292	96	F	mimiciv	3	3	UNKNOWN	0	0	9	7	116	90	11	6	45	0	0	0	0	2	1	0	0	4	1	0	0	0	0	0	0	0	0	8
33964220	95	M	mimiciv	14	3	WHITE	0	0	6	6	65	64	5	4	31	0	0	1	0	1	1	2	1	4	0	1	0	0	0	0	1	0	0	6
32114752	94	M	mimiciv	11	3	WHITE	0	0	2	2	39	34	5	4	37	0	0	0	1	3	1	3	1	4	0	0	0	0	0	1	1	0	0	6
30150327	93	F	mimiciv	7	3	WHITE	0	0	6	3	58	36	7	2	36	0	0	0	0	1	1	2	1	4	0	0	0	0	0	0	0	0	1	6
30711021	92	M	mimiciv	6	3	WHITE	0	0	2	2	31	27	4	3	24	0	0	1	1	1	1	2	1	4	0	0	0	0	0	1	0	0	0	6
32342017	92	F	mimiciv	6	3	WHITE	0	0	6	5	90	75	10	7	44	0	0	0	0	1	1	2	1	4	1	0	0	0	0	0	1	0	1	8
34293614	92	F	mimiciv	6	3	WHITE	0	0	4	3	59	48	5	4	37	0	0	0	0	1	1	2	1	4	0	0	0	0	0	1	0	0	0	6
37030541	92	M	mimiciv	7	3	BLACK/AFRICAN AMERICAN	0	0	7	5	68	45	5	2	29	0	0	1	0	1	1	2	1	4	0	1	0	0	0	0	0	1	0	6
37160174	92	F	mimiciv	7	3	WHITE	0	0	4	3	53	37	1	0	30	0	0	0	1	1	1	1	1	4	0	1	0	0	0	0	0	0	0	6
30426846	91	M	mimiciv	8	3	WHITE	0	0	4	4	31	24	1	0	29	0	0	0	0	1	1	0	0	4	0	1	0	0	0	1	0	0	0	7
31444194	91	M	mimiciv	6	3	UNKNOWN	0	0	5	4	60	44	5	2	32	0	0	1	1	1	1	2	1	4	0	0	0	0	0	1	0	0	0	5
32597267	91	F	mimiciv	15	3	BLACK/AFRICAN AMERICAN	0	0	7	5	69	43	7	4	53	0	0	1	0	1	1	3	1	4	0	0	0	0	0	0	1	1	0	9
32613091	91	F	mimiciv	8	3	WHITE	0	0	5	4	57	41	6	3	40	0	0	1	1	1	1	2	1	4	0	0	0	0	0	1	0	0	0	6
33136707	91	F	mimiciv	6	3	WHITE	0	0	5	5	27	21	2	1	21	0	0	1	0	1	1	1	1	4	0	0	0	0	0	0	0	0	0	4
33922461	91	F	mimiciv	6	3	WHITE	0	0	6	4	56	31	4	1	34	0	0	1	0	1	1	2	1	4	0	0	0	0	0	0	1	0	0	5
34508161	91	F	mimiciv	5	3	WHITE	0	0	3	3	64	49	5	2	27	0	0	0	1	3	1	2	1	4	0	0	0	0	0	1	0	0	0	5
35676485	91	F	mimiciv	10	3	WHITE	0	0	6	4	48	23	7	4	35	0	0	1	0	2	1	2	1	4	0	0	0	0	0	1	0	0	0	5
36751446	91	F	mimiciv	8	3	WHITE	0	0	6	5	75	59	7	4	44	0	0	0	0	1	1	2	1	4	1	0	0	0	0	0	0	0	0	5
36777551	91	M	mimiciv	7	3	WHITE	0	0	10	6	100	64	10	5	50	0	0	0	1	1	1	3	1	4	0	0	0	0	0	1	0	0	0	5
36860518	91	F	mimiciv	6	3	WHITE	0	0	6	6	72	72	8	7	34	0	0	1	0	2	1	2	1	4	0	0	0	0	0	0	1	0	0	5
36866171	91	F	mimiciv	7	3	WHITE	0	0	6	3	44	34	6	1	41	0	0	0	0	1	1	3	1	4	0	0	0	0	0	0	0	0	0	4
36978170	91	M	mimiciv	12	3	WHITE	0	0	3	2	54	40	5	2	40	0	0	0	0	1	1	3	1	4	1	1	0	0	0	0	0	0	0	7
37942293	91	M	mimiciv	3	3	WHITE	0	0	3	2	44	30	3	0	33	0	0	0	0	1	1	3	1	4	0	0	0	0	0	0	0	0	0	4
38172931	91	F	mimiciv	10	3	ASIAN	0	0	15	14	105	84	14	9	41	0	0	1	1	1	1	2	1	4	1	0	0	0	0	1	0	0	0	7
38530040	91	F	mimiciv	6	3	WHITE	0	0	6	6	44	33	5	4	31	0	0	1	1	1	1	2	1	4	0	0	0	0	0	0	0	0	0	4
39005084	91	F	mimiciv	6	3	BLACK/AFRICAN AMERICAN	0	0	9	8	76	65	9	6	38	0	0	1	1	1	1	3	1	4	0	0	0	0	0	0	1	0	0	6
39800254	91	F	mimiciv	4	3	BLACK/AFRICAN AMERICAN	0	0	2	2	45	33	6	3	29	0	0	0	0	1	1	2	1	4	0	1	0	0	0	0	0	0	0	7
30723251	89	F	mimiciv	8	3	WHITE	0	0	10	10	59	47	6	5	50	0	0	1	1	1	1	3	1	4	0	0	0	0	0	1	0	0	0	6
33944472	89	F	mimiciv	3	3	UNKNOWN	0	0	6	2	44	29	5	0	42	0	0	0	0	1	1	0	0	4	0	0	0	0	0	0	1	0	0	5
34909045	89	F	mimiciv	5	3	WHITE	0	0	5	4	52	45	6	3	41	0	0	1	1	1	1	2	1	4	0	0	0	0	0	1	0	0	0	5
36004746	89	M	mimiciv	12	3	WHITE	0	0	5	5	38	26	2	1	38	0	0	0	0	1	1	2	1	4	0	0	0	0	0	0	0	0	0	4
30120947	88	M	mimiciv	13	3	WHITE	0	0	4	4	24	24	2	1	26	0	0	1	1	1	1	2	1	4	0	1	0	0	0	1	0	0	0	8
31196635	88	F	mimiciv	13	3	WHITE	0	0	4	4	28	24	5	4	34	0	0	1	1	1	1	1	1	4	0	0	0	0	0	1	0	0	0	6
32941966	88	F	mimiciv	18	3	WHITE	0	0	3	3	61	56	3	2	36	0	0	0	0	1	1	2	1	4	0	0	0	0	0	1	1	0	0	7
34720306	88	F	mimiciv	10	3	WHITE	0	0	10	9	36	29	5	4	41	0	0	1	1	1	1	1	1	4	0	1	0	0	0	1	0	0	0	7
34995731	88	F	mimiciv	18	3	WHITE	0	0	6	5	32	23	6	3	36	0	0	1	1	1	1	2	1	4	1	0	0	0	0	1	0	0	0	7
36072551	88	M	mimiciv	16	3	WHITE	0	0	2	1	47	36	6	1	34	0	0	0	0	1	1	2	1	4	0	0	0	0	0	0	1	0	0	7
37813186	88	M	mimiciv	6	3	WHITE	0	0	9	8	88	78	10	7	36	0	0	1	1	1	1	2	1	4	0	0	0	0	0	0	0	0	0	4
39682828	88	F	mimiciv	11	3	WHITE	0	0	12	12	96	84	7	6	51	0	0	1	1	1	1	2	1	4	0	1	1	0	0	1	0	0	0	7
30085420	87	M	mimiciv	9	3	WHITE	0	0	5	4	61	41	5	2	36	0	0	1	0	1	1	2	1	4	0	0	0	0	0	0	1	0	0	5
32329494	87	M	mimiciv	10	3	WHITE	0	0	8	6	47	28	11	6	39	0	0	1	1	1	1	0	0	4	0	0	0	0	0	1	0	0	0	7
33118083	87	M	mimiciv	6	3	WHITE	0	0	2	1	55	33	3	0	30	0	0	0	0	3	1	2	1	4	0	0	0	0	0	1	0	0	1	11
35045362	87	F	mimiciv	11	3	ASIAN	0	0	5	1	72	40	6	1	42	0	0	0	0	1	1	3	1	4	0	0	0	0	0	0	0	0	1	10
34992596	86	F	mimiciv	7	3	WHITE	0	0	9	6	70	34	8	3	41	0	0	0	0	2	1	3	1	4	1	0	0	0	0	0	0	0	1	14
35858627	86	M	mimiciv	13	3	WHITE	0	0	5	2	38	16	6	1	34	0	0	0	0	1	1	2	1	4	0	0	0	0	0	0	0	0	0	4
38856898	86	M	mimiciv	21	3	WHITE	0	0	4	4	46	34	3	2	36	0	0	1	1	1	1	2	1	4	0	1	0	0	0	1	0	0	0	7
32472527	85	M	mimiciv	11	3	WHITE	0	0	7	4	52	32	6	1	30	0	0	1	0	1	1	0	0	4	0	0	0	0	0	1	0	0	1	11
32675115	85	M	mimiciv	9	3	WHITE	0	0	9	8	26	21	6	5	46	0	0	1	1	2	1	2	1	4	0	0	0	0	0	1	0	0	0	5
33440547	85	M	mimiciv	19	3	WHITE	0	0	5	4	55	40	6	3	34	0	0	1	0	1	1	0	0	4	0	1	0	0	0	1	0	0	1	8
34309408	85	M	mimiciv	6	3	WHITE	0	0	6	6	61	54	6	5	40	0	0	1	1	1	1	1	1	4	0	0	0	0	0	0	1	0	0	6
35429925	85	F	mimiciv	5	3	WHITE	0	0	3	3	32	25	4	3	46	0	0	1	0	1	1	2	1	4	0	0	0	0	0	0	0	0	0	4
39544393	85	F	mimiciv	6	3	WHITE	0	0	5	4	54	42	3	2	44	0	0	0	0	3	1	0	0	4	0	0	0	0	0	0	0	0	0	4
30356412	84	M	mimiciv	5	3	WHITE	0	0	5	4	33	21	4	3	42	0	0	1	1	1	1	0	0	4	0	1	0	0	0	0	0	0	1	7
34598684	84	F	mimiciv	18	3	WHITE	0	0	6	6	48	41	5	4	41	0	0	1	0	1	1	3	1	4	0	0	0	0	0	0	0	0	0	4
35543323	84	M	mimiciv	8	3	WHITE	0	0	7	7	74	72	9	8	29	0	0	1	1	1	1	2	1	4	0	0	0	0	0	1	1	0	0	7
36317294	84	M	mimiciv	6	3	WHITE	0	0	5	1	44	29	1	1	31	0	0	0	0	1	1	3	1	4	0	1	0	0	0	1	0	0	0	6
36805998	84	M	mimiciv	6	3	WHITE	0	0	10	9	45	31	9	6	49	0	0	1	1	1	1	2	1	4	0	0	0	0	0	0	0	0	0	4
38483207	84	M	mimiciv	7	3	WHITE	0	0	9	9	49	37	8	7	41	0	0	1	1	3	1	2	1	4	0	0	0	0	0	0	0	0	0	4
39379492	84	M	mimiciv	6	3	WHITE	0	0	10	9	78	66	7	6	28	0	0	1	1	2	1	2	1	4	0	0	0	0	0	1	0	0	0	5
39430975	84	F	mimiciv	5	3	WHITE	0	0	5	4	55	33	4	1	39	0	0	0	0	2	1	2	1	4	0	0	0	0	0	0	0	0	0	4
39436665	84	F	mimiciv	9	3	WHITE	0	0	9	9	34	27	5	2	34	0	0	1	1	1	1	2	1	4	0	0	0	0	0	1	0	0	0	5
39569157	84	M	mimiciv	6	3	OTHER	0	0	7	7	29	27	6	5	25	0	0	1	1	1	1	0	0	4	0	0	0	0	0	0	1	0	0	5
30228223	83	F	mimiciv	8	3	WHITE	0	0	10	10	87	82	7	7	62	0	0	1	0	1	1	2	1	4	0	0	0	0	0	0	0	0	1	10
30470774	83	F	mimiciv	15	3	WHITE	0	0	11	9	88	65	11	6	42	0	0	1	0	1	1	2	1	4	0	0	0	0	0	0	0	0	0	4
31582530	83	F	mimiciv	8	3	WHITE	0	0	5	2	42	31	7	2	42	0	0	1	0	1	1	3	1	4	0	0	0	0	0	0	0	0	0	4
31973536	83	F	mimiciv	7	3	WHITE	0	0	7	6	70	51	7	2	33	0	0	1	0	1	1	0	0	4	0	0	0	0	0	0	0	0	0	5
32171410	83	F	mimiciv	7	3	WHITE	0	0	2	2	37	23	6	3	49	0	0	1	0	1	1	2	1	4	0	0	0	0	0	0	0	0	0	4
33477698	83	F	mimiciv	8	3	ASIAN	0	0	9	9	78	78	8	7	42	0	0	1	1	1	1	1	1	4	0	0	0	0	0	1	0	0	0	5
33853153	83	M	mimiciv	4	3	WHITE	0	0	2	1	33	24	2	1	33	0	0	0	0	1	1	0	0	4	0	1	0	0	0	1	0	0	0	7
34070680	83	F	mimiciv	7	3	WHITE	0	0	6	5	61	42	5	2	46	0	0	1	0	2	1	1	1	4	0	0	0	0	0	0	0	0	0	4
35026051	83	M	mimiciv	8	3	WHITE	0	0	7	6	57	45	3	2	43	0	0	1	0	1	1	2	1	4	0	1	0	0	0	1	0	0	1	13
35981690	83	M	mimiciv	13	3	WHITE	0	0	9	9	29	28	5	4	32	0	0	1	1	2	1	1	1	4	0	1	0	0	0	1	0	0	0	6
36692242	83	M	mimiciv	11	3	WHITE	0	0	14	11	114	78	12	7	42	0	0	1	1	3	1	3	1	4	0	0	0	0	0	0	0	0	1	6
36987390	83	M	mimiciv	45	3	WHITE	0	0	8	7	65	61	11	10	45	0	0	1	0	1	1	0	0	4	1	0	0	0	0	0	0	0	1	7
37191568	83	F	mimiciv	9	3	WHITE	0	0	5	5	39	23	3	0	32	0	0	0	1	1	1	1	1	4	0	1	0	0	0	0	0	0	1	8
37878640	83	M	mimiciv	50	3	WHITE	0	0	5	4	55	50	5	4	42	0	0	1	0	1	1	3	1	4	0	0	0	0	0	0	0	0	0	5
38536103	83	F	mimiciv	8	3	BLACK/AFRICAN AMERICAN	0	0	4	3	59	36	8	3	46	0	0	0	0	1	1	3	1	4	0	0	0	0	0	1	0	0	0	7
38808606	83	M	mimiciv	6	3	WHITE	0	0	6	6	34	23	6	3	37	0	0	1	1	1	1	0	0	4	0	1	0	0	0	1	0	0	0	7
30053465	82	M	mimiciv	10	3	WHITE	0	0	7	4	65	50	11	6	53	0	0	1	0	1	1	3	1	4	0	1	0	0	0	1	0	0	0	7
30919660	82	M	mimiciv	15	3	WHITE	0	0	7	4	69	37	6	1	37	0	0	1	1	3	1	3	1	4	1	0	0	0	0	0	0	0	1	7
31037698	82	M	mimiciv	5	3	WHITE	0	0	3	3	38	36	2	1	40	0	0	0	0	1	1	0	0	4	0	0	0	0	0	0	0	0	0	4
32254249	82	M	mimiciv	7	3	WHITE	0	0	9	6	66	30	6	1	37	0	0	0	1	1	1	3	1	4	0	0	1	0	0	1	0	0	0	8
32716634	82	F	mimiciv	6	3	WHITE	0	0	9	9	48	48	6	5	48	0	0	1	1	1	1	0	0	4	0	0	0	0	0	1	1	0	0	7
33486347	82	M	mimiciv	4	3	WHITE	0	0	9	9	85	73	10	9	44	0	0	1	0	1	1	1	1	4	0	0	0	0	0	0	0	0	0	5
34465161	82	M	mimiciv	8	3	WHITE	0	0	3	3	35	28	7	4	34	0	0	1	1	1	1	2	1	4	0	0	0	0	0	1	1	0	0	6
35373729	82	F	mimiciv	7	3	BLACK/AFRICAN AMERICAN	0	0	2	1	46	27	4	1	36	0	0	0	0	1	1	3	1	4	1	0	0	0	0	1	1	0	0	8
35577520	82	M	mimiciv	10	3	WHITE	0	0	10	10	88	88	7	6	34	0	0	1	1	1	1	2	1	4	0	1	0	0	0	0	0	0	0	5
36066310	82	F	mimiciv	6	3	OTHER	0	0	5	4	85	65	10	7	49	0	0	1	1	3	1	0	0	4	0	0	0	0	0	0	0	0	0	5
36550328	82	F	mimiciv	16	3	WHITE	0	0	6	4	57	39	3	3	35	0	0	0	1	1	1	0	0	4	0	0	0	0	0	1	1	1	0	7
39852954	82	F	mimiciv	10	3	WHITE	0	0	6	6	25	18	3	2	38	0	0	1	0	1	1	0	0	4	0	0	0	0	0	0	0	0	1	10
30521087	81	M	mimiciv	30	3	OTHER	0	0	8	8	79	75	5	4	40	0	0	0	0	1	1	2	1	4	0	1	0	0	0	0	1	0	0	8
31192633	81	M	mimiciv	12	3	WHITE	0	0	9	8	45	29	5	4	44	0	0	1	1	1	1	2	1	4	0	0	0	0	0	0	0	0	0	5
32518264	81	F	mimiciv	12	3	WHITE	0	0	7	7	90	83	8	7	41	0	0	1	1	1	1	2	1	4	0	1	0	0	0	1	1	0	0	8
32606660	81	F	mimiciv	12	3	OTHER	0	0	3	3	53	46	3	2	28	0	0	0	1	1	1	0	0	4	0	0	0	0	0	0	0	0	1	6
33710663	81	F	mimiciv	5	3	WHITE	0	0	3	3	38	26	4	3	48	0	0	1	1	1	1	2	1	4	0	0	0	0	0	0	0	0	0	4
34251388	81	M	mimiciv	11	3	WHITE	0	0	4	4	20	20	4	3	36	0	0	1	1	1	1	0	0	4	0	1	0	0	0	0	0	0	0	6
34863527	81	F	mimiciv	22	3	WHITE	0	0	12	10	92	67	9	6	50	0	0	1	1	2	1	3	1	4	0	0	0	0	0	1	1	0	0	9
35944621	81	M	mimiciv	11	3	WHITE	0	0	6	6	32	25	8	5	31	0	0	1	1	1	1	0	0	4	0	0	0	0	0	0	0	0	0	4
37201080	81	M	mimiciv	7	3	WHITE	0	0	6	6	29	28	3	2	23	0	0	1	1	1	1	2	1	4	0	0	0	0	0	1	0	0	0	5
39148901	81	F	mimiciv	7	3	WHITE	0	0	4	4	40	28	4	3	39	0	0	1	1	1	1	2	1	4	0	0	0	0	0	0	0	0	0	5
39231823	81	F	mimiciv	34	3	WHITE	0	0	5	4	43	37	2	1	30	0	0	1	0	2	1	0	0	4	0	1	0	0	0	0	1	0	0	8
39599363	81	M	mimiciv	11	3	WHITE	0	0	12	8	84	60	7	2	34	0	0	1	1	1	1	3	1	4	0	0	0	0	0	0	0	0	0	4
39959264	81	M	mimiciv	6	3	WHITE	0	0	5	5	24	24	4	3	37	0	0	1	1	1	1	2	1	4	0	0	0	0	0	0	0	0	0	4
30082529	80	M	mimiciv	3	3	WHITE	0	0	8	6	55	37	6	3	33	0	0	1	0	1	1	2	1	4	0	0	0	0	0	1	0	0	0	6
30774935	80	M	mimiciv	9	3	WHITE	0	0	3	3	40	32	4	3	40	0	0	1	1	1	1	1	1	4	0	0	0	0	0	0	1	0	0	6
33287202	80	M	mimiciv	39	3	WHITE	0	0	9	6	78	52	8	3	31	1	1	1	0	3	1	1	1	4	0	0	0	0	0	0	0	1	1	9
33383455	80	M	mimiciv	5	3	HISPANIC/LATINO	0	0	7	7	71	68	7	6	47	0	0	1	1	1	1	0	0	4	0	0	0	0	0	0	0	0	0	4
34473160	80	M	mimiciv	10	3	WHITE	0	0	5	4	42	26	4	1	29	0	0	1	1	1	1	2	1	4	0	0	0	0	0	1	0	0	0	5
35038923	80	M	mimiciv	5	3	BLACK/AFRICAN AMERICAN	0	0	6	5	71	55	8	3	33	0	0	0	0	1	1	0	0	4	0	0	0	0	0	0	0	0	0	4
36160505	80	F	mimiciv	5	3	WHITE	0	0	6	6	41	32	6	5	42	0	0	1	1	1	1	2	1	4	1	0	0	0	0	0	0	0	0	6
36590575	80	F	mimiciv	19	3	WHITE	0	0	6	5	43	32	3	2	36	0	0	0	0	1	1	2	1	4	0	0	0	0	0	1	0	0	1	11
36598634	80	F	mimiciv	15	3	HISPANIC/LATINO	0	0	5	5	29	25	4	3	41	0	0	1	1	1	1	2	1	4	0	0	0	0	0	0	1	0	0	5
37734821	80	F	mimiciv	10	3	WHITE	0	0	10	6	83	65	9	4	31	1	1	1	1	1	1	2	1	4	0	1	0	0	0	1	1	0	0	7
39113499	80	M	mimiciv	11	3	WHITE	0	0	2	2	52	52	2	1	25	0	0	0	0	1	1	2	1	4	0	0	0	0	0	0	0	0	0	4
31689688	79	F	mimiciv	19	3	BLACK/AFRICAN AMERICAN	0	0	5	4	67	55	5	4	37	0	0	0	0	1	1	2	1	4	1	0	0	0	0	0	0	0	1	9
32512916	79	F	mimiciv	7	3	WHITE	0	0	4	4	38	31	3	2	23	0	0	1	1	1	1	1	1	4	1	0	0	0	0	0	0	0	0	5
33596710	79	M	mimiciv	6	3	WHITE	0	0	9	8	43	32	8	5	38	0	0	1	0	1	1	0	0	4	0	1	0	0	0	1	0	0	0	7
34863069	79	M	mimiciv	15	3	UNABLE TO OBTAIN	0	0	8	7	52	34	6	3	36	0	0	1	1	2	1	2	1	4	0	0	0	0	0	1	0	0	0	6
35553378	79	F	mimiciv	15	3	UNKNOWN	0	0	4	4	38	27	2	1	30	0	0	1	1	1	1	0	0	4	0	0	0	0	0	1	1	0	0	6
36850243	79	M	mimiciv	11	3	WHITE	0	0	6	6	38	31	2	1	26	0	0	1	1	1	1	2	1	4	0	0	0	0	0	0	1	0	1	7
37016690	79	F	mimiciv	5	3	WHITE	0	0	7	7	65	58	9	8	52	0	0	1	1	1	1	2	1	4	0	0	0	0	0	0	0	0	0	4
37399603	79	M	mimiciv	5	3	WHITE	0	0	6	4	75	52	8	5	47	0	0	1	0	1	1	3	1	4	0	0	0	0	0	1	0	0	0	5
38335031	79	M	mimiciv	8	3	WHITE	0	0	2	2	33	21	1	0	31	0	0	0	0	1	1	1	1	4	0	0	0	0	0	1	0	0	0	5
30534868	78	M	mimiciv	5	3	WHITE	0	0	4	2	44	25	5	2	25	0	0	0	0	1	1	2	1	4	1	0	0	0	0	0	0	0	0	7
32373545	78	M	mimiciv	6	3	BLACK/AFRICAN AMERICAN	0	0	7	6	58	44	4	3	40	0	0	1	0	3	1	2	1	4	0	0	0	0	0	1	1	0	0	8
32469152	78	F	mimiciv	6	3	WHITE	0	0	3	3	23	23	4	3	28	0	0	1	1	1	1	1	1	4	0	1	1	0	0	0	0	0	0	6
33292366	78	F	mimiciv	25	3	WHITE	0	0	7	3	65	28	5	0	32	1	0	1	0	3	1	0	0	4	0	0	0	0	0	0	0	0	1	6
33590203	78	F	mimiciv	14	3	UNKNOWN	0	0	8	4	83	47	7	2	41	0	0	0	1	1	1	3	1	4	0	1	0	0	0	1	0	1	0	7
33758027	78	M	mimiciv	5	3	UNKNOWN	0	0	10	8	63	49	8	5	39	0	0	1	1	1	1	0	0	4	1	0	0	0	0	1	1	0	1	10
33826859	78	F	mimiciv	9	3	WHITE	0	0	10	9	73	67	10	9	42	0	0	1	1	1	1	2	1	4	0	1	0	0	0	0	0	0	0	5
34009989	78	F	mimiciv	8	3	WHITE	0	0	2	2	48	32	7	2	32	0	0	0	0	2	1	2	1	4	0	0	1	0	0	0	0	0	0	6
34964897	78	M	mimiciv	12	3	UNKNOWN	0	0	6	6	19	19	3	2	38	0	0	1	1	1	1	0	0	4	0	0	0	0	0	1	0	0	0	5
35792455	78	M	mimiciv	14	3	WHITE	0	0	8	8	70	59	6	5	42	0	0	1	1	1	1	0	0	4	0	0	0	0	0	1	1	0	0	7
35891112	78	M	mimiciv	9	3	WHITE	0	0	6	5	36	29	6	3	37	0	0	1	1	1	1	1	1	4	0	0	0	0	0	1	1	0	0	8
36390922	78	F	mimiciv	10	3	UNKNOWN	0	0	8	7	48	34	5	2	43	0	0	1	0	1	1	2	1	4	1	0	0	0	0	1	1	0	0	11
36527141	78	F	mimiciv	31	3	UNKNOWN	0	0	6	4	69	43	3	0	43	0	0	1	0	2	1	3	1	4	1	1	0	0	0	1	1	0	0	9
36732527	78	F	mimiciv	14	3	WHITE	0	0	7	7	58	51	6	3	39	0	0	1	1	1	1	1	1	4	0	1	0	0	0	1	1	0	0	7
37463866	78	F	mimiciv	7	3	WHITE	0	0	9	9	37	25	7	4	40	0	0	1	1	1	1	2	1	4	0	0	0	0	0	0	0	0	0	5
37736385	78	F	mimiciv	34	3	WHITE	0	0	3	3	25	25	4	3	30	0	0	1	1	1	1	2	1	4	1	1	0	0	0	1	0	0	0	7
37761545	78	M	mimiciv	16	3	WHITE	0	0	4	4	44	32	2	1	34	0	0	1	0	1	1	2	1	4	0	0	0	0	0	1	0	0	1	7
38363198	78	M	mimiciv	6	3	UNKNOWN	0	0	4	3	50	36	1	0	27	0	0	1	0	1	1	0	0	4	0	1	0	0	0	0	1	0	0	6
38410914	78	M	mimiciv	11	3	WHITE	0	0	2	2	30	26	3	2	32	0	0	1	1	1	1	2	1	4	0	0	0	0	0	0	1	0	0	5
39007601	78	F	mimiciv	11	3	WHITE	0	0	5	5	44	37	8	5	36	0	0	1	1	1	1	2	1	4	0	1	0	0	0	1	0	0	0	6
39216600	78	M	mimiciv	9	3	UNKNOWN	0	0	10	10	49	49	10	9	46	0	0	1	1	1	1	1	1	4	0	0	0	0	0	0	0	0	0	4
39267320	78	M	mimiciv	9	3	HISPANIC/LATINO	0	0	11	11	43	43	6	5	35	0	0	1	1	1	1	0	0	4	0	0	0	0	0	0	0	0	0	4
39892039	78	M	mimiciv	16	3	WHITE	0	0	2	2	34	27	6	5	33	0	0	1	1	2	1	1	1	4	0	1	0	0	0	0	1	0	0	6
31299804	77	F	mimiciv	11	3	WHITE	0	0	3	2	32	21	4	1	24	0	0	1	0	2	1	2	1	4	0	1	0	0	0	1	0	0	0	6
31457106	77	M	mimiciv	5	3	WHITE	0	0	6	5	27	25	4	3	29	0	0	1	1	1	1	1	1	4	0	0	0	0	0	0	1	0	0	5
31971561	77	M	mimiciv	8	3	WHITE	0	0	9	7	52	33	12	7	38	0	0	1	1	1	1	1	1	4	0	1	0	0	0	0	0	0	0	5
33443202	77	M	mimiciv	15	3	WHITE	0	0	15	13	71	48	11	8	41	0	0	1	1	2	1	2	1	4	0	1	0	0	0	0	0	0	0	6
35194977	77	M	mimiciv	10	3	WHITE	0	0	9	8	93	77	10	7	39	0	0	1	1	1	1	2	1	4	0	0	0	0	0	0	1	0	0	6
38196129	77	M	mimiciv	20	3	WHITE	0	0	3	3	44	32	2	1	33	0	0	1	0	1	1	2	1	4	0	1	0	0	0	1	0	0	1	8
30053556	76	M	mimiciv	6	3	BLACK/AFRICAN AMERICAN	0	0	11	8	73	41	9	4	48	0	0	1	1	1	1	3	1	4	0	1	0	0	0	1	1	0	0	8
30982591	76	F	mimiciv	130	3	WHITE	0	0	6	4	59	35	7	2	24	0	0	0	0	3	1	2	1	4	0	0	0	0	0	1	0	0	1	7
32349903	76	M	mimiciv	4	3	WHITE	0	0	6	5	49	45	3	2	35	0	0	0	1	1	1	0	0	4	0	0	0	0	0	0	1	1	1	12
33795334	76	F	mimiciv	11	3	BLACK/AFRICAN AMERICAN	0	0	9	8	100	82	13	10	55	0	0	1	1	2	1	3	1	4	0	0	0	0	0	0	0	0	0	6
34128334	76	M	mimiciv	13	3	WHITE	0	0	6	5	30	18	5	2	33	0	0	1	1	1	1	2	1	4	1	1	0	0	0	1	1	0	0	8
34190290	76	M	mimiciv	5	3	WHITE	0	0	2	2	45	31	3	2	28	0	0	1	1	1	1	3	1	4	0	0	0	0	0	0	1	0	0	5
34230769	76	F	mimiciv	7	3	WHITE	0	0	6	6	32	30	4	3	16	0	0	1	1	2	1	0	0	4	0	0	0	0	0	1	0	0	0	5
34483429	76	F	mimiciv	9	3	WHITE	0	0	4	4	46	34	3	2	25	0	0	1	1	1	1	2	1	4	0	0	0	0	0	0	0	0	0	4
34581949	76	F	mimiciv	13	3	UNKNOWN	0	0	4	4	36	26	4	3	36	0	0	1	1	2	1	3	1	4	0	0	0	0	0	1	0	0	0	6
35988506	76	M	mimiciv	5	3	WHITE	0	0	5	5	36	30	3	2	38	0	0	1	1	1	1	2	1	4	0	0	0	0	0	1	1	0	0	7
30888637	75	M	mimiciv	6	3	WHITE	0	0	6	6	32	20	5	4	38	0	0	1	1	2	1	2	1	4	0	1	0	0	0	1	1	0	0	8
31319568	75	M	mimiciv	13	3	WHITE	0	0	2	2	34	22	3	2	36	0	0	1	0	1	1	0	0	4	0	0	0	0	0	0	0	0	0	4
32619836	75	F	mimiciv	14	3	WHITE	0	0	3	3	44	37	2	1	23	0	0	1	1	1	1	0	0	4	0	1	0	0	0	0	0	0	0	5
32877775	75	M	mimiciv	9	3	WHITE	0	0	11	10	81	65	11	8	55	0	0	1	1	3	1	3	1	4	0	1	0	0	0	1	1	0	0	7
33160561	75	M	mimiciv	6	3	WHITE	0	0	3	2	37	19	7	4	41	0	0	1	1	1	1	3	1	4	0	0	0	0	0	0	0	0	0	4
35185214	75	F	mimiciv	13	3	WHITE	0	0	6	6	48	41	6	5	31	0	0	1	0	1	1	2	1	4	0	1	1	0	0	0	0	0	1	8
35680747	75	F	mimiciv	14	3	HISPANIC/LATINO	0	0	3	3	25	25	4	3	33	0	0	1	1	1	1	1	1	4	0	0	0	0	0	0	0	0	0	4
35945992	75	F	mimiciv	10	3	WHITE	0	0	6	6	31	31	5	4	37	0	0	1	1	1	1	2	1	4	0	0	0	0	0	1	0	0	0	5
36363932	75	F	mimiciv	5	3	BLACK/AFRICAN AMERICAN	0	0	8	7	43	28	5	2	34	0	0	1	0	1	1	2	1	4	0	1	0	0	0	1	1	0	0	8
37767409	75	M	mimiciv	9	3	HISPANIC/LATINO	0	0	3	2	60	44	5	2	31	0	0	0	0	2	1	3	1	4	0	0	0	0	0	1	1	0	1	13
38156987	75	M	mimiciv	7	3	WHITE	0	0	7	6	38	23	4	1	19	0	0	1	1	1	1	1	1	4	0	0	0	0	0	0	0	0	1	6
38845758	75	M	mimiciv	5	3	ASIAN	0	0	3	3	34	28	4	3	20	0	0	1	1	1	1	0	0	4	0	0	0	0	0	0	1	0	0	5
39641545	75	M	mimiciv	5	3	ASIAN	0	0	7	7	82	78	8	7	32	0	0	1	1	1	1	2	1	4	0	0	0	0	0	0	0	0	0	4
39958782	75	M	mimiciv	18	3	WHITE	0	0	5	4	24	13	3	2	32	0	0	1	0	1	1	0	0	4	0	0	0	0	0	0	0	0	0	6
31006988	74	F	mimiciv	7	3	WHITE	0	0	6	3	73	37	6	1	34	0	0	0	1	1	1	3	1	4	0	0	0	0	0	0	0	0	0	4
31626646	74	F	mimiciv	6	3	UNKNOWN	0	0	7	6	91	80	10	7	50	0	0	1	0	1	1	1	1	4	0	0	1	0	0	1	1	0	0	7
31968126	74	M	mimiciv	6	3	WHITE	0	0	7	7	37	30	6	5	25	0	0	1	1	1	1	0	0	4	0	0	0	0	0	0	0	0	0	4
34993835	74	F	mimiciv	6	3	WHITE	0	0	5	4	37	25	3	0	31	0	0	1	0	1	1	1	1	4	0	1	0	0	0	0	0	0	0	5
35054911	74	M	mimiciv	6	3	WHITE	0	0	4	1	73	36	7	2	34	0	0	0	0	2	1	3	1	4	0	0	0	0	0	1	1	1	0	9
35139321	74	F	mimiciv	7	3	WHITE	0	0	7	6	37	25	6	3	21	0	0	1	1	2	1	3	1	4	1	0	0	0	0	1	1	0	1	10
35248790	74	M	mimiciv	4	3	WHITE	0	0	6	6	19	13	3	2	31	0	0	1	0	1	1	2	1	4	1	0	0	0	0	0	1	0	0	7
36484945	74	F	mimiciv	3	3	WHITE	0	0	5	5	75	68	8	5	36	0	0	1	0	1	1	2	1	4	0	1	1	0	0	0	0	0	0	6
38389293	74	F	mimiciv	11	3	WHITE	0	0	5	5	37	32	1	0	28	0	0	1	0	1	1	2	1	4	0	0	0	0	0	1	0	0	0	5
38812939	74	F	mimiciv	5	3	WHITE	0	0	9	9	25	21	5	4	31	0	0	1	1	1	1	1	1	4	0	1	0	0	0	1	0	0	0	6
30523272	73	M	mimiciv	9	3	WHITE	0	0	11	9	77	52	9	6	41	0	0	1	1	2	1	2	1	4	0	0	0	0	0	0	1	0	0	5
35238874	73	M	mimiciv	69	3	WHITE	0	0	6	5	84	68	8	5	26	0	0	1	0	2	1	0	0	4	1	0	0	0	0	0	1	0	1	12
35845211	73	F	mimiciv	18	3	BLACK/AFRICAN AMERICAN	0	0	10	7	66	34	9	4	33	0	0	1	0	3	1	3	1	4	0	0	0	0	0	0	1	1	0	8
37585254	73	M	mimiciv	8	3	WHITE	0	0	6	6	27	27	3	2	21	0	0	1	1	1	1	1	1	4	0	0	0	0	0	0	0	0	0	4
37668515	73	M	mimiciv	12	3	WHITE	0	0	2	2	64	59	3	2	40	0	0	0	1	3	1	2	1	4	0	0	0	0	0	0	0	0	1	10
39506672	73	F	mimiciv	6	3	WHITE	0	0	6	5	54	34	5	2	24	0	0	0	1	1	1	2	1	4	0	0	0	0	0	1	0	0	1	11
39970416	73	M	mimiciv	6	3	UNABLE TO OBTAIN	0	0	5	4	77	61	6	3	38	0	0	1	0	1	1	2	1	4	1	0	0	0	0	0	1	0	0	8
34856673	72	M	mimiciv	8	3	WHITE	0	0	5	3	60	37	4	1	32	1	0	0	0	2	1	2	1	4	0	0	0	0	0	1	1	0	1	13
35002103	72	M	mimiciv	6	3	WHITE	0	0	7	6	17	10	6	3	29	0	0	1	0	1	1	2	1	4	0	1	0	0	0	1	0	0	0	7
36273152	72	M	mimiciv	6	3	WHITE	0	0	4	4	51	44	5	4	33	0	0	1	1	1	1	2	1	4	0	0	0	0	0	1	1	0	0	6
36501290	72	M	mimiciv	8	3	WHITE	0	0	4	2	50	31	4	1	30	0	0	1	0	1	1	3	1	4	0	0	0	0	0	0	0	0	0	4
38937841	72	M	mimiciv	12	3	WHITE	0	0	2	1	44	32	6	1	32	0	0	1	1	1	1	2	1	4	0	1	0	0	0	0	1	0	0	7
39236910	72	F	mimiciv	7	3	WHITE	0	0	4	4	26	24	4	3	29	0	0	1	1	2	1	2	1	4	0	0	1	0	0	1	0	0	0	6
39439699	72	M	mimiciv	34	3	WHITE	0	0	7	6	53	46	5	4	27	0	0	0	1	2	1	0	0	4	0	0	0	0	1	0	0	0	0	10
39838816	72	M	mimiciv	5	3	ASIAN	0	0	7	7	28	28	4	3	27	0	0	1	0	1	1	1	1	4	0	0	0	0	0	0	0	0	0	4
39859510	72	F	mimiciv	5	3	WHITE	0	0	4	4	23	13	4	3	49	0	0	1	0	1	1	2	1	4	0	0	0	0	0	1	0	0	0	5
39958115	72	F	mimiciv	9	3	OTHER	0	0	8	8	30	24	3	2	27	0	0	1	1	2	1	2	1	4	0	1	0	0	0	1	0	0	0	6
32338802	71	M	mimiciv	5	3	WHITE	0	0	9	9	65	61	11	10	39	0	0	1	1	1	1	3	1	4	0	0	0	0	0	0	0	0	0	4
32631383	71	F	mimiciv	8	3	WHITE	0	0	7	7	67	65	7	6	34	0	0	1	1	1	1	2	1	4	0	1	0	0	0	0	0	0	0	5
32847359	71	M	mimiciv	6	3	WHITE	0	0	8	7	42	26	6	3	40	0	0	1	1	1	1	2	1	4	0	0	0	0	0	1	1	0	0	7
33441694	71	F	mimiciv	31	3	WHITE	0	0	13	12	91	82	9	8	42	0	0	1	1	1	1	3	1	4	0	0	0	0	0	1	1	0	0	8
33865179	71	M	mimiciv	9	3	WHITE	0	0	5	4	37	21	2	1	28	0	0	0	0	1	1	2	1	4	0	0	0	0	0	0	0	0	0	4
34460551	71	F	mimiciv	6	3	WHITE	0	0	6	4	84	59	8	5	34	0	0	0	1	1	1	2	1	4	0	0	0	0	0	0	0	0	1	6
34789754	71	M	mimiciv	4	3	HISPANIC/LATINO	0	0	6	5	47	36	6	3	30	0	0	1	1	1	1	2	1	4	1	1	0	0	0	1	1	0	0	9
34791685	71	M	mimiciv	7	3	WHITE	0	0	8	8	30	26	3	2	33	0	0	1	1	3	1	2	1	4	0	0	0	0	0	0	0	0	0	4
36129426	71	F	mimiciv	16	3	BLACK/AFRICAN AMERICAN	0	0	6	3	37	18	6	1	29	0	0	1	0	1	1	3	1	4	0	1	0	0	0	0	0	0	1	7
38642353	71	F	mimiciv	6	3	WHITE	0	0	8	8	43	43	6	5	37	0	0	1	1	1	1	2	1	4	0	0	0	0	0	0	0	0	0	4
39215448	71	F	mimiciv	22	3	WHITE	0	0	9	8	95	75	8	5	30	0	0	0	0	2	1	1	1	4	0	0	0	0	0	0	0	0	1	10
39594495	71	M	mimiciv	15	3	UNKNOWN	0	0	3	2	33	21	6	3	35	0	0	1	1	1	1	2	1	4	1	1	0	0	0	1	1	0	0	8
30108158	70	M	mimiciv	6	3	WHITE	0	0	3	3	41	34	3	2	31	0	0	1	1	1	1	2	1	3	0	0	0	0	0	0	1	0	0	5
36528676	70	M	mimiciv	13	3	WHITE	0	0	4	4	45	36	4	1	40	0	0	1	0	1	1	3	1	3	0	0	0	0	0	0	0	0	0	3
36606216	70	F	mimiciv	3	3	BLACK/AFRICAN AMERICAN	0	0	4	3	24	17	2	1	21	0	0	0	0	1	1	0	0	3	1	0	0	0	0	0	1	0	0	5
36999166	70	M	mimiciv	4	3	WHITE	0	0	4	4	19	19	4	3	31	0	0	1	1	1	1	0	0	3	0	0	0	0	0	0	0	0	0	3
37028700	70	F	mimiciv	7	3	WHITE	0	0	10	7	58	36	10	5	36	0	0	1	0	3	1	0	0	3	0	1	0	0	0	0	0	0	0	4
37253408	70	F	mimiciv	6	3	BLACK/AFRICAN AMERICAN	0	0	5	5	61	49	5	2	40	0	0	1	0	1	1	3	1	3	0	1	0	0	0	0	1	0	0	5
38277169	70	F	mimiciv	6	3	WHITE	0	0	5	5	38	26	7	4	41	0	0	1	1	2	1	3	1	3	0	1	0	0	0	0	0	0	0	4
31592357	69	M	mimiciv	11	3	WHITE	0	0	7	5	67	48	7	2	30	0	0	0	0	1	1	2	1	3	0	0	0	0	0	0	0	1	0	7
32290725	69	M	mimiciv	7	3	BLACK/AFRICAN AMERICAN	0	0	3	1	52	33	4	1	31	0	0	0	0	2	1	3	1	3	0	0	0	0	0	0	0	0	1	5
32459549	69	M	mimiciv	5	3	WHITE	0	0	4	4	42	38	3	2	24	0	0	1	1	1	1	2	1	3	0	0	0	0	0	0	1	0	0	5
32476213	69	F	mimiciv	4	3	WHITE	0	0	4	4	66	58	5	4	48	0	0	1	0	2	1	2	1	3	0	1	0	0	0	0	0	0	1	10
33365187	69	M	mimiciv	5	3	OTHER	0	0	8	8	56	38	10	7	43	0	0	1	0	1	1	2	1	3	0	1	0	0	0	0	0	0	0	4
34586464	69	F	mimiciv	7	3	WHITE	0	0	5	5	39	34	7	6	36	0	0	1	1	2	1	3	1	3	0	0	0	0	0	1	0	0	0	5
34670240	69	M	mimiciv	11	3	WHITE	0	0	11	10	67	53	6	5	34	0	0	1	1	3	1	2	1	3	0	0	0	0	0	0	0	1	1	8
36283554	69	M	mimiciv	11	3	UNKNOWN	0	0	4	3	44	32	4	3	39	0	0	1	1	1	1	2	1	3	0	0	0	0	0	1	0	0	0	5
36463107	69	M	mimiciv	9	3	WHITE	0	0	5	2	37	23	5	2	26	0	0	0	0	3	1	0	0	3	0	1	0	0	0	0	1	0	0	6
37356629	69	M	mimiciv	28	3	WHITE	0	0	7	7	46	39	7	4	40	0	0	1	1	2	1	2	1	3	0	0	0	0	0	0	1	1	0	8
38760683	69	F	mimiciv	10	3	WHITE	0	0	6	4	57	43	6	3	27	0	0	1	1	1	1	1	1	3	0	0	0	0	0	1	0	0	0	5
39167951	69	M	mimiciv	6	3	WHITE	0	0	7	6	34	22	2	1	35	0	0	1	1	2	1	2	1	3	0	0	0	0	0	1	0	0	0	4
30209929	68	M	mimiciv	20	3	WHITE	0	0	6	4	39	25	4	1	33	0	0	1	0	1	1	1	1	3	0	1	0	0	0	0	0	1	1	9
30500226	68	M	mimiciv	5	3	UNKNOWN	0	0	3	3	27	27	2	1	24	0	0	0	0	1	1	0	0	3	0	0	0	0	0	0	0	0	1	5
31516977	68	F	mimiciv	8	3	WHITE	0	0	10	8	67	49	5	2	25	0	0	0	1	1	1	0	0	3	0	0	0	0	0	0	0	0	1	9
32021363	68	M	mimiciv	8	3	WHITE	0	0	10	9	32	20	8	5	30	0	0	1	1	1	1	2	1	3	0	0	0	0	0	0	0	1	0	6
32733363	68	M	mimiciv	5	3	WHITE	0	0	5	5	14	11	4	3	28	0	0	1	1	2	1	0	0	3	0	0	0	0	0	1	0	0	0	5
34221037	68	M	mimiciv	5	3	WHITE	0	0	7	6	42	24	5	4	34	0	0	1	1	1	1	3	1	3	0	0	0	0	0	1	0	0	0	4
35145757	68	F	mimiciv	10	3	WHITE	0	0	5	4	38	31	4	3	33	0	0	1	0	2	1	0	0	3	1	0	0	0	0	0	1	0	0	5
35800434	68	F	mimiciv	7	3	WHITE	0	0	11	11	92	83	8	7	32	0	0	1	1	1	1	2	1	3	0	1	0	0	0	1	1	0	0	6
37420619	68	M	mimiciv	10	3	WHITE	0	0	4	4	44	33	2	1	25	0	0	1	1	1	1	2	1	3	0	0	0	0	0	1	1	0	0	5
38224544	68	M	mimiciv	34	3	WHITE	0	0	7	7	39	27	6	3	33	0	0	1	1	1	1	2	1	3	0	0	0	0	0	0	1	1	0	7
32272811	67	M	mimiciv	7	3	WHITE	0	0	4	4	49	49	4	3	28	0	0	0	1	2	1	0	0	3	0	0	0	0	0	0	0	1	1	6
32395081	67	F	mimiciv	4	3	ASIAN	0	0	8	6	41	20	5	2	29	0	0	0	1	1	1	0	0	3	0	0	0	0	0	0	1	0	0	4
32634140	67	M	mimiciv	23	3	UNKNOWN	0	0	5	5	39	28	2	1	34	0	0	1	1	1	1	3	1	3	0	1	0	0	0	0	0	0	0	6
32666511	67	M	mimiciv	9	3	WHITE	0	0	12	12	91	84	11	10	42	0	0	1	1	1	1	2	1	3	0	0	0	0	0	0	1	0	0	4
33558625	67	M	mimiciv	5	3	WHITE	0	0	5	5	40	36	3	2	30	0	0	1	1	1	1	2	1	3	0	0	0	0	0	0	0	0	0	3
33608652	67	M	mimiciv	13	3	ASIAN	0	0	10	10	40	40	8	7	39	0	0	1	1	2	1	0	0	3	1	0	0	0	0	0	0	0	0	4
33823302	67	M	mimiciv	12	3	WHITE	0	0	2	2	24	13	3	2	31	0	0	1	1	1	1	2	1	3	0	0	0	0	0	0	0	0	0	3
34090678	67	M	mimiciv	23	3	UNKNOWN	0	0	8	7	48	32	7	4	41	0	0	1	1	1	1	3	1	3	0	0	0	0	0	1	1	1	0	6
35417340	67	M	mimiciv	5	3	WHITE	0	0	2	2	28	28	4	3	30	0	0	1	1	1	1	2	1	3	0	0	0	0	0	0	0	0	0	3
35845163	67	M	mimiciv	9	3	WHITE	0	0	8	7	59	39	7	4	31	0	0	1	0	1	1	0	0	3	0	0	0	0	0	0	1	1	0	7
36690039	67	F	mimiciv	14	3	WHITE	0	0	2	1	33	26	4	1	21	0	0	0	0	1	1	2	1	3	0	1	0	0	0	0	0	0	0	4
38109814	67	M	mimiciv	7	3	UNABLE TO OBTAIN	0	0	6	6	42	34	6	5	30	0	0	1	1	1	1	1	1	3	0	0	0	0	0	0	0	0	0	4
38252628	67	F	mimiciv	5	3	WHITE	0	0	3	3	29	29	3	2	39	0	0	1	0	1	1	1	1	3	0	0	0	0	0	0	0	0	0	3
38536869	67	M	mimiciv	24	3	WHITE	0	0	2	2	41	33	4	3	35	0	0	0	0	2	1	1	1	3	0	1	0	0	0	0	1	0	0	5
32751460	66	M	mimiciv	9	3	WHITE	0	0	14	12	70	47	10	7	35	0	0	1	1	2	1	3	1	3	0	0	0	0	0	0	1	1	1	7
33229995	66	F	mimiciv	15	3	UNKNOWN	0	0	12	8	71	52	6	1	32	1	0	1	1	1	1	0	0	3	0	1	0	0	0	1	0	0	0	7
33276067	66	F	mimiciv	6	3	WHITE	0	0	4	4	44	44	3	2	44	0	0	1	0	1	1	0	0	3	0	0	0	0	0	0	0	0	0	3
33563545	66	M	mimiciv	18	3	WHITE	0	0	6	6	62	55	3	2	34	0	0	1	1	1	1	2	1	3	0	0	0	0	0	0	1	0	1	6
33649641	66	F	mimiciv	11	3	WHITE	0	0	6	5	57	39	5	2	36	0	0	1	1	1	1	1	1	3	0	0	0	0	0	0	1	0	1	6
33756899	66	F	mimiciv	11	3	WHITE	0	0	5	5	24	21	3	2	34	0	0	1	1	2	1	1	1	3	0	0	0	0	0	0	0	0	0	3
34066903	66	M	mimiciv	12	3	WHITE	0	0	7	7	55	43	6	3	26	0	0	0	0	1	1	3	1	3	0	0	0	0	0	0	0	1	0	6
34425810	66	M	mimiciv	35	3	UNABLE TO OBTAIN	0	0	2	1	36	29	5	2	31	0	0	1	1	3	1	2	1	3	0	0	0	0	0	1	0	0	0	5
36597472	66	M	mimiciv	8	3	UNABLE TO OBTAIN	0	0	6	6	48	37	4	3	26	0	0	1	1	1	1	2	1	3	0	0	0	0	0	1	0	0	0	4
36644426	66	M	mimiciv	13	3	UNABLE TO OBTAIN	0	0	2	2	29	29	2	1	25	0	0	0	0	1	1	0	0	3	0	0	0	0	0	0	0	0	0	3
38176169	66	M	mimiciv	7	3	UNKNOWN	0	0	5	4	39	23	7	4	37	0	0	1	0	2	1	3	1	3	0	1	0	0	0	1	0	0	0	5
39094044	66	M	mimiciv	27	3	BLACK/AFRICAN AMERICAN	0	0	11	10	36	36	7	6	33	0	0	1	0	1	1	1	1	3	0	0	0	0	0	0	0	1	1	6
31656930	65	M	mimiciv	8	3	HISPANIC/LATINO	0	0	12	10	54	41	10	7	34	0	0	1	1	2	1	2	1	3	0	0	0	0	0	0	0	0	1	5
33476366	65	M	mimiciv	4	3	WHITE	0	0	5	4	35	20	4	1	22	0	0	1	1	1	1	0	0	3	0	0	0	0	0	1	0	0	0	4
34418610	65	M	mimiciv	17	3	WHITE	0	0	5	1	53	26	8	3	36	0	0	0	1	1	1	3	1	3	0	0	0	0	0	1	0	0	1	10
34692819	65	F	mimiciv	5	3	BLACK/AFRICAN AMERICAN	0	0	6	6	37	25	4	3	31	0	0	1	0	1	1	0	0	3	0	0	0	0	0	0	0	1	1	8
34976345	65	M	mimiciv	15	3	ASIAN	0	0	6	6	24	17	4	3	32	0	0	1	1	1	1	2	1	3	0	0	0	0	0	0	0	1	0	5
35294034	65	F	mimiciv	20	3	WHITE	0	0	9	8	53	38	6	3	25	0	0	0	1	1	1	0	0	3	0	0	0	0	0	0	0	0	0	3
35404359	65	F	mimiciv	6	3	WHITE	0	0	9	9	46	42	8	7	39	0	0	1	1	2	1	2	1	3	0	0	0	0	0	0	0	0	0	4
36113830	65	F	mimiciv	11	3	WHITE	0	0	13	12	60	48	4	3	37	0	0	0	1	1	1	2	1	3	0	1	0	0	0	1	1	0	1	8
36207585	65	F	mimiciv	14	3	WHITE	0	0	7	7	30	30	6	5	27	0	0	1	0	1	1	2	1	3	1	1	0	0	0	0	1	0	0	6
36421595	65	M	mimiciv	6	3	WHITE	0	0	5	5	30	30	4	3	36	0	0	1	1	1	1	2	1	3	0	0	0	0	0	1	1	0	0	6
38684752	65	F	mimiciv	35	3	WHITE	0	0	10	10	66	51	8	5	30	0	0	1	0	1	1	0	0	3	0	1	1	0	0	0	0	0	0	5
38996817	65	M	mimiciv	8	3	HISPANIC/LATINO	0	0	11	10	47	39	3	2	34	0	0	1	1	1	1	0	0	3	0	0	0	0	0	0	0	1	0	4
39862840	65	M	mimiciv	13	3	WHITE	0	0	10	10	85	78	6	3	30	0	0	1	0	1	1	3	1	3	0	0	0	0	0	0	1	1	1	11
31318646	64	M	mimiciv	12	3	WHITE	0	0	11	8	83	68	13	8	42	0	0	1	1	1	1	3	1	3	0	1	0	0	0	0	0	0	0	4
33280285	64	M	mimiciv	21	3	WHITE	0	0	11	7	87	50	10	5	37	1	1	0	1	3	1	3	1	3	0	0	0	0	0	0	1	1	0	7
34042250	64	M	mimiciv	7	3	WHITE	0	0	9	7	59	45	4	1	27	0	0	1	1	1	1	2	1	3	0	0	0	0	0	1	1	0	1	7
34684875	64	M	mimiciv	6	3	WHITE	0	0	4	4	40	33	3	2	23	0	0	1	1	1	1	2	1	3	0	0	0	0	0	1	1	0	0	5
36050882	64	F	mimiciv	13	3	WHITE	0	0	4	4	16	11	2	1	14	0	0	1	0	1	1	3	1	3	0	1	0	0	0	0	0	0	0	4
36542164	64	F	mimiciv	5	3	WHITE	0	0	7	5	63	41	8	5	32	0	0	0	1	2	1	3	1	3	0	0	0	0	0	0	1	0	1	6
37628298	64	F	mimiciv	6	3	WHITE	0	0	7	7	84	77	6	5	36	0	0	1	0	2	1	2	1	3	0	0	0	0	0	0	1	0	0	4
38312518	64	M	mimiciv	14	3	UNKNOWN	0	0	8	6	76	58	7	4	33	0	0	1	1	2	1	2	1	3	0	0	0	0	0	0	1	0	0	4
39828750	64	M	mimiciv	5	3	WHITE	0	0	5	5	28	23	6	5	33	0	0	1	1	1	1	2	1	3	0	0	0	0	0	1	1	0	0	6
32283063	63	F	mimiciv	6	3	UNABLE TO OBTAIN	0	0	3	3	44	41	1	0	13	0	0	1	1	1	1	1	1	3	0	0	0	0	0	0	0	0	0	3
35838698	63	F	mimiciv	6	3	ASIAN	0	0	6	6	69	69	6	5	31	0	0	0	0	1	1	0	0	3	0	0	0	0	0	0	0	0	0	3
36066291	63	F	mimiciv	11	3	WHITE	0	0	13	9	69	37	11	6	49	0	0	1	1	1	1	3	1	3	0	0	0	0	0	1	0	0	1	10
36262083	63	F	mimiciv	5	3	WHITE	0	0	2	2	33	21	3	2	40	0	0	1	1	1	1	2	1	3	0	0	0	0	0	0	0	0	0	3
36515876	63	F	mimiciv	22	3	WHITE	0	0	2	0	52	26	3	0	39	0	0	0	0	1	1	2	1	3	0	0	0	0	0	1	0	0	1	6
36648401	63	F	mimiciv	5	3	WHITE	0	0	3	3	30	25	4	3	35	0	0	1	1	1	1	2	1	3	0	0	0	0	0	1	1	0	0	5
38011424	63	M	mimiciv	7	3	UNKNOWN	0	0	5	4	63	48	8	5	30	0	0	1	0	2	1	0	0	3	0	0	0	0	0	0	1	1	0	7
39657585	63	M	mimiciv	8	3	WHITE	0	0	6	5	37	30	3	2	27	0	0	1	0	1	1	2	1	3	0	0	0	0	0	0	1	1	1	10
31999918	62	F	mimiciv	6	3	WHITE	0	0	6	5	45	31	5	4	42	0	0	0	1	1	1	3	1	3	0	1	0	0	0	1	1	0	0	6
33923120	62	M	mimiciv	19	3	WHITE	0	0	12	11	63	48	6	3	31	0	0	1	1	2	1	3	1	3	0	0	0	0	0	0	0	1	0	6
35383495	62	M	mimiciv	7	3	ASIAN	0	0	9	8	17	10	5	4	29	0	0	1	1	1	1	1	1	3	0	1	0	0	0	1	0	0	0	5
36143011	62	M	mimiciv	7	3	WHITE	0	0	6	5	33	26	3	2	39	0	0	1	1	1	1	2	1	3	0	0	0	0	0	0	0	0	0	3
36761597	62	M	mimiciv	57	3	WHITE	0	0	13	9	95	81	8	8	32	1	1	0	0	1	1	3	1	3	1	0	0	0	0	0	0	1	0	7
37178921	62	F	mimiciv	6	3	WHITE	0	0	7	6	60	53	2	1	37	0	0	1	0	1	1	2	1	3	0	1	0	0	0	1	1	0	0	6
38235301	62	M	mimiciv	43	3	WHITE	0	0	6	4	56	38	3	0	22	0	0	1	0	3	1	0	0	3	0	0	0	0	0	0	0	0	1	5
39466205	62	F	mimiciv	5	3	WHITE	0	0	4	4	39	35	2	1	12	0	0	1	0	2	1	0	0	3	0	0	0	0	0	0	0	0	0	3
31336869	61	F	mimiciv	6	3	BLACK/AFRICAN AMERICAN	0	0	7	7	26	21	4	3	36	0	0	1	1	1	1	2	1	3	0	1	1	0	0	1	0	0	0	6
31600062	61	M	mimiciv	12	3	WHITE	0	0	2	2	52	45	5	2	35	0	0	1	0	2	1	2	1	3	0	1	0	0	0	0	0	0	0	4
31652492	61	F	mimiciv	5	3	BLACK/AFRICAN AMERICAN	0	0	4	3	53	41	5	2	34	0	0	1	0	1	1	2	1	3	0	1	0	0	0	1	1	0	0	6
32637171	61	F	mimiciv	10	3	UNKNOWN	0	0	11	10	39	28	8	5	34	0	0	1	1	1	1	1	1	3	0	0	0	0	0	1	0	0	0	4
33255720	61	M	mimiciv	22	3	BLACK/AFRICAN AMERICAN	0	0	7	6	62	51	4	3	24	0	0	0	0	1	1	0	0	3	0	0	0	0	0	0	0	0	1	9
33598903	61	F	mimiciv	5	3	WHITE	0	0	2	2	26	26	1	0	23	0	0	0	0	1	1	0	0	3	0	0	0	0	0	0	0	0	0	3
34161199	61	F	mimiciv	7	3	BLACK/AFRICAN AMERICAN	0	0	5	4	31	23	3	2	23	0	0	1	0	1	1	2	1	3	0	1	0	0	0	1	1	0	0	6
35158186	61	M	mimiciv	6	3	ASIAN	0	0	6	6	36	27	8	5	45	0	0	1	1	1	1	1	1	3	0	0	0	0	0	1	0	0	0	5
36746030	61	M	mimiciv	4	3	WHITE	0	0	2	2	35	28	4	3	39	0	0	1	1	1	1	2	1	3	0	0	0	0	0	0	0	0	0	3
37675738	61	F	mimiciv	27	3	WHITE	0	0	8	8	56	49	8	5	21	0	0	1	0	1	1	0	0	3	0	0	0	0	0	0	0	1	0	4
37995728	61	F	mimiciv	5	3	WHITE	0	0	7	5	51	37	5	2	26	0	0	0	1	1	1	0	0	3	0	1	0	0	0	0	1	0	0	6
38078730	61	F	mimiciv	23	3	WHITE	0	0	16	14	86	60	11	6	54	0	0	1	1	2	1	2	1	3	0	0	0	0	0	0	0	1	0	6
38886311	61	M	mimiciv	14	3	ASIAN	0	0	3	3	40	36	3	2	31	0	0	1	0	2	1	1	1	3	0	0	0	0	0	0	0	1	1	6
38920775	61	M	mimiciv	86	3	WHITE	0	0	9	7	83	56	7	2	35	0	0	0	1	1	1	3	1	3	0	0	0	0	0	0	0	1	0	6
31848372	60	M	mimiciv	6	3	WHITE	0	0	9	8	57	46	5	2	27	0	0	1	1	2	1	2	1	2	0	0	0	0	0	1	0	0	0	3
32168205	60	M	mimiciv	16	3	WHITE	0	0	11	7	67	45	7	2	34	0	0	0	0	1	1	3	1	2	0	0	0	0	0	0	0	1	0	3
32688655	60	M	mimiciv	4	3	WHITE	0	0	4	4	33	25	1	0	31	0	0	1	0	1	1	1	1	2	0	1	0	0	0	0	1	0	0	4
33828415	60	M	mimiciv	3	3	WHITE	0	0	11	10	71	55	8	5	47	0	0	1	1	1	1	2	1	2	0	0	0	0	0	1	0	0	0	3
33895538	60	M	mimiciv	5	3	ASIAN	0	0	4	4	30	19	6	3	20	0	0	0	0	1	1	0	0	2	0	0	0	0	0	0	0	1	1	5
34894837	60	M	mimiciv	8	3	WHITE	0	0	4	4	16	16	2	1	27	0	0	1	0	1	1	2	1	2	1	1	0	0	0	1	1	0	0	6
35606458	60	F	mimiciv	31	3	OTHER	0	0	7	6	45	38	3	2	22	0	0	0	1	1	1	0	0	2	0	1	0	0	0	0	0	0	0	3
35671864	60	M	mimiciv	4	3	WHITE	0	0	3	3	45	38	4	1	26	0	0	1	1	1	1	3	1	2	0	0	0	0	0	0	0	1	0	3
36235051	60	M	mimiciv	17	3	WHITE	0	0	4	4	22	15	2	1	27	0	0	1	1	1	1	2	1	2	0	1	0	0	0	1	1	0	0	5
36737788	60	M	mimiciv	7	3	WHITE	0	0	10	9	36	26	5	4	22	0	0	1	1	1	1	1	1	2	0	0	0	0	0	1	1	0	0	6
36994628	60	F	mimiciv	10	3	WHITE	0	0	3	3	54	45	5	2	30	0	0	1	1	1	1	2	1	2	0	0	0	0	0	0	0	0	0	3
38063950	60	M	mimiciv	4	3	BLACK/AFRICAN AMERICAN	0	0	7	7	22	22	4	3	28	0	0	1	1	1	1	2	1	2	0	0	0	0	0	0	1	0	0	3
38195352	60	M	mimiciv	27	3	WHITE	0	0	11	8	85	49	6	1	36	0	0	0	0	1	1	3	1	2	0	0	0	0	0	0	0	1	0	3
31284295	59	M	mimiciv	13	3	UNKNOWN	0	0	13	12	45	31	9	6	40	0	0	1	1	2	1	2	1	2	0	0	0	0	0	0	0	1	0	5
32306664	59	F	mimiciv	4	3	WHITE	0	0	3	3	24	20	3	2	34	0	0	1	1	1	1	2	1	2	0	0	0	0	0	0	1	0	1	5
32375988	59	M	mimiciv	11	3	WHITE	0	0	6	5	31	20	4	3	32	0	0	1	1	1	1	1	1	2	0	0	0	0	0	0	0	0	0	2
33824533	59	F	mimiciv	5	3	WHITE	0	0	5	5	70	65	8	7	41	0	0	1	0	1	1	3	1	2	0	0	1	0	0	0	1	0	0	4
33913504	59	M	mimiciv	15	3	WHITE	0	0	9	8	43	32	6	5	29	0	0	1	1	1	1	1	1	2	0	0	0	0	0	1	0	0	0	4
34032767	59	M	mimiciv	21	3	OTHER	0	0	3	2	51	44	4	1	27	0	0	0	0	2	1	2	1	2	0	0	0	0	0	0	1	1	1	10
34375647	59	M	mimiciv	24	3	WHITE	0	0	3	3	42	30	1	0	25	0	0	1	0	1	1	2	1	2	0	1	0	0	0	1	1	0	0	7
34564803	59	F	mimiciv	27	3	WHITE	0	0	8	6	70	47	5	2	39	0	0	1	0	3	1	2	1	2	0	1	1	0	0	0	0	1	0	5
35128235	59	F	mimiciv	6	3	WHITE	0	0	4	4	52	47	3	2	24	0	0	1	0	2	1	0	0	2	0	0	0	0	0	0	0	0	0	3
37034319	59	M	mimiciv	6	3	WHITE	0	0	4	2	81	59	4	1	32	0	0	0	0	1	1	0	0	2	0	1	0	0	0	0	1	0	0	5
37043604	59	M	mimiciv	7	3	WHITE	0	0	6	5	49	30	4	1	27	0	0	0	1	1	1	0	0	2	0	0	0	0	0	1	1	0	0	4
37307761	59	F	mimiciv	13	3	WHITE	0	0	4	4	41	38	2	1	29	0	0	1	0	2	1	0	0	2	0	0	0	0	0	0	0	0	1	8
37325829	59	F	mimiciv	9	3	WHITE	0	0	10	9	53	52	6	5	26	0	0	0	1	1	1	0	0	2	0	1	0	0	0	0	1	0	0	4
38359219	59	F	mimiciv	8	3	BLACK/AFRICAN AMERICAN	0	0	7	6	74	61	7	4	29	0	0	1	1	2	1	3	1	2	0	1	0	0	0	0	0	0	1	9
38997455	59	F	mimiciv	7	3	WHITE	0	0	14	13	112	96	13	10	49	0	0	1	1	1	1	0	0	2	0	0	0	0	0	0	0	1	0	5
39367608	59	M	mimiciv	23	3	WHITE	0	0	3	2	28	28	3	2	21	0	0	0	0	1	1	0	0	2	0	0	0	0	0	0	0	0	1	8
32132708	58	F	mimiciv	25	3	WHITE	0	0	8	7	60	44	6	3	31	0	0	1	0	1	1	2	1	2	0	1	0	0	0	0	1	1	0	7
32603460	58	F	mimiciv	8	3	WHITE	0	0	7	7	47	36	3	2	31	0	0	0	1	1	1	1	1	2	0	1	0	0	0	0	1	1	0	5
32935851	58	F	mimiciv	29	3	WHITE	0	0	4	4	49	46	3	3	47	0	0	1	0	1	1	0	0	2	0	0	1	0	0	0	0	0	0	3
33086509	58	F	mimiciv	7	3	WHITE	0	0	5	4	54	42	5	2	34	0	0	0	1	1	1	2	1	2	0	0	0	0	0	1	0	0	1	9
33915542	58	M	mimiciv	11	3	WHITE	0	0	10	7	63	55	9	4	37	0	0	0	1	2	1	3	1	2	0	1	0	0	0	0	0	1	0	7
35412328	58	M	mimiciv	14	3	WHITE	0	0	8	7	44	40	4	3	39	0	0	1	1	1	1	3	1	2	0	0	0	0	0	0	0	1	0	3
35420019	58	F	mimiciv	33	3	OTHER	0	0	15	15	116	100	14	11	45	0	0	1	1	3	1	2	1	2	0	0	0	0	0	0	0	1	0	5
35663660	58	M	mimiciv	4	3	OTHER	0	0	4	3	35	19	3	0	36	0	0	1	0	1	1	2	1	2	0	0	0	0	0	1	0	0	0	3
35782409	58	F	mimiciv	4	3	ASIAN	0	0	4	3	27	23	2	1	22	0	0	1	0	1	1	0	0	2	0	1	0	0	0	0	0	0	0	3
37548900	58	M	mimiciv	14	3	WHITE	0	0	7	6	78	63	7	4	44	0	0	1	1	1	1	0	0	2	0	0	0	0	0	0	0	0	0	2
38789080	58	M	mimiciv	29	3	HISPANIC/LATINO	0	0	6	6	81	69	6	3	33	0	0	0	0	1	1	0	0	2	0	0	0	0	0	1	0	1	0	4
39990860	58	M	mimiciv	6	3	WHITE	0	0	4	2	35	26	5	2	24	0	0	0	0	2	1	0	0	2	0	1	0	0	0	0	1	0	0	4
30518663	57	M	mimiciv	7	3	WHITE	0	0	15	13	75	56	9	6	34	0	0	1	1	2	1	1	1	2	0	0	0	0	0	1	0	1	0	5
30895238	57	M	mimiciv	6	3	OTHER	0	0	7	7	24	18	5	4	34	0	0	1	0	1	1	2	1	2	0	0	0	0	0	0	0	0	0	3
31429601	57	F	mimiciv	12	3	WHITE	0	0	5	5	58	55	6	5	24	0	0	0	0	2	1	0	0	2	0	0	0	0	0	0	0	0	1	4
31523284	57	M	mimiciv	5	3	WHITE	0	0	8	7	33	19	3	0	24	0	0	1	1	1	1	3	1	2	0	1	0	0	0	1	1	0	0	5
32511402	57	M	mimiciv	7	3	WHITE	0	0	6	6	33	31	2	1	19	0	0	1	1	1	1	2	1	2	1	1	0	0	0	0	0	0	0	4
33807006	57	M	mimiciv	7	3	WHITE	0	0	8	8	60	48	4	3	39	0	0	1	1	1	1	2	1	2	0	0	0	0	0	1	0	0	0	3
38130018	57	M	mimiciv	10	3	BLACK/AFRICAN AMERICAN	0	0	7	6	45	33	7	4	42	0	0	1	1	1	1	0	0	2	0	1	0	0	0	1	1	1	0	6
38254494	57	M	mimiciv	5	3	WHITE	0	0	3	3	27	27	3	2	30	0	0	1	1	1	1	2	1	2	0	0	0	0	0	0	0	0	0	2
38941860	57	F	mimiciv	16	3	BLACK/AFRICAN AMERICAN	0	0	10	7	58	36	7	2	25	0	0	1	0	3	1	3	1	2	0	0	0	0	1	0	0	1	1	11
31821268	56	F	mimiciv	9	3	WHITE	0	0	6	6	47	40	3	2	39	0	0	1	0	1	1	2	1	2	0	1	0	0	0	0	0	1	1	12
34295324	56	F	mimiciv	22	3	WHITE	0	0	5	3	58	33	7	2	27	0	0	0	1	3	1	2	1	2	0	0	0	0	0	1	0	0	1	9
34669248	56	M	mimiciv	7	3	WHITE	0	0	12	10	74	51	7	2	30	0	0	1	1	1	1	2	1	2	0	0	0	0	0	1	0	1	0	6
34917635	56	F	mimiciv	18	3	WHITE	0	0	8	8	61	61	6	5	42	0	0	1	1	1	1	0	0	2	0	1	0	0	0	1	0	0	1	10
36489713	56	M	mimiciv	14	3	WHITE	0	0	2	2	31	31	4	3	24	0	0	1	0	1	1	1	1	2	0	0	0	0	0	0	0	1	0	3
37000111	56	M	mimiciv	5	3	WHITE	0	0	5	5	35	30	1	0	34	0	0	1	1	1	1	2	1	2	0	0	0	0	0	0	0	0	0	2
39037282	56	F	mimiciv	4	3	WHITE	0	0	3	3	43	38	3	2	32	0	0	1	1	2	1	2	1	2	0	0	0	0	0	1	1	0	0	6
31706336	55	M	mimiciv	43	3	WHITE	0	0	4	4	50	45	6	5	40	0	0	1	0	1	1	2	1	2	0	0	0	0	0	0	0	0	0	2
32245718	55	M	mimiciv	7	3	OTHER	0	0	8	7	25	23	3	2	18	0	0	1	1	1	1	1	1	2	0	0	0	0	0	0	0	0	0	2
32386616	55	F	mimiciv	11	3	WHITE	0	0	7	7	46	38	7	4	32	0	0	1	0	1	1	0	0	2	0	0	0	0	0	0	0	0	1	8
32719337	55	M	mimiciv	8	3	WHITE	0	0	7	6	82	66	7	2	32	0	0	0	0	1	1	0	0	2	0	1	0	0	0	0	0	1	1	9
36342514	55	M	mimiciv	10	3	WHITE	0	0	11	8	58	22	8	3	49	0	0	1	1	3	1	3	1	2	0	0	0	0	0	1	0	0	0	4
36408687	55	M	mimiciv	10	3	WHITE	0	0	10	8	93	69	8	3	40	0	0	0	0	1	1	2	1	2	0	0	0	0	0	0	0	1	0	5
37973591	55	M	mimiciv	22	3	WHITE	0	0	7	3	71	49	6	3	30	0	0	0	0	3	1	2	1	2	0	0	0	0	0	0	1	0	0	6
31350525	54	F	mimiciv	10	3	WHITE	0	0	12	10	79	60	11	8	37	0	0	1	1	3	1	3	1	2	0	1	0	0	0	0	1	1	0	5
32385430	54	M	mimiciv	9	3	WHITE	0	0	6	6	32	32	2	1	21	0	0	1	1	1	1	0	0	2	0	0	0	0	0	0	0	1	0	3
32725668	54	F	mimiciv	5	3	WHITE	0	0	4	4	47	43	2	2	28	0	0	0	0	1	1	0	0	2	0	0	0	0	0	0	0	0	0	2
32945346	54	M	mimiciv	13	3	WHITE	0	0	4	4	38	33	8	7	51	0	0	1	0	1	1	2	1	2	0	0	0	0	0	0	0	0	0	2
33850545	54	F	mimiciv	24	3	WHITE	0	0	11	7	58	36	7	2	33	0	0	0	1	1	1	3	1	2	0	0	0	0	0	0	0	1	0	5
36672392	54	M	mimiciv	5	3	UNKNOWN	0	0	11	10	45	29	5	2	38	0	0	1	1	1	1	2	1	2	0	0	0	0	0	0	0	1	0	3
37779530	54	F	mimiciv	9	3	HISPANIC/LATINO	0	0	6	6	73	58	8	7	33	0	0	1	1	3	1	2	1	2	0	0	0	0	0	0	0	1	0	3
38580561	54	M	mimiciv	6	3	WHITE	0	0	6	6	31	26	5	4	32	0	0	1	0	2	1	0	0	2	0	0	0	0	0	1	0	0	0	3
39334625	54	F	mimiciv	20	3	WHITE	0	0	4	4	53	50	3	2	24	0	0	0	1	2	1	0	0	2	0	0	0	0	0	0	1	0	1	5
39598079	54	M	mimiciv	9	3	BLACK/AFRICAN AMERICAN	0	0	11	7	93	57	7	2	45	0	0	1	1	3	1	3	1	2	0	0	0	0	0	0	0	0	1	8
30271356	53	M	mimiciv	12	3	HISPANIC/LATINO	0	0	8	7	42	24	8	5	31	0	0	1	0	1	1	3	1	2	0	0	0	0	0	0	0	1	1	7
30414474	53	M	mimiciv	7	3	WHITE	0	0	5	5	35	31	2	1	30	0	0	1	0	1	1	0	0	2	0	1	0	0	0	0	0	0	0	3
30978470	53	F	mimiciv	4	3	BLACK/AFRICAN AMERICAN	0	0	11	10	49	37	7	4	45	0	0	1	1	1	1	2	1	2	0	0	0	0	0	0	0	1	0	5
31916029	53	M	mimiciv	9	3	WHITE	0	0	7	5	86	65	5	2	34	1	0	1	0	2	1	3	1	2	0	0	0	0	0	0	0	0	0	2
32882608	53	M	mimiciv	8	3	UNKNOWN	0	0	8	4	59	36	6	1	25	1	0	0	0	1	1	3	1	2	0	0	0	0	0	1	1	0	0	4
32950640	53	M	mimiciv	5	3	UNKNOWN	0	0	11	10	34	28	6	5	36	0	0	1	1	1	1	1	1	2	0	1	0	0	0	1	0	0	0	4
34327726	53	M	mimiciv	8	3	WHITE	0	0	4	4	25	25	4	3	22	0	0	1	0	1	1	2	1	2	0	0	0	0	0	0	0	0	0	2
30655111	52	M	mimiciv	39	3	OTHER	0	0	3	2	30	22	1	0	18	0	0	0	0	2	1	0	0	2	1	0	0	0	0	0	1	0	0	7
31065091	52	M	mimiciv	9	3	UNABLE TO OBTAIN	0	0	8	7	37	26	6	5	17	0	0	1	1	2	1	2	1	2	0	1	0	0	0	1	0	0	0	4
31382891	52	M	mimiciv	8	3	WHITE	0	0	9	7	60	45	5	2	27	0	0	0	0	2	1	0	0	2	0	1	0	0	0	0	1	1	0	6
33612157	52	F	mimiciv	12	3	WHITE	0	0	2	2	31	27	3	2	36	0	0	1	1	1	1	2	1	2	0	1	0	0	0	0	0	0	0	4
33961568	52	M	mimiciv	4	3	WHITE	0	0	9	6	48	29	7	2	22	0	0	0	1	3	1	0	0	2	0	0	0	0	0	1	1	0	1	13
33991157	52	M	mimiciv	25	3	WHITE	0	0	13	12	60	42	8	5	31	0	0	1	0	2	1	2	1	2	0	0	1	0	0	1	0	1	0	7
36117548	52	M	mimiciv	9	3	WHITE	0	0	4	4	38	33	4	3	30	0	0	1	0	1	1	1	1	2	0	1	0	0	0	0	0	0	0	3
38915985	52	F	mimiciv	8	3	WHITE	0	0	5	5	26	21	2	1	16	0	0	1	0	1	1	2	1	2	0	0	0	0	0	0	1	0	0	3
39245313	52	F	mimiciv	20	3	WHITE	0	0	6	6	51	44	8	7	32	0	0	1	1	1	1	3	1	2	0	0	0	0	0	0	1	0	0	3
39558296	52	F	mimiciv	44	3	BLACK/AFRICAN AMERICAN	0	0	5	5	57	53	2	2	35	0	0	1	1	3	1	2	1	2	0	0	0	0	0	0	0	0	0	2
33329717	51	M	mimiciv	13	3	WHITE	0	0	9	8	71	52	5	2	27	0	0	1	1	2	1	3	1	2	0	0	0	0	0	0	0	1	0	5
33336018	51	F	mimiciv	16	3	WHITE	0	0	9	8	72	67	4	3	36	0	0	1	1	3	1	2	1	2	0	1	0	0	0	0	0	0	1	5
33823633	51	M	mimiciv	15	3	WHITE	0	0	6	5	53	42	2	1	27	0	0	1	0	2	1	0	0	2	0	0	0	0	0	0	0	1	0	4
33957911	51	F	mimiciv	10	3	WHITE	0	0	10	9	40	29	6	5	33	0	0	1	1	2	1	2	1	2	0	0	0	0	0	0	0	0	0	2
36954934	51	F	mimiciv	3	3	UNKNOWN	0	0	2	2	40	36	1	0	19	0	0	0	0	1	1	0	0	2	0	0	0	0	0	0	0	0	0	2
37810813	51	F	mimiciv	7	3	WHITE	0	0	8	7	36	22	7	4	29	0	0	1	0	2	1	3	1	2	0	1	0	0	0	0	0	1	1	8
30879445	50	M	mimiciv	10	3	WHITE	0	0	16	12	88	51	8	3	32	1	1	1	1	1	1	3	1	1	0	0	0	0	0	0	0	1	1	10
33298847	50	M	mimiciv	22	3	OTHER	0	0	13	9	74	48	8	3	43	0	0	1	1	1	1	3	1	1	1	1	0	0	0	0	0	0	0	3
33724129	50	M	mimiciv	12	3	WHITE	0	0	5	4	30	23	1	0	24	0	0	1	0	1	1	3	1	1	0	0	0	0	0	0	0	0	0	1
33940561	50	M	mimiciv	11	3	WHITE	0	0	10	8	73	51	6	3	32	0	0	0	0	1	1	0	0	1	0	0	0	0	0	0	0	0	0	1
33118214	49	F	mimiciv	13	3	UNABLE TO OBTAIN	0	0	7	6	52	37	7	2	22	0	0	0	0	1	1	1	1	1	0	0	0	0	0	0	1	0	1	8
35135486	49	M	mimiciv	5	3	HISPANIC/LATINO	0	0	13	12	100	88	12	9	45	0	0	1	1	1	1	2	1	1	0	1	0	0	0	1	0	0	0	3
38016660	49	M	mimiciv	5	3	WHITE	0	0	7	7	28	21	4	3	24	0	0	1	1	1	1	1	1	1	0	0	0	0	0	0	0	0	0	1
30228591	48	M	mimiciv	12	3	ASIAN	0	0	15	14	117	101	12	9	51	0	0	1	1	1	1	0	0	1	1	0	0	0	0	1	0	0	0	4
32146231	48	F	mimiciv	5	3	ASIAN	0	0	7	7	26	26	3	2	22	0	0	1	1	1	1	0	0	1	0	0	0	0	0	0	0	0	0	1
32759202	48	M	mimiciv	10	3	WHITE	0	0	5	5	35	32	3	2	23	0	0	0	1	1	1	0	0	1	1	0	0	0	0	0	0	0	0	2
33679251	48	F	mimiciv	29	3	WHITE	0	0	13	10	62	40	7	2	31	0	0	1	1	3	1	3	1	1	0	0	0	0	0	0	0	1	0	4
34634701	48	F	mimiciv	23	3	UNKNOWN	0	0	10	7	60	35	10	5	38	1	1	1	0	3	1	3	1	1	0	1	0	0	0	1	1	1	0	7
34699819	48	F	mimiciv	4	3	WHITE	0	0	9	9	41	29	5	4	38	0	0	1	1	1	1	2	1	1	0	0	0	0	0	0	1	0	0	2
34812134	48	M	mimiciv	10	3	WHITE	0	0	10	8	76	55	5	2	34	0	0	0	1	1	1	3	1	1	0	0	0	0	0	0	0	1	0	4
36237438	48	M	mimiciv	15	3	WHITE	0	0	7	6	28	17	6	3	28	0	0	1	1	1	1	0	0	1	0	0	0	0	0	0	0	0	0	1
37737310	48	M	mimiciv	16	3	UNKNOWN	0	0	11	8	75	49	8	3	26	1	0	0	0	3	1	3	1	1	0	0	0	0	0	0	0	1	0	5
39258865	48	F	mimiciv	3	3	WHITE	0	0	5	2	62	36	5	0	39	0	0	1	0	1	1	2	1	1	0	1	0	0	0	1	1	0	0	4
32431675	47	M	mimiciv	6	3	WHITE	0	0	6	6	62	55	7	6	42	0	0	1	0	1	1	2	1	1	0	0	0	0	0	0	0	1	0	2
35170558	47	M	mimiciv	6	3	BLACK/AFRICAN AMERICAN	0	0	10	9	47	45	5	4	40	0	0	1	1	1	1	2	1	1	0	0	0	0	0	1	1	0	0	3
35589858	47	F	mimiciv	17	3	WHITE	0	0	10	7	51	36	9	4	44	0	0	1	1	1	1	2	1	1	0	0	1	0	0	1	0	0	1	10
35756278	47	M	mimiciv	10	3	WHITE	0	0	2	2	25	18	2	1	21	0	0	1	0	1	1	3	1	1	0	0	0	0	0	0	1	0	0	2
37910524	47	M	mimiciv	12	3	WHITE	0	0	4	3	41	29	3	0	27	0	0	1	0	2	1	2	1	1	0	0	0	0	0	1	1	0	0	3
38410525	47	F	mimiciv	24	3	WHITE	0	0	3	3	58	54	5	4	40	0	0	1	0	1	1	2	1	1	0	0	0	0	0	0	0	0	0	1
32639802	46	M	mimiciv	4	3	HISPANIC/LATINO	0	0	8	8	68	57	2	1	41	0	0	1	1	1	1	0	0	1	0	0	0	0	0	0	0	1	0	2
33619974	46	M	mimiciv	9	3	UNKNOWN	0	0	5	5	28	28	3	2	26	0	0	1	1	1	1	0	0	1	0	0	0	0	0	0	1	0	0	2
36632389	46	M	mimiciv	6	3	WHITE	0	0	18	14	113	94	13	8	54	0	0	1	1	3	1	2	1	1	0	1	0	0	0	0	1	0	0	3
36989992	46	F	mimiciv	59	3	WHITE	0	0	6	6	37	30	6	3	32	0	0	0	0	1	1	3	1	1	0	0	0	0	0	0	0	1	0	4
30478516	45	M	mimiciv	8	3	UNKNOWN	0	0	13	10	107	88	13	8	37	0	0	1	1	3	1	0	0	1	0	0	0	0	0	0	0	0	0	1
33325617	45	M	mimiciv	9	3	BLACK/AFRICAN AMERICAN	0	0	7	5	42	23	7	4	31	0	0	1	0	1	1	0	0	1	0	0	1	0	0	1	0	0	0	3
33529609	45	M	mimiciv	10	3	WHITE	0	0	4	3	39	23	5	2	29	0	0	1	0	2	1	1	1	1	0	0	0	0	0	0	1	0	0	2
34792777	45	M	mimiciv	26	3	UNKNOWN	0	0	7	4	74	38	11	6	37	0	0	0	0	3	1	3	1	1	0	0	0	0	0	1	0	1	0	5
37528413	45	F	mimiciv	6	3	WHITE	0	0	9	8	63	50	7	4	47	0	0	1	1	2	1	3	1	1	0	0	0	0	0	0	1	0	0	3
39033291	45	M	mimiciv	21	3	WHITE	0	0	15	13	105	87	13	8	37	0	0	1	1	1	1	2	1	1	0	0	0	0	0	0	0	1	0	2
39158866	45	M	mimiciv	24	3	WHITE	0	0	5	5	60	57	4	3	28	0	0	0	0	2	1	0	0	1	0	0	0	0	0	0	0	0	0	1
30413738	44	F	mimiciv	7	3	WHITE	0	0	9	8	62	47	5	2	19	0	0	0	0	1	1	0	0	1	0	1	0	0	0	0	0	1	1	8
33403178	44	M	mimiciv	3	3	WHITE	0	0	11	8	93	61	14	9	47	0	0	1	1	3	1	3	1	1	1	0	0	0	0	0	0	0	0	2
34579793	44	F	mimiciv	19	3	HISPANIC/LATINO	0	0	3	3	42	35	2	1	36	0	0	1	0	1	1	0	0	1	0	0	0	0	0	0	0	0	1	7
38083703	44	F	mimiciv	44	3	WHITE	0	0	13	12	48	37	6	5	27	0	0	1	0	2	1	2	1	1	0	1	0	0	0	0	0	1	0	5
31261388	43	F	mimiciv	5	3	OTHER	0	0	2	2	32	32	3	2	33	0	0	1	1	1	1	0	0	1	1	0	0	0	0	0	0	0	1	5
39965461	43	F	mimiciv	11	3	WHITE	0	0	5	4	56	44	3	2	32	0	0	1	1	1	1	2	1	1	0	0	0	0	0	0	0	0	1	7
32961198	42	M	mimiciv	6	3	WHITE	0	0	3	3	75	71	2	2	32	0	0	0	0	1	1	2	1	1	0	0	0	0	0	1	0	0	0	3
37061019	42	F	mimiciv	10	3	OTHER	0	0	6	5	57	43	3	0	37	0	0	1	0	1	1	2	1	1	0	0	0	0	0	0	0	1	0	4
31449056	41	M	mimiciv	4	3	HISPANIC/LATINO	0	0	9	8	70	66	8	7	42	0	0	1	1	1	1	2	1	1	0	1	0	0	0	0	1	1	0	4
31702072	41	M	mimiciv	9	3	HISPANIC/LATINO	0	0	4	3	36	18	6	3	30	0	0	1	0	1	1	3	1	1	0	0	0	0	0	0	0	0	0	1
32073075	41	M	mimiciv	23	3	WHITE	0	0	3	3	58	54	5	4	37	0	0	1	1	1	1	1	1	1	0	0	0	0	0	0	0	0	0	1
37057119	41	F	mimiciv	16	3	WHITE	0	0	8	6	54	33	6	3	36	0	0	1	0	2	1	2	1	1	0	0	0	0	0	0	0	1	0	2
37180117	40	F	mimiciv	11	3	OTHER	0	0	13	10	90	64	9	4	25	0	0	0	0	2	1	2	1	0	0	0	0	0	0	0	0	1	0	3
37695673	40	M	mimiciv	16	3	WHITE	0	0	3	3	34	34	1	1	22	0	0	1	0	1	1	0	0	0	0	0	0	0	0	0	0	0	1	2
38054624	40	F	mimiciv	9	3	BLACK/AFRICAN AMERICAN	0	0	6	6	81	77	5	4	38	0	0	1	1	2	1	1	1	0	0	0	0	0	0	0	0	0	0	0
39636909	40	F	mimiciv	5	3	WHITE	0	0	5	5	20	16	4	3	32	0	0	1	0	1	1	2	1	0	0	0	0	0	0	0	0	0	0	1
39709812	40	M	mimiciv	15	3	WHITE	0	0	6	5	49	37	3	2	26	0	0	0	0	1	1	2	1	0	0	0	0	0	0	1	0	1	0	3
31766573	39	F	mimiciv	9	3	BLACK/AFRICAN AMERICAN	0	0	2	2	37	37	2	1	39	0	0	1	0	2	1	2	1	0	0	0	0	0	0	0	1	0	0	2
32391510	39	F	mimiciv	7	3	BLACK/AFRICAN AMERICAN	0	0	2	2	31	31	4	3	32	0	0	1	1	1	1	1	1	0	0	0	0	0	0	0	1	0	0	2
39748298	38	M	mimiciv	7	3	WHITE	0	0	6	6	32	28	6	5	37	0	0	1	1	1	1	3	1	0	0	0	0	0	0	1	0	0	0	1
33529669	37	F	mimiciv	17	3	WHITE	0	0	9	6	68	57	8	3	33	0	0	0	0	2	1	0	0	0	0	0	0	0	0	0	1	1	0	4
34642440	37	F	mimiciv	11	3	HISPANIC/LATINO	0	0	6	5	45	38	5	4	32	0	0	1	0	2	1	1	1	0	0	0	0	0	0	0	0	0	0	0
35235360	37	M	mimiciv	14	3	BLACK/AFRICAN AMERICAN	0	0	14	11	83	64	7	4	35	0	0	1	1	3	1	3	1	0	0	1	0	0	0	0	0	1	0	2
36370324	37	F	mimiciv	31	3	WHITE	0	0	4	4	49	45	2	2	28	0	0	0	0	1	1	0	0	0	0	0	0	0	0	0	0	0	0	0
32132014	36	F	mimiciv	3	3	WHITE	0	0	4	4	20	15	4	3	34	0	0	1	0	2	1	3	1	0	0	0	0	0	0	0	0	0	0	0
34114772	35	M	mimiciv	15	3	WHITE	0	0	2	0	48	30	3	0	27	0	0	0	0	1	1	1	1	0	1	0	0	0	0	0	0	0	0	1
35253990	35	M	mimiciv	9	3	WHITE	0	0	4	4	16	12	3	2	27	0	0	1	0	1	1	1	1	0	0	0	0	0	0	1	0	0	0	1
38366143	35	M	mimiciv	24	3	WHITE	0	0	6	5	34	23	6	3	39	0	0	1	0	2	1	2	1	0	0	0	0	0	0	0	0	0	0	0
33105339	34	M	mimiciv	8	3	UNKNOWN	0	0	13	11	26	11	7	4	41	0	0	1	1	1	1	0	0	0	0	1	0	0	0	1	0	1	0	3
32898014	32	M	mimiciv	13	3	UNKNOWN	0	0	2	1	31	27	3	2	30	0	0	1	1	2	1	0	0	0	0	0	0	0	0	0	0	0	0	2
35089480	32	M	mimiciv	13	3	UNKNOWN	0	0	7	3	65	33	7	2	35	0	0	1	0	3	1	3	1	0	0	0	0	0	0	0	0	0	0	0
35862000	32	F	mimiciv	5	3	HISPANIC/LATINO	0	0	4	4	33	31	3	2	20	0	0	0	1	1	1	0	0	0	0	0	0	0	0	0	0	0	0	0
38368091	32	M	mimiciv	5	3	HISPANIC/LATINO	0	0	6	6	35	31	4	3	33	0	0	1	1	1	1	0	0	0	0	0	0	0	0	0	0	0	0	1
34244028	31	F	mimiciv	21	3	UNKNOWN	0	0	11	7	78	46	7	2	30	0	0	0	1	3	1	3	1	0	0	0	0	0	0	0	0	0	0	0
34800504	31	F	mimiciv	16	3	OTHER	0	0	5	4	24	18	1	0	28	0	0	1	1	1	1	1	1	0	0	0	0	0	0	0	1	0	0	2
32748984	30	F	mimiciv	14	3	WHITE	0	0	2	2	41	34	3	2	31	0	0	0	0	1	1	0	0	0	0	0	0	0	0	0	1	0	1	3
35479907	30	F	mimiciv	5	3	WHITE	0	0	2	2	35	32	2	1	25	0	0	0	0	2	1	0	0	0	0	0	0	0	0	0	1	0	0	2
37316518	30	F	mimiciv	17	3	WHITE	0	0	7	7	47	37	6	3	34	0	0	1	1	1	1	2	1	0	0	0	0	0	0	0	0	0	0	1
30029192	28	M	mimiciv	16	3	WHITE	0	0	8	6	44	19	5	2	24	0	0	0	0	3	1	0	0	0	0	0	0	0	0	0	0	0	0	0
31150069	27	F	mimiciv	7	3	UNKNOWN	0	0	6	4	85	63	5	2	41	0	0	1	0	1	1	1	1	0	0	0	0	0	0	0	0	0	0	0
38443909	27	M	mimiciv	13	3	WHITE	0	0	9	8	52	41	6	3	32	0	0	1	1	1	1	1	1	0	1	0	0	0	0	1	0	0	0	2
32087563	26	M	mimiciv	10	3	WHITE	0	0	8	4	65	29	6	1	31	1	0	0	0	3	1	3	1	0	0	1	0	0	0	0	1	1	0	3
31216618	25	M	mimiciv	31	3	HISPANIC/LATINO	0	0	10	8	90	64	8	5	40	0	0	0	0	1	1	2	1	0	0	0	0	0	0	1	0	1	0	4
36409754	25	F	mimiciv	7	3	UNKNOWN	0	0	5	4	65	61	4	1	27	0	0	0	0	1	1	0	0	0	0	0	0	0	0	1	0	1	0	2
31969905	22	F	mimiciv	5	3	OTHER	0	0	3	3	39	39	0	0	19	0	0	1	0	1	1	0	0	0	0	0	0	0	0	0	0	0	0	0
37708815	21	M	mimiciv	4	3	UNKNOWN	0	0	7	7	58	58	8	7	37	0	0	1	0	1	1	0	0	0	0	0	0	0	0	0	0	0	0	0
32090389	20	F	mimiciv	9	3	BLACK/AFRICAN AMERICAN	0	0	5	5	50	50	3	2	27	0	0	0	0	1	1	0	0	0	0	0	0	0	0	0	0	0	0	0
33284651	19	M	mimiciv	6	3	ASIAN	0	0	10	9	40	32	6	5	28	0	0	1	0	1	1	0	0	0	0	0	0	0	0	0	0	0	0	0
38983602	18	F	mimiciv	11	3	ASIAN	0	0	9	8	53	50	4	3	21	0	0	0	1	2	1	0	0	0	0	0	1	0	0	0	0	0	0	1
31482860	95	F	mimiciv	5	4	WHITE	0	0	7	6	64	42	7	2	49	0	0	1	1	1	1	2	1	4	0	0	0	0	0	1	0	0	0	6
31827831	94	F	mimiciv	7	4	WHITE	0	0	11	7	69	37	9	4	44	0	0	1	1	3	1	3	1	4	0	0	0	0	0	1	0	0	1	9
32056229	94	F	mimiciv	6	4	BLACK/AFRICAN AMERICAN	0	0	8	7	58	47	6	5	32	0	0	1	1	2	1	3	1	4	0	0	1	0	0	1	0	0	0	7
37084966	94	F	mimiciv	17	4	WHITE	0	0	4	4	53	43	2	1	41	0	0	1	1	2	1	0	0	4	0	0	0	0	0	1	0	0	0	6
33518125	93	M	mimiciv	7	4	WHITE	0	0	5	4	42	30	4	3	36	0	0	1	0	1	1	2	1	4	0	0	0	0	0	1	0	0	0	5
36387741	93	M	mimiciv	7	4	WHITE	0	0	4	3	60	42	3	2	38	0	0	1	1	1	1	3	1	4	0	0	0	0	0	1	0	0	1	8
34529918	92	M	mimiciv	10	4	WHITE	0	0	7	7	50	43	4	3	34	1	0	0	1	1	1	2	1	4	0	0	0	0	0	1	1	0	0	6
39446578	92	F	mimiciv	19	4	WHITE	0	0	6	5	57	42	3	2	35	0	0	1	1	2	1	3	1	4	0	0	0	0	0	1	0	0	1	11
30167871	91	F	mimiciv	8	4	BLACK/AFRICAN AMERICAN	0	0	4	4	62	58	4	3	35	0	0	0	0	1	1	3	1	4	0	0	0	0	0	0	1	0	0	5
32340244	91	M	mimiciv	15	4	WHITE	0	0	7	6	51	44	6	3	31	0	0	1	0	1	1	0	0	4	0	0	0	0	0	1	0	0	0	5
34365827	91	F	mimiciv	6	4	WHITE	0	0	9	9	80	68	7	6	47	0	0	1	1	1	1	2	1	4	1	0	0	0	0	0	0	0	0	5
35770266	91	F	mimiciv	11	4	UNKNOWN	0	0	17	16	92	77	9	6	46	0	0	1	1	1	1	2	1	4	0	0	0	0	0	1	1	0	0	6
36604210	91	M	mimiciv	5	4	WHITE	0	0	4	3	49	29	7	2	29	0	0	0	1	1	1	1	1	4	0	1	0	0	0	1	0	0	0	6
37464217	91	F	mimiciv	6	4	WHITE	0	0	5	4	59	43	3	0	29	0	0	1	0	1	1	3	1	4	0	0	0	0	0	1	1	0	0	7
37578534	91	F	mimiciv	10	4	WHITE	0	0	7	5	100	73	11	6	50	0	0	1	0	1	1	2	1	4	0	0	0	0	0	0	0	0	1	6
37729668	91	F	mimiciv	8	4	BLACK/AFRICAN AMERICAN	0	0	6	6	69	55	10	7	43	0	0	1	1	1	1	2	1	4	1	0	0	0	0	1	0	0	0	7
37959398	91	F	mimiciv	9	4	WHITE	0	0	4	4	50	38	2	1	35	0	0	1	1	1	1	2	1	4	1	0	0	0	0	1	0	0	0	7
38772511	91	M	mimiciv	6	4	WHITE	0	0	6	4	31	17	3	0	20	0	0	0	1	1	1	0	0	4	0	0	0	0	0	1	0	0	0	6
38843845	91	M	mimiciv	17	4	BLACK/AFRICAN AMERICAN	0	0	8	7	93	82	10	7	38	0	0	1	0	1	1	1	1	4	0	0	0	0	0	0	0	0	0	4
38884953	91	M	mimiciv	9	4	BLACK/AFRICAN AMERICAN	0	0	10	8	76	53	6	3	35	0	0	0	1	1	1	2	1	4	0	0	0	0	0	0	1	1	0	7
39219306	91	F	mimiciv	9	4	WHITE	0	0	6	5	41	27	5	4	46	0	0	1	0	1	1	2	1	4	1	0	0	0	0	0	0	0	0	8
39996123	91	F	mimiciv	5	4	WHITE	0	0	6	6	60	46	5	4	42	0	0	1	1	1	1	2	1	4	0	1	0	0	0	1	1	0	0	7
31118651	90	M	mimiciv	9	4	WHITE	0	0	9	8	46	35	6	5	34	0	0	1	1	2	1	2	1	4	0	1	0	0	0	0	0	0	0	6
32172366	90	M	mimiciv	7	4	WHITE	0	0	7	6	44	30	7	4	32	0	0	0	1	1	1	3	1	4	0	1	0	0	0	1	0	0	0	6
33634657	90	F	mimiciv	5	4	WHITE	0	0	2	2	56	42	5	2	40	0	0	1	0	2	1	2	1	4	0	0	0	0	0	1	1	0	0	6
36515356	90	F	mimiciv	12	4	OTHER	0	0	8	5	73	58	9	4	42	0	0	0	1	2	1	3	1	4	1	0	0	0	0	0	0	0	0	5
38307557	90	F	mimiciv	11	4	WHITE	0	0	6	6	66	48	5	2	38	0	0	1	0	1	1	2	1	4	1	0	1	0	0	1	1	0	0	10
31172186	89	M	mimiciv	11	4	WHITE	0	0	13	12	47	33	7	6	40	0	0	1	1	3	1	2	1	4	0	0	0	0	0	1	0	0	0	6
32620407	89	M	mimiciv	9	4	WHITE	0	0	6	5	34	27	5	4	41	0	0	1	1	1	1	2	1	4	0	1	0	0	0	0	0	0	0	6
33108441	88	F	mimiciv	9	4	UNKNOWN	0	0	4	3	36	21	4	1	31	0	0	1	1	1	1	2	1	4	0	1	0	0	0	0	0	0	0	5
35193899	88	M	mimiciv	10	4	WHITE	0	0	2	1	43	32	4	1	27	0	0	1	0	1	1	1	1	4	0	0	0	0	0	1	0	0	0	5
37391779	88	F	mimiciv	8	4	OTHER	0	0	10	10	34	28	4	3	38	0	0	1	1	1	1	1	1	4	0	0	0	0	0	1	0	0	0	5
30244730	87	M	mimiciv	7	4	WHITE	0	0	6	6	34	22	5	4	49	0	0	1	1	1	1	2	1	4	0	0	0	0	0	0	0	0	0	4
30437431	87	F	mimiciv	4	4	WHITE	0	0	2	2	40	33	3	2	32	0	0	0	0	1	1	1	1	4	1	0	0	0	0	0	0	0	1	7
30560523	87	F	mimiciv	26	4	WHITE	0	0	6	6	44	33	9	6	47	0	0	1	0	1	1	1	1	4	0	1	0	0	0	1	0	0	0	7
34909109	87	F	mimiciv	17	4	WHITE	0	0	8	5	87	55	9	4	47	0	0	1	0	1	1	3	1	4	0	0	0	0	0	1	1	0	0	6
35984975	87	F	mimiciv	7	4	WHITE	0	0	7	7	29	24	4	3	42	0	0	1	1	2	1	0	0	4	0	0	0	0	0	0	0	0	0	4
37456377	87	F	mimiciv	6	4	WHITE	0	0	9	9	58	46	5	4	39	0	0	1	1	1	1	2	1	4	0	0	0	0	0	0	0	0	0	4
31689128	86	F	mimiciv	11	4	WHITE	0	0	7	6	36	24	6	3	34	0	0	1	1	1	1	0	0	4	0	0	0	0	0	1	0	0	0	5
32247579	86	F	mimiciv	5	4	WHITE	0	0	9	9	67	67	7	6	43	0	0	1	0	1	1	2	1	4	0	0	0	0	0	1	0	0	0	5
32990524	86	M	mimiciv	5	4	WHITE	0	0	6	6	48	41	3	2	37	0	0	1	1	1	1	1	1	4	0	0	0	0	0	0	1	0	0	6
34043429	86	M	mimiciv	9	4	BLACK/AFRICAN AMERICAN	0	0	10	8	75	52	7	4	46	0	0	1	0	2	1	3	1	4	0	0	0	0	0	1	0	0	1	7
34590968	86	M	mimiciv	15	4	WHITE	0	0	10	8	70	47	7	2	38	0	0	0	1	1	1	0	0	4	0	0	0	0	0	1	0	0	0	6
35068818	86	F	mimiciv	11	4	WHITE	0	0	7	7	31	31	3	3	36	0	0	1	1	1	1	2	1	4	0	0	0	0	0	1	0	0	0	5
35791676	86	M	mimiciv	9	4	OTHER	0	0	4	4	47	36	3	2	34	0	0	1	1	1	1	2	1	4	0	0	0	0	0	0	0	0	0	4
36748878	86	M	mimiciv	12	4	UNKNOWN	0	0	6	5	26	15	7	4	37	0	0	1	1	2	1	2	1	4	0	1	0	0	0	1	1	0	0	7
30326303	85	F	mimiciv	5	4	WHITE	0	0	7	7	49	37	4	3	44	0	0	1	1	1	1	1	1	4	0	0	0	0	0	0	0	0	0	5
32398002	85	M	mimiciv	4	4	ASIAN	0	0	9	8	54	42	8	7	48	0	0	1	1	1	1	0	0	4	0	1	0	0	0	1	0	0	0	6
33604891	85	F	mimiciv	32	4	OTHER	0	0	6	5	45	34	5	2	23	0	0	1	1	1	1	0	0	4	0	1	0	0	0	1	0	0	0	6
33807396	85	M	mimiciv	11	4	ASIAN	0	0	2	1	49	33	4	1	41	0	0	0	0	2	1	3	1	4	0	1	0	0	0	1	0	0	0	6
34684932	85	F	mimiciv	7	4	WHITE	0	0	6	6	42	38	6	5	36	0	0	1	1	3	1	2	1	4	0	1	0	0	0	0	0	0	0	5
35552701	85	M	mimiciv	7	4	WHITE	0	0	6	6	38	32	3	2	19	0	0	1	1	1	1	2	1	4	0	0	0	0	0	0	0	0	0	4
36304238	85	M	mimiciv	12	4	OTHER	0	0	9	8	63	44	11	8	40	0	0	1	0	1	1	2	1	4	0	0	0	0	0	1	0	0	0	7
39469496	85	F	mimiciv	8	4	WHITE	0	0	6	5	51	39	2	1	36	0	0	1	1	1	1	2	1	4	0	1	0	0	0	0	1	0	0	6
39925370	85	M	mimiciv	10	4	WHITE	0	0	4	3	38	27	5	2	26	0	0	1	0	1	1	2	1	4	1	1	0	0	0	1	0	0	0	8
30643217	84	M	mimiciv	10	4	WHITE	0	0	4	4	52	45	3	2	32	0	0	1	0	1	1	1	1	4	0	1	0	0	0	1	0	0	0	6
30956907	84	M	mimiciv	7	4	WHITE	0	0	2	2	24	17	4	3	33	0	0	1	0	1	1	2	1	4	0	0	0	0	0	0	0	0	0	4
34449496	84	M	mimiciv	6	4	WHITE	0	0	6	6	21	16	6	5	42	0	0	1	1	2	1	2	1	4	0	0	1	0	0	0	0	0	0	5
34855447	84	M	mimiciv	13	4	UNKNOWN	0	0	5	5	26	21	4	3	37	0	0	1	1	1	1	2	1	4	0	0	0	0	0	1	1	0	0	6
37931541	84	F	mimiciv	14	4	WHITE	0	0	7	7	46	32	5	4	38	0	0	1	1	1	1	1	1	4	0	0	0	0	0	1	1	0	0	7
38823083	84	M	mimiciv	8	4	WHITE	0	0	3	2	46	30	6	5	38	0	0	1	1	1	1	2	1	4	0	1	0	0	0	0	0	0	1	7
39647318	84	M	mimiciv	25	4	WHITE	0	0	6	6	70	56	9	6	49	0	0	1	1	2	1	3	1	4	1	0	0	0	0	1	0	1	0	7
39664604	84	F	mimiciv	9	4	BLACK/AFRICAN AMERICAN	0	0	9	6	85	59	9	4	49	0	0	1	1	1	1	3	1	4	0	1	0	0	0	1	0	0	0	6
30072431	83	F	mimiciv	15	4	WHITE	0	0	4	4	50	46	3	3	33	0	0	0	0	3	1	2	1	4	0	0	0	0	0	0	0	0	0	5
30805473	83	F	mimiciv	10	4	WHITE	0	0	7	4	64	41	9	4	51	0	0	1	0	1	1	2	1	4	0	1	0	0	0	0	0	0	0	6
32003785	83	M	mimiciv	10	4	WHITE	0	0	4	2	63	40	6	3	33	0	0	0	0	1	1	2	1	4	0	0	0	0	0	1	1	0	0	8
32497054	83	M	mimiciv	14	4	WHITE	0	0	8	7	75	53	7	4	39	0	0	0	1	1	1	3	1	4	0	0	0	0	0	1	1	0	1	9
33439304	83	F	mimiciv	13	4	WHITE	0	0	3	1	59	36	7	4	30	0	0	0	0	1	1	2	1	4	0	1	1	0	0	1	0	0	0	7
35267800	83	F	mimiciv	6	4	WHITE	0	0	2	2	30	23	5	4	48	0	0	1	1	1	1	1	1	4	0	0	0	0	0	0	0	0	0	4
35737692	83	M	mimiciv	4	4	ASIAN	0	0	5	4	79	72	7	6	40	0	0	1	1	1	1	2	1	4	1	0	0	0	0	0	0	0	0	5
36131505	83	F	mimiciv	10	4	WHITE	0	0	11	8	71	34	10	5	51	0	0	1	1	3	1	3	1	4	0	0	0	0	0	1	0	0	0	5
37475505	83	M	mimiciv	13	4	UNKNOWN	0	0	6	5	46	35	7	4	44	0	0	1	0	1	1	2	1	4	0	0	0	0	0	1	0	0	0	6
38016416	83	M	mimiciv	7	4	WHITE	0	0	5	5	43	43	5	4	44	0	0	1	1	1	1	2	1	4	0	0	0	0	0	0	0	0	0	4
38870668	83	F	mimiciv	21	4	OTHER	0	0	8	4	47	24	9	4	30	1	0	1	0	1	1	3	1	4	0	0	0	0	0	0	1	0	1	7
31488515	82	F	mimiciv	8	4	WHITE	0	0	5	4	44	32	2	1	23	0	0	1	0	1	1	2	1	4	1	1	0	0	0	0	1	0	0	8
32307723	82	M	mimiciv	6	4	WHITE	0	0	8	7	49	33	9	6	32	0	0	1	0	1	1	2	1	4	1	1	0	0	0	1	0	1	0	8
33780619	82	F	mimiciv	11	4	UNKNOWN	0	0	7	7	31	31	7	6	34	0	0	1	0	1	1	0	0	4	0	0	1	0	0	0	1	0	0	7
35730069	82	M	mimiciv	6	4	WHITE	0	0	9	7	59	37	8	5	37	0	0	1	1	1	1	1	1	4	0	0	0	0	0	0	0	0	0	5
37047952	82	F	mimiciv	9	4	WHITE	0	0	9	9	82	70	9	8	43	0	0	1	1	1	1	2	1	4	0	0	0	0	0	1	0	0	0	5
37965536	82	M	mimiciv	11	4	WHITE	0	0	3	3	19	12	5	2	36	0	0	1	1	1	1	3	1	4	0	0	0	0	0	0	0	0	0	4
38346498	82	F	mimiciv	6	4	WHITE	0	0	10	8	79	60	8	5	41	0	0	1	1	1	1	1	1	4	0	0	0	0	0	1	0	1	0	6
38528130	82	F	mimiciv	11	4	WHITE	0	0	8	7	69	63	4	3	36	0	0	0	0	2	1	2	1	4	0	0	0	0	0	1	0	0	0	5
38759806	82	M	mimiciv	7	4	WHITE	0	0	6	6	33	31	5	4	33	0	0	1	1	1	1	1	1	4	0	0	0	0	0	0	0	0	0	4
38853401	82	M	mimiciv	11	4	WHITE	0	0	3	2	35	28	2	1	36	0	0	1	0	1	1	2	1	4	0	0	0	0	0	1	1	0	0	7
39545493	82	F	mimiciv	12	4	WHITE	0	0	8	8	36	31	3	2	36	0	0	1	1	1	1	2	1	4	0	0	0	0	0	1	1	0	0	6
31239230	81	M	mimiciv	37	4	WHITE	0	0	2	2	52	44	5	2	58	0	0	1	0	1	1	3	1	4	0	0	0	0	0	1	0	0	0	5
34188073	81	M	mimiciv	7	4	WHITE	0	0	7	7	32	25	4	3	42	0	0	1	1	1	1	2	1	4	0	0	0	0	0	0	1	0	0	5
34258947	81	M	mimiciv	8	4	WHITE	0	0	8	7	33	26	5	4	41	0	0	1	1	1	1	1	1	4	0	1	0	0	0	0	1	0	0	6
36446053	81	F	mimiciv	11	4	UNABLE TO OBTAIN	0	0	13	12	92	85	12	9	41	0	0	1	1	1	1	2	1	4	1	0	1	0	0	1	1	0	0	8
38299303	81	M	mimiciv	8	4	WHITE	0	0	6	4	70	56	8	5	48	0	0	1	1	1	1	3	1	4	0	0	0	0	0	0	0	0	1	7
39126132	81	F	mimiciv	6	4	BLACK/AFRICAN AMERICAN	0	0	3	3	46	38	1	0	30	0	0	1	0	1	1	2	1	4	0	1	1	0	0	1	0	0	0	7
31540850	80	F	mimiciv	14	4	WHITE	0	0	16	13	84	57	9	4	45	0	0	1	1	1	1	3	1	4	0	0	0	0	0	1	0	0	0	6
32828600	80	M	mimiciv	8	4	WHITE	0	0	5	4	29	22	4	1	22	0	0	1	1	1	1	2	1	4	0	1	0	0	0	0	1	0	0	6
32833251	80	F	mimiciv	14	4	WHITE	0	0	6	5	69	47	9	6	40	0	0	1	1	1	1	2	1	4	1	1	0	0	0	1	1	0	0	10
33963024	80	M	mimiciv	10	4	WHITE	0	0	9	8	50	46	5	4	32	0	0	1	1	1	1	2	1	4	0	0	0	0	0	0	0	0	0	4
34851247	80	M	mimiciv	5	4	WHITE	0	0	10	10	82	75	9	8	41	0	0	1	1	1	1	2	1	4	0	0	0	0	0	1	0	0	0	5
35528184	80	M	mimiciv	27	4	WHITE	0	0	7	7	34	34	6	5	29	0	0	1	1	1	1	2	1	4	0	1	0	0	0	1	1	0	0	7
35714023	80	M	mimiciv	8	4	WHITE	0	0	9	9	49	35	6	3	40	0	0	1	1	1	1	3	1	4	0	0	0	0	0	1	0	0	0	5
35972126	80	F	mimiciv	9	4	WHITE	0	0	5	5	49	35	5	4	40	0	0	1	0	1	1	2	1	4	0	0	0	0	0	1	1	0	0	6
36276560	80	M	mimiciv	7	4	WHITE	0	0	6	6	30	26	2	1	30	0	0	1	1	1	1	1	1	4	0	0	0	0	0	0	1	0	0	5
37125749	80	F	mimiciv	16	4	WHITE	0	0	9	8	92	76	11	8	45	0	0	1	1	1	1	2	1	4	0	0	0	0	0	1	0	0	0	6
37460082	80	M	mimiciv	6	4	UNABLE TO OBTAIN	0	0	5	4	42	31	2	1	39	0	0	1	1	1	1	2	1	4	0	0	0	0	0	0	0	0	0	4
38285086	80	F	mimiciv	8	4	BLACK/AFRICAN AMERICAN	0	0	13	13	70	58	6	5	50	0	0	1	1	1	1	2	1	4	0	1	0	0	0	1	0	0	0	6
39989733	80	M	mimiciv	7	4	WHITE	0	0	5	5	32	20	4	3	25	0	0	1	1	2	1	2	1	4	0	0	0	0	0	1	1	0	0	7
30837961	79	M	mimiciv	10	4	WHITE	0	0	8	8	57	46	8	5	42	0	0	1	1	2	1	3	1	4	0	1	0	0	0	0	1	0	0	6
31735702	79	M	mimiciv	9	4	WHITE	0	0	9	8	105	85	10	7	29	0	0	1	1	1	1	2	1	4	0	1	0	0	0	1	1	0	0	8
31894031	79	F	mimiciv	20	4	WHITE	0	0	12	12	46	35	9	8	40	0	0	1	1	1	1	2	1	4	0	0	0	0	0	1	0	0	0	5
32838941	79	M	mimiciv	6	4	WHITE	0	0	7	7	65	54	6	5	48	0	0	1	1	1	1	1	1	4	0	0	0	0	0	0	0	0	0	5
33275704	79	F	mimiciv	7	4	UNKNOWN	0	0	3	1	53	30	7	2	31	0	0	0	0	1	1	0	0	4	0	0	0	0	0	1	0	0	0	5
33518358	79	M	mimiciv	9	4	WHITE	0	0	8	7	28	16	7	4	38	0	0	1	1	2	1	2	1	4	0	1	1	0	0	0	0	0	0	6
33532080	79	M	mimiciv	13	4	HISPANIC/LATINO	0	0	6	5	34	20	4	1	42	0	0	1	0	1	1	3	1	4	0	0	0	0	0	0	0	0	0	5
34106179	79	F	mimiciv	25	4	WHITE	0	0	5	2	73	58	6	1	35	0	0	0	0	2	1	3	1	4	0	0	0	0	0	0	1	0	0	5
34586040	79	M	mimiciv	6	4	WHITE	0	0	8	5	73	36	9	4	39	0	0	0	1	1	1	3	1	4	0	0	0	0	0	1	0	0	0	5
34850467	79	F	mimiciv	11	4	OTHER	0	0	10	9	80	69	8	7	34	0	0	1	0	2	1	2	1	4	0	0	0	0	0	1	1	0	0	7
35360813	79	M	mimiciv	7	4	WHITE	0	0	7	6	42	28	4	1	26	0	0	1	1	1	1	3	1	4	0	0	0	0	0	1	1	0	0	7
38184215	79	M	mimiciv	15	4	WHITE	0	0	9	9	51	44	6	5	37	0	0	1	1	1	1	3	1	4	0	1	0	0	0	1	1	0	0	8
38844828	79	F	mimiciv	8	4	WHITE	0	0	11	11	77	72	9	8	43	0	0	1	1	2	1	2	1	4	0	0	0	0	0	0	0	0	1	6
39082298	79	M	mimiciv	13	4	WHITE	0	0	8	8	32	20	7	6	39	0	0	1	1	1	1	2	1	4	0	1	0	0	0	0	0	0	0	5
30184394	78	M	mimiciv	7	4	WHITE	0	0	11	9	54	31	4	1	33	0	0	1	1	1	1	2	1	4	0	0	0	0	0	1	0	0	0	5
30983000	78	F	mimiciv	9	4	BLACK/AFRICAN AMERICAN	0	0	13	11	116	93	15	10	50	0	0	1	1	1	1	2	1	4	0	1	0	0	0	1	1	0	0	8
31123290	78	F	mimiciv	19	4	WHITE	0	0	11	11	31	26	6	5	37	0	0	1	1	1	1	2	1	4	0	0	0	0	0	1	0	0	0	5
31581770	78	M	mimiciv	6	4	BLACK/AFRICAN AMERICAN	0	0	2	1	60	40	5	2	37	0	0	0	1	1	1	2	1	4	0	0	0	0	0	0	0	0	0	4
31934170	78	M	mimiciv	8	4	WHITE	0	0	6	5	38	26	4	3	38	0	0	1	1	1	1	2	1	4	0	0	0	0	0	1	0	0	0	6
33005205	78	M	mimiciv	4	4	OTHER	0	0	5	5	39	34	2	1	34	0	0	1	1	1	1	0	0	4	0	0	0	0	0	0	0	0	0	4
33183042	78	M	mimiciv	6	4	WHITE	0	0	3	3	58	58	6	5	41	0	0	1	1	1	1	3	1	4	0	0	0	0	0	0	0	0	1	6
37218486	78	F	mimiciv	7	4	WHITE	0	0	6	5	34	23	5	2	32	0	0	1	1	2	1	1	1	4	0	1	0	0	0	1	0	0	0	6
38662625	78	F	mimiciv	4	4	WHITE	0	0	4	4	58	43	5	4	37	0	0	1	0	1	1	0	0	4	1	0	0	0	0	0	0	0	0	5
39084219	78	F	mimiciv	6	4	HISPANIC/LATINO	0	0	8	8	62	62	9	8	35	0	0	1	1	1	1	1	1	4	0	0	0	0	0	0	0	0	0	4
31210822	77	F	mimiciv	5	4	WHITE	0	0	9	6	74	55	9	4	48	0	0	0	1	1	1	3	1	4	0	0	0	0	0	0	0	0	0	4
32137401	77	M	mimiciv	9	4	WHITE	0	0	8	7	41	29	7	4	44	0	0	1	1	1	1	2	1	4	0	0	0	0	0	1	0	0	0	6
32181461	77	F	mimiciv	29	4	OTHER	0	0	9	7	66	47	7	2	19	0	0	0	0	3	1	0	0	4	0	1	0	0	0	1	0	0	1	8
32365625	77	F	mimiciv	19	4	BLACK/AFRICAN AMERICAN	0	0	3	3	75	63	6	5	45	0	0	1	0	1	1	2	1	4	1	0	0	0	0	0	0	0	0	6
36127475	77	M	mimiciv	9	4	WHITE	0	0	3	2	39	24	3	0	19	0	0	0	0	1	1	2	1	4	0	0	0	0	0	1	1	0	0	6
36333332	77	M	mimiciv	6	4	WHITE	0	0	3	3	37	30	4	1	38	0	0	1	0	1	1	2	1	4	0	0	0	0	0	0	0	0	0	5
36456368	77	M	mimiciv	9	4	UNKNOWN	0	0	5	5	42	41	2	1	32	0	0	1	0	1	1	0	0	4	0	0	0	0	0	1	0	0	0	6
37469327	77	M	mimiciv	16	4	WHITE	0	0	11	10	98	84	8	5	45	0	0	1	1	1	1	3	1	4	0	0	0	0	0	0	1	0	1	13
37749734	77	M	mimiciv	12	4	WHITE	0	0	12	11	81	74	11	10	43	0	0	1	1	2	1	2	1	4	0	0	0	0	0	1	1	0	0	7
38739554	77	F	mimiciv	14	4	WHITE	0	0	6	6	57	42	6	3	47	0	0	1	1	1	1	2	1	4	0	0	0	0	0	0	0	0	1	6
32013905	76	M	mimiciv	12	4	WHITE	0	0	7	6	49	38	5	2	28	0	0	0	1	1	1	0	0	4	0	1	0	0	0	0	1	0	1	8
33155951	76	M	mimiciv	11	4	WHITE	0	0	12	10	88	67	11	8	49	0	0	1	1	2	1	2	1	4	0	0	0	0	0	1	0	0	1	8
33214083	76	F	mimiciv	13	4	WHITE	0	0	7	7	21	17	3	2	27	0	0	1	1	1	1	2	1	4	0	0	0	0	0	0	0	0	0	4
34427349	76	M	mimiciv	7	4	WHITE	0	0	4	3	62	47	4	1	22	0	0	1	0	1	1	0	0	4	0	0	0	0	0	1	1	0	0	6
34538600	76	M	mimiciv	6	4	WHITE	0	0	7	3	85	48	6	1	34	0	0	0	1	1	1	3	1	4	0	0	0	0	0	0	1	0	0	5
37619539	76	F	mimiciv	6	4	WHITE	0	0	4	4	46	42	3	2	26	0	0	1	1	1	1	2	1	4	0	0	0	0	0	0	0	0	0	4
37828057	76	M	mimiciv	24	4	WHITE	0	0	11	10	48	30	8	5	40	0	0	1	1	1	1	2	1	4	0	0	0	0	0	0	0	0	1	6
31634014	75	M	mimiciv	6	4	BLACK/AFRICAN AMERICAN	0	0	4	4	23	23	3	2	33	0	0	1	1	1	1	0	0	4	0	0	0	0	0	1	0	0	0	5
33120118	75	F	mimiciv	8	4	WHITE	0	0	3	3	17	17	4	3	36	0	0	1	1	1	1	1	1	4	1	1	1	0	0	0	0	0	0	7
38740380	75	M	mimiciv	23	4	WHITE	0	0	9	9	24	24	4	3	26	0	0	1	1	3	1	2	1	4	0	0	0	0	0	0	0	0	0	4
39173552	75	M	mimiciv	5	4	WHITE	0	0	7	7	55	44	6	5	45	0	0	1	1	2	1	3	1	4	0	0	0	0	0	0	0	0	0	4
39298901	75	F	mimiciv	11	4	WHITE	0	0	11	10	63	56	12	9	47	0	0	1	1	1	1	2	1	4	0	0	0	0	0	0	0	0	0	5
39463597	75	M	mimiciv	9	4	WHITE	0	0	5	4	42	35	2	1	25	0	0	1	0	1	1	1	1	4	0	0	0	0	0	0	0	0	0	4
34330051	74	F	mimiciv	6	4	WHITE	0	0	5	5	19	14	4	3	38	0	0	1	1	1	1	2	1	4	0	0	0	0	0	0	1	0	0	6
34996407	74	M	mimiciv	9	4	WHITE	0	0	8	7	40	29	8	5	28	0	0	1	1	1	1	0	0	4	0	1	0	0	0	0	0	0	0	6
35742876	74	F	mimiciv	9	4	UNKNOWN	0	0	9	8	48	37	6	3	35	0	0	1	1	2	1	2	1	4	0	1	0	0	0	1	1	0	0	8
35973113	74	M	mimiciv	6	4	WHITE	0	0	6	5	65	58	6	5	31	0	0	1	0	1	1	1	1	4	0	1	0	0	0	1	0	0	0	6
36054840	74	M	mimiciv	9	4	WHITE	0	0	8	7	75	57	7	4	47	0	0	1	1	1	1	2	1	4	0	0	0	0	0	0	1	0	0	5
37645123	74	M	mimiciv	11	4	WHITE	0	0	4	4	29	22	2	1	23	0	0	1	1	1	1	1	1	4	0	1	0	0	0	1	1	0	0	7
37991054	74	M	mimiciv	9	4	WHITE	0	0	7	6	83	72	8	7	40	0	0	1	1	1	1	2	1	4	0	0	0	0	0	0	0	0	0	4
38915774	74	F	mimiciv	10	4	WHITE	0	0	8	8	89	89	7	6	25	0	0	1	1	1	1	1	1	4	0	0	0	0	0	0	0	0	0	4
39611186	74	F	mimiciv	16	4	UNKNOWN	0	0	5	5	31	26	5	4	34	0	0	1	0	2	1	1	1	4	0	0	0	0	0	0	0	1	0	5
30379911	73	F	mimiciv	4	4	WHITE	0	0	7	6	57	38	6	3	34	0	0	1	1	1	1	3	1	4	0	1	0	0	0	0	0	0	0	5
32946030	73	M	mimiciv	28	4	WHITE	0	0	8	7	83	72	8	5	41	0	0	1	0	1	1	0	0	4	0	0	0	0	0	0	1	0	0	6
33573245	73	F	mimiciv	18	4	WHITE	0	0	3	1	41	23	4	1	29	0	0	0	0	1	1	0	0	4	0	0	0	0	0	0	0	0	0	4
34203168	73	M	mimiciv	15	4	BLACK/AFRICAN AMERICAN	0	0	4	2	54	30	7	2	31	0	0	1	0	2	1	3	1	4	0	1	0	0	0	1	0	0	1	8
35157183	73	M	mimiciv	6	4	WHITE	0	0	7	7	63	52	5	4	36	0	0	1	1	1	1	2	1	4	0	0	0	0	0	0	0	0	0	4
35276796	73	M	mimiciv	14	4	OTHER	0	0	10	9	35	35	5	4	32	0	0	1	1	1	1	1	1	4	0	0	0	0	0	1	0	0	0	6
37638150	73	F	mimiciv	9	4	WHITE	0	0	7	7	47	35	5	4	28	0	0	1	1	1	1	2	1	4	1	1	0	0	0	1	0	0	0	7
39282214	73	M	mimiciv	7	4	WHITE	0	0	4	4	23	18	1	0	28	0	0	1	1	1	1	0	0	4	0	0	0	0	0	0	0	0	0	4
35219629	72	M	mimiciv	10	4	WHITE	0	0	5	5	34	33	6	5	33	0	0	1	1	1	1	0	0	4	0	0	0	0	0	0	0	0	0	4
36331557	72	M	mimiciv	8	4	BLACK/AFRICAN AMERICAN	0	0	6	5	47	31	1	0	26	0	0	1	0	1	1	1	1	4	0	0	0	0	0	0	1	0	0	5
37596925	72	M	mimiciv	12	4	WHITE	0	0	5	4	43	28	7	4	24	0	0	1	0	1	1	0	0	4	1	1	0	0	0	1	0	0	1	9
39411833	72	M	mimiciv	7	4	WHITE	0	0	8	6	68	47	5	2	33	0	0	1	1	1	1	3	1	4	0	0	0	0	0	0	1	0	0	5
32400101	71	M	mimiciv	9	4	WHITE	0	0	5	5	35	29	6	5	28	0	0	1	1	1	1	2	1	4	0	0	0	0	0	1	0	0	0	5
33016363	71	F	mimiciv	7	4	BLACK/AFRICAN AMERICAN	0	0	3	3	22	22	4	3	35	0	0	1	0	1	1	2	1	4	0	0	0	0	0	1	0	0	0	5
33348691	71	F	mimiciv	6	4	UNKNOWN	0	0	8	8	79	75	13	12	54	0	0	1	1	1	1	2	1	4	0	0	0	0	0	1	1	0	0	6
34509069	71	M	mimiciv	8	4	WHITE	0	0	11	9	57	34	9	4	35	1	0	1	1	2	1	3	1	4	0	0	0	0	0	0	0	0	0	4
38729347	71	F	mimiciv	19	4	WHITE	0	0	3	2	44	37	5	2	32	0	0	1	0	1	1	0	0	4	0	0	0	0	0	1	1	0	0	7
39272964	71	M	mimiciv	8	4	ASIAN	0	0	11	10	58	54	6	5	37	0	0	1	1	1	1	1	1	4	0	0	0	0	0	0	0	0	0	6
39631470	71	F	mimiciv	17	4	WHITE	0	0	7	4	75	56	12	7	41	0	0	0	0	2	1	3	1	4	0	1	0	0	0	1	1	0	0	7
37144772	70	F	mimiciv	6	4	WHITE	0	0	5	4	41	41	2	1	40	0	0	1	1	1	1	2	1	3	0	0	0	0	0	1	1	0	0	5
37523749	70	F	mimiciv	5	4	WHITE	0	0	10	7	54	31	8	5	39	0	0	1	1	1	1	0	0	3	0	1	0	0	0	0	0	1	0	5
38680231	70	F	mimiciv	12	4	UNKNOWN	0	0	7	7	54	46	6	3	42	0	0	1	1	1	1	3	1	3	0	0	0	0	0	0	0	0	1	5
38838793	70	F	mimiciv	17	4	WHITE	0	0	8	7	100	93	13	12	41	0	0	1	1	1	1	1	1	3	1	0	0	0	0	0	1	0	0	6
32349001	69	M	mimiciv	10	4	OTHER	0	0	5	5	30	30	2	1	22	0	0	1	0	1	1	2	1	3	0	0	0	0	0	0	0	0	0	4
32721957	69	M	mimiciv	29	4	ASIAN	0	0	6	6	52	40	5	4	41	0	0	1	1	1	1	2	1	3	0	0	0	0	0	0	0	0	1	5
32801563	69	M	mimiciv	11	4	WHITE	0	0	5	5	35	29	5	4	30	0	0	1	1	1	1	2	1	3	0	1	0	0	0	1	1	0	0	6
33148104	69	M	mimiciv	8	4	HISPANIC/LATINO	0	0	4	4	29	22	6	5	34	0	0	1	0	1	1	2	1	3	0	0	0	0	0	0	1	0	0	5
36043488	69	F	mimiciv	12	4	OTHER	0	0	4	4	61	56	6	5	41	0	0	1	1	1	1	2	1	3	0	1	0	0	0	1	1	0	0	6
36846489	69	M	mimiciv	8	4	WHITE	0	0	9	8	31	24	3	2	30	0	0	1	1	2	1	2	1	3	0	1	0	0	0	0	0	0	0	4
36946264	69	F	mimiciv	16	4	WHITE	0	0	9	9	75	60	9	6	32	0	0	1	1	2	1	2	1	3	0	0	0	0	0	1	0	1	1	14
36950541	69	M	mimiciv	10	4	HISPANIC/LATINO	0	0	9	7	85	60	12	7	44	0	0	1	1	1	1	2	1	3	0	0	0	0	0	1	0	0	0	4
37046780	69	M	mimiciv	7	4	WHITE	0	0	8	7	36	36	6	5	40	0	0	1	1	1	1	1	1	3	0	0	0	0	0	0	0	0	0	3
37784788	69	F	mimiciv	17	4	WHITE	0	0	4	4	46	35	6	3	26	0	0	0	1	2	1	0	0	3	0	1	0	0	0	0	0	0	1	10
30192099	68	M	mimiciv	22	4	WHITE	0	0	7	6	62	55	7	4	40	0	0	1	0	2	1	2	1	3	0	0	0	0	0	1	1	0	1	11
32796713	68	M	mimiciv	33	4	BLACK/AFRICAN AMERICAN	0	0	5	4	40	33	2	1	31	0	0	1	1	2	1	2	1	3	0	0	0	0	0	1	1	0	1	11
33113133	68	F	mimiciv	11	4	WHITE	0	0	10	10	30	28	7	6	32	0	0	1	1	1	1	3	1	3	0	0	0	0	0	0	0	0	0	4
33341544	68	M	mimiciv	6	4	UNKNOWN	0	0	7	6	25	23	6	5	32	0	0	1	1	1	1	1	1	3	0	1	0	0	0	0	1	0	0	5
36499784	68	M	mimiciv	6	4	WHITE	0	0	7	6	31	20	5	2	20	0	0	1	1	1	1	2	1	3	1	1	0	0	0	1	1	0	0	8
37263023	68	M	mimiciv	8	4	UNKNOWN	0	0	7	6	70	52	6	3	40	0	0	1	1	1	1	2	1	3	0	0	0	0	0	0	0	0	0	3
37819275	68	M	mimiciv	38	4	WHITE	0	0	10	10	85	80	9	8	34	0	0	1	1	1	1	2	1	3	0	0	0	0	0	0	0	0	1	9
38005398	68	M	mimiciv	5	4	WHITE	0	0	5	5	31	29	4	3	33	0	0	1	0	1	1	0	0	3	0	0	0	0	0	0	0	0	0	4
38234154	68	F	mimiciv	10	4	OTHER	0	0	4	3	50	28	5	2	29	0	0	0	0	1	1	2	1	3	0	0	0	0	0	1	1	0	0	5
39517984	68	M	mimiciv	9	4	WHITE	0	0	4	4	29	22	3	2	23	0	0	1	1	1	1	2	1	3	0	0	0	0	0	1	1	0	1	7
39872010	68	M	mimiciv	40	4	WHITE	0	0	15	12	41	19	7	2	36	0	0	1	1	2	1	2	1	3	0	1	0	0	0	1	1	1	0	7
36398253	67	F	mimiciv	11	4	WHITE	0	0	6	5	36	29	5	2	42	0	0	1	1	1	1	3	1	3	0	0	1	0	0	0	0	0	0	4
36657308	67	M	mimiciv	12	4	WHITE	0	0	8	7	51	35	7	4	35	0	0	1	1	1	1	3	1	3	0	0	0	0	0	0	1	0	1	10
36985545	67	F	mimiciv	12	4	UNKNOWN	0	0	8	5	28	13	7	2	35	0	0	1	1	2	1	3	1	3	0	0	0	0	0	0	0	0	0	3
37474769	67	F	mimiciv	16	4	WHITE	0	0	6	5	41	25	7	4	39	0	0	1	0	1	1	3	1	3	1	1	1	0	0	0	1	0	0	8
39096583	67	M	mimiciv	17	4	ASIAN	0	0	3	1	61	43	4	1	33	0	0	0	0	1	1	0	0	3	0	1	0	0	0	1	1	0	0	7
32233252	66	M	mimiciv	9	4	WHITE	0	0	4	4	47	35	5	2	28	0	0	1	0	1	1	3	1	3	0	0	0	0	0	0	0	0	1	9
33399455	66	M	mimiciv	21	4	WHITE	0	0	3	3	34	30	3	2	26	0	0	0	0	2	1	2	1	3	0	0	0	0	0	0	0	0	0	3
37084284	66	M	mimiciv	9	4	WHITE	0	0	6	6	54	47	4	3	47	0	0	1	1	1	1	3	1	3	0	0	0	0	0	0	1	0	1	7
37355746	66	M	mimiciv	8	4	WHITE	0	0	7	6	37	30	3	2	17	0	0	1	1	1	1	2	1	3	0	0	0	0	0	0	1	0	0	4
38023367	66	F	mimiciv	34	4	WHITE	0	0	10	8	50	27	7	4	41	0	0	1	1	1	1	2	1	3	0	1	0	0	0	1	1	0	0	6
38546470	66	M	mimiciv	6	4	WHITE	0	0	4	4	41	41	2	1	23	0	0	1	1	1	1	2	1	3	0	0	0	0	0	0	1	0	0	5
39504563	66	F	mimiciv	4	4	WHITE	0	0	5	5	38	35	6	5	25	0	0	1	1	1	1	1	1	3	0	0	0	0	0	0	0	0	0	3
34673944	65	F	mimiciv	5	4	WHITE	0	0	6	3	50	39	9	4	35	0	0	0	0	2	1	3	1	3	0	0	0	0	0	0	0	0	1	9
34679499	65	F	mimiciv	25	4	ASIAN	0	0	16	13	93	74	13	8	46	0	0	1	1	1	1	2	1	3	0	0	0	0	0	1	0	1	1	7
35054938	65	F	mimiciv	11	4	WHITE	0	0	10	6	81	45	7	2	41	1	1	1	0	3	1	3	1	3	0	0	0	0	0	1	1	1	0	6
35289144	65	F	mimiciv	9	4	BLACK/AFRICAN AMERICAN	0	0	15	14	83	72	12	9	59	0	0	1	1	1	1	2	1	3	0	0	0	0	0	1	1	0	0	7
35781224	65	F	mimiciv	9	4	WHITE	0	0	8	8	30	30	7	6	32	0	0	1	1	1	1	1	1	3	1	0	0	0	0	1	1	0	0	8
39260168	65	F	mimiciv	11	4	WHITE	0	0	12	10	70	49	7	4	45	0	0	1	1	3	1	2	1	3	0	0	0	0	0	1	1	0	0	6
39840294	65	M	mimiciv	8	4	OTHER	0	0	10	8	57	43	5	2	22	0	0	1	1	1	1	2	1	3	0	1	0	0	0	0	1	0	0	5
32873633	64	M	mimiciv	95	4	WHITE	0	0	10	10	56	44	7	4	36	0	0	1	1	3	1	3	1	3	0	0	0	0	0	0	1	1	1	9
33533061	64	F	mimiciv	9	4	WHITE	0	0	7	5	51	33	6	1	25	0	0	0	1	1	1	3	1	3	0	0	0	0	0	0	0	0	0	3
34069723	64	M	mimiciv	10	4	WHITE	0	0	5	4	30	19	4	1	29	0	0	0	0	1	1	2	1	3	0	0	0	0	0	0	0	0	0	3
34613466	64	M	mimiciv	5	4	WHITE	0	0	7	7	28	14	7	4	36	0	0	1	0	1	1	3	1	3	0	0	0	0	0	0	1	1	0	7
35213867	64	F	mimiciv	36	4	AMERICAN INDIAN/ALASKA NATIVE	0	0	11	10	54	35	6	3	37	0	0	1	1	1	1	0	0	3	0	0	0	0	0	0	0	0	0	4
36443311	64	F	mimiciv	12	4	ASIAN	0	0	7	7	37	37	2	1	29	0	0	1	1	1	1	2	1	3	0	0	0	0	0	1	1	0	0	5
36767923	64	F	mimiciv	22	4	BLACK/AFRICAN AMERICAN	0	0	10	8	58	40	7	2	25	0	0	1	0	3	1	0	0	3	0	0	0	0	0	0	0	0	1	5
37107409	64	M	mimiciv	10	4	WHITE	0	0	4	3	51	40	6	5	27	0	0	1	0	1	1	2	1	3	0	0	0	0	0	0	0	0	1	5
37164465	64	F	mimiciv	72	4	ASIAN	0	0	16	13	104	67	9	4	36	0	0	0	1	2	1	3	1	3	0	0	0	0	0	0	1	1	1	9
37720078	64	M	mimiciv	10	4	UNKNOWN	0	0	7	5	46	24	4	1	35	0	0	1	0	1	1	2	1	3	0	0	0	0	0	1	1	0	0	7
38405668	64	M	mimiciv	6	4	WHITE	0	0	2	2	33	26	2	1	37	0	0	1	0	1	1	0	0	3	0	0	0	0	0	0	0	0	1	5
38702587	64	F	mimiciv	7	4	UNABLE TO OBTAIN	0	0	3	2	46	35	4	1	31	0	0	0	0	1	1	2	1	3	0	0	0	0	0	1	1	0	0	6
31931157	63	M	mimiciv	18	4	WHITE	0	0	4	2	59	41	7	2	32	0	0	0	0	3	1	0	0	3	0	0	0	0	0	0	0	0	1	9
32058979	63	F	mimiciv	24	4	WHITE	0	0	2	2	35	27	5	2	40	0	0	1	0	2	1	3	1	3	0	0	0	0	0	0	0	0	0	3
32582168	63	M	mimiciv	9	4	WHITE	0	0	12	11	57	46	4	3	37	0	0	1	1	1	1	2	1	3	0	0	0	0	0	0	0	0	0	4
33421322	63	F	mimiciv	16	4	WHITE	0	0	2	2	23	23	1	0	24	0	0	1	0	1	1	0	0	3	0	0	0	0	0	0	0	0	0	3
34917578	63	M	mimiciv	23	4	WHITE	0	0	8	8	69	62	7	4	41	0	0	1	1	1	1	2	1	3	0	0	0	0	0	1	0	0	0	4
35189832	63	M	mimiciv	7	4	WHITE	0	0	7	7	42	36	4	3	36	0	0	1	1	1	1	3	1	3	0	1	0	0	0	1	0	0	0	5
35748832	63	M	mimiciv	7	4	WHITE	0	0	8	7	17	16	4	3	24	0	0	1	1	1	1	0	0	3	0	0	0	0	0	1	0	0	0	4
36147000	63	F	mimiciv	22	4	WHITE	0	0	3	3	68	62	4	3	33	0	0	1	0	2	1	0	0	3	1	0	0	0	0	1	0	0	0	7
37173620	63	M	mimiciv	24	4	WHITE	0	0	7	4	65	33	6	1	32	0	0	1	0	3	1	3	1	3	0	0	0	0	0	0	0	1	0	6
37807553	63	F	mimiciv	10	4	WHITE	0	0	3	3	27	20	1	0	29	0	0	1	1	2	1	3	1	3	0	0	0	0	0	0	1	1	0	5
39092800	63	F	mimiciv	21	4	WHITE	0	0	6	4	62	43	7	4	24	0	0	1	1	3	1	2	1	3	0	0	0	0	0	0	1	1	0	6
30730428	62	F	mimiciv	22	4	WHITE	0	0	6	5	75	73	6	5	33	0	0	0	0	1	1	3	1	3	0	0	1	0	1	0	1	0	0	13
30984275	62	M	mimiciv	13	4	UNKNOWN	0	0	10	7	72	40	8	3	50	0	0	1	0	2	1	3	1	3	0	1	0	0	0	0	0	0	0	5
32120928	62	M	mimiciv	9	4	WHITE	0	0	6	6	35	23	6	3	48	0	0	1	1	1	1	2	1	3	0	1	0	0	0	1	1	0	0	7
33806045	62	M	mimiciv	6	4	WHITE	0	0	2	2	48	44	2	1	32	0	0	0	0	1	1	0	0	3	0	0	0	0	0	1	0	0	1	7
34184302	62	M	mimiciv	5	4	WHITE	0	0	8	7	38	31	4	3	34	0	0	1	1	1	1	0	0	3	0	1	0	0	0	0	0	0	0	4
37014291	62	M	mimiciv	7	4	WHITE	0	0	8	7	30	26	7	6	20	0	0	1	1	1	1	1	1	3	1	0	0	0	0	1	0	0	0	7
39856373	62	M	mimiciv	9	4	ASIAN	0	0	6	6	75	68	5	4	41	0	0	1	0	2	1	3	1	3	0	0	0	0	0	0	1	1	1	13
33567531	61	M	mimiciv	12	4	WHITE	0	0	6	6	55	51	10	9	32	0	0	1	1	2	1	2	1	3	1	0	0	0	0	1	0	1	0	7
34883583	61	M	mimiciv	12	4	WHITE	0	0	4	4	47	36	8	5	38	0	0	1	0	1	1	1	1	3	1	1	0	0	0	0	1	1	0	10
35303638	61	M	mimiciv	6	4	WHITE	0	0	11	11	93	78	12	9	48	0	0	1	1	1	1	3	1	3	0	0	0	0	0	1	0	0	0	4
37030805	61	F	mimiciv	62	4	WHITE	0	0	9	8	66	51	5	2	24	0	0	1	0	2	1	0	0	3	0	0	0	0	0	1	0	0	1	6
37505678	61	F	mimiciv	14	4	UNABLE TO OBTAIN	0	0	3	3	28	21	3	2	37	0	0	1	0	2	1	0	0	3	1	0	0	0	0	0	0	0	0	4
31268948	60	F	mimiciv	6	4	WHITE	0	0	3	3	31	24	1	0	34	0	0	1	0	1	1	0	0	2	0	0	0	0	0	0	0	0	1	8
31338506	60	M	mimiciv	6	4	WHITE	0	0	8	8	78	76	8	7	41	0	0	1	1	1	1	1	1	2	0	0	0	0	0	0	1	0	0	3
31933355	60	M	mimiciv	9	4	WHITE	0	0	3	3	34	28	2	1	24	0	0	0	1	3	1	3	1	2	0	0	0	0	0	1	0	0	1	9
32740354	60	F	mimiciv	16	4	WHITE	0	0	4	4	35	33	2	1	23	0	0	0	1	2	1	2	1	2	0	0	0	0	0	0	0	0	1	4
34909912	60	M	mimiciv	26	4	WHITE	0	0	13	12	89	82	13	10	40	0	0	1	1	1	1	3	1	2	0	0	0	0	0	1	1	0	0	6
36167030	60	M	mimiciv	38	4	BLACK/AFRICAN AMERICAN	0	0	10	10	59	52	5	2	44	1	1	1	0	2	1	3	1	2	0	0	0	0	0	0	0	1	0	5
36580487	60	F	mimiciv	11	4	WHITE	0	0	8	8	31	31	3	2	28	0	0	1	1	1	1	2	1	2	0	0	0	0	0	0	0	1	0	6
36959670	60	M	mimiciv	12	4	BLACK/AFRICAN AMERICAN	0	0	8	7	46	34	5	4	39	0	0	1	0	1	1	2	1	2	0	1	0	0	0	0	0	1	1	8
37190517	60	F	mimiciv	7	4	WHITE	0	0	8	6	72	50	7	4	52	0	0	1	0	1	1	3	1	2	0	0	0	0	0	0	1	0	0	4
38016420	60	F	mimiciv	6	4	WHITE	0	0	3	3	72	65	4	3	40	0	0	1	0	1	1	2	1	2	0	1	0	0	0	1	0	0	0	4
39273729	60	M	mimiciv	7	4	BLACK/AFRICAN AMERICAN	0	0	5	5	21	21	4	3	39	0	0	1	1	1	1	0	0	2	0	0	0	0	0	0	1	0	1	5
31142097	59	M	mimiciv	7	4	BLACK/AFRICAN AMERICAN	0	0	3	3	51	39	4	3	40	0	0	0	0	3	1	2	1	2	0	0	0	0	0	1	1	0	1	11
32340019	59	F	mimiciv	5	4	WHITE	0	0	7	7	18	14	4	3	35	0	0	1	1	1	1	0	0	2	0	1	0	0	0	0	0	0	1	9
34180844	59	M	mimiciv	7	4	AMERICAN INDIAN/ALASKA NATIVE	0	0	7	6	49	38	6	3	33	0	0	0	1	2	1	1	1	2	0	1	0	0	0	0	1	0	0	4
34586869	59	F	mimiciv	6	4	WHITE	0	0	4	4	36	28	3	2	28	0	0	1	1	2	1	2	1	2	0	1	0	0	0	1	1	0	0	5
35031003	59	M	mimiciv	8	4	OTHER	0	0	2	2	31	30	3	2	29	0	0	1	0	1	1	0	0	2	0	0	0	0	0	1	0	0	0	3
30663801	58	M	mimiciv	11	4	WHITE	0	0	6	5	44	32	3	2	28	0	0	1	1	1	1	2	1	2	0	0	0	0	0	0	1	0	0	3
32890095	58	M	mimiciv	8	4	OTHER	0	0	5	4	36	33	8	7	21	0	0	1	1	1	1	1	1	2	0	1	0	0	0	0	0	0	0	4
32987841	58	M	mimiciv	39	4	WHITE	0	0	15	13	100	81	11	8	46	0	0	1	1	2	1	2	1	2	0	1	0	0	0	1	0	1	0	7
33738070	58	F	mimiciv	9	4	WHITE	0	0	7	3	71	34	7	2	32	1	0	0	0	1	1	3	1	2	0	0	0	0	0	0	0	1	1	11
35799678	58	M	mimiciv	9	4	BLACK/AFRICAN AMERICAN	0	0	7	7	31	24	6	5	31	0	0	1	0	1	1	1	1	2	1	0	0	0	0	1	1	0	0	5
36460108	58	M	mimiciv	5	4	UNKNOWN	0	0	13	11	81	60	10	7	47	0	0	1	1	3	1	3	1	2	0	0	0	0	0	1	0	0	0	4
37125013	58	M	mimiciv	14	4	WHITE	0	0	8	5	44	22	7	2	41	0	0	1	0	3	1	3	1	2	1	0	0	0	0	0	0	0	0	3
37587610	58	F	mimiciv	5	4	WHITE	0	0	6	6	65	55	9	6	46	0	0	1	1	2	1	2	1	2	0	0	0	0	0	0	0	0	1	8
31484660	57	F	mimiciv	4	4	BLACK/AFRICAN AMERICAN	0	0	9	9	25	25	5	4	36	0	0	1	1	1	1	2	1	2	0	1	0	0	0	1	1	0	0	5
32427027	57	M	mimiciv	10	4	BLACK/AFRICAN AMERICAN	0	0	6	6	41	38	3	2	31	0	0	1	0	2	1	2	1	2	0	0	0	0	0	0	1	0	1	5
36060080	57	M	mimiciv	10	4	BLACK/AFRICAN AMERICAN	0	0	6	6	40	30	6	5	26	0	0	1	1	3	1	2	1	2	0	1	0	0	0	1	1	0	0	6
37871342	57	F	mimiciv	11	4	WHITE	0	0	5	5	29	27	6	5	39	0	0	1	0	3	1	3	1	2	0	0	0	0	0	0	0	0	1	8
38193820	57	F	mimiciv	6	4	BLACK/AFRICAN AMERICAN	0	0	9	8	47	29	5	2	35	0	0	1	0	2	1	1	1	2	0	0	0	0	0	1	0	1	1	12
38200136	57	F	mimiciv	5	4	BLACK/AFRICAN AMERICAN	0	0	9	7	68	50	7	2	27	0	0	1	1	1	1	0	0	2	0	0	0	0	0	0	0	0	0	2
38920649	57	M	mimiciv	8	4	WHITE	0	0	8	7	52	36	7	2	34	0	0	1	1	1	1	0	0	2	0	1	0	0	0	1	0	0	0	5
39723436	57	F	mimiciv	22	4	HISPANIC/LATINO	0	0	3	3	34	24	1	0	26	0	0	1	0	1	1	0	0	2	0	0	0	0	0	0	1	0	0	3
32555218	56	M	mimiciv	6	4	WHITE	0	0	8	7	40	24	9	6	37	0	0	1	1	1	1	2	1	2	0	0	0	0	0	0	0	0	0	3
33944184	56	M	mimiciv	9	4	WHITE	0	0	11	9	70	51	4	1	40	0	0	0	1	1	1	2	1	2	0	0	0	0	0	0	0	1	0	5
34426196	56	M	mimiciv	13	4	WHITE	0	0	6	6	26	25	6	5	27	0	0	1	1	1	1	0	0	2	0	0	0	0	0	1	1	1	1	9
34698716	56	F	mimiciv	50	4	WHITE	0	0	6	4	61	36	7	2	27	0	0	0	0	2	1	0	0	2	0	1	0	0	0	1	1	1	0	9
36059411	56	M	mimiciv	11	4	WHITE	0	0	15	14	92	73	10	7	51	0	0	1	1	1	1	3	1	2	0	0	0	0	0	0	1	1	1	9
38562680	56	M	mimiciv	29	4	WHITE	0	0	3	2	57	46	3	2	34	0	0	1	0	1	1	0	0	2	0	0	0	0	0	1	1	0	1	12
38689489	56	M	mimiciv	8	4	UNKNOWN	0	0	12	11	60	44	9	6	43	0	0	1	1	1	1	2	1	2	0	0	0	0	0	0	0	0	0	3
39018361	56	M	mimiciv	8	4	WHITE	0	0	8	8	31	26	4	3	34	0	0	1	1	1	1	2	1	2	0	0	0	0	0	1	1	0	0	6
31285428	55	M	mimiciv	10	4	UNKNOWN	0	0	9	7	83	62	11	8	52	0	0	1	1	1	1	3	1	2	0	0	0	0	0	0	1	0	0	4
31942543	55	M	mimiciv	15	4	WHITE	0	0	8	5	63	41	8	3	37	0	0	1	1	3	1	3	1	2	0	0	0	0	0	0	1	0	0	3
36180107	55	M	mimiciv	8	4	HISPANIC/LATINO	0	0	9	7	70	44	6	3	38	0	0	1	1	3	1	3	1	2	0	0	0	0	0	0	0	1	0	5
36278533	55	F	mimiciv	12	4	ASIAN	0	0	4	4	73	70	6	5	40	0	0	1	1	1	1	0	0	2	0	0	0	0	0	0	0	0	1	8
36315163	55	M	mimiciv	5	4	WHITE	0	0	6	4	38	24	6	3	37	0	0	1	0	1	1	1	1	2	0	0	0	0	0	0	0	0	0	3
32322615	54	M	mimiciv	14	4	WHITE	0	0	5	4	23	21	2	1	23	0	0	1	1	1	1	2	1	2	0	0	0	0	0	1	1	0	0	4
33786971	54	F	mimiciv	58	4	OTHER	0	0	12	12	107	92	9	6	35	0	0	1	0	1	1	0	0	2	0	0	0	0	0	0	1	1	0	7
35214154	54	M	mimiciv	10	4	WHITE	0	0	5	1	71	34	5	0	36	1	0	0	0	1	1	3	1	2	0	0	0	0	1	0	1	0	0	9
36805192	54	M	mimiciv	28	4	OTHER	0	0	8	7	57	46	7	4	34	0	0	1	1	2	1	0	0	2	0	0	0	0	0	1	1	0	0	6
38994436	54	M	mimiciv	6	4	ASIAN	0	0	10	9	30	26	8	5	39	0	0	1	1	1	1	2	1	2	0	0	0	0	0	1	0	0	0	3
32214216	53	M	mimiciv	18	4	OTHER	0	0	6	4	57	44	5	2	37	0	0	1	0	1	1	2	1	2	1	0	0	0	0	0	0	0	0	5
32996688	53	F	mimiciv	10	4	WHITE	0	0	4	4	27	23	4	3	25	0	0	1	1	1	1	0	0	2	0	1	1	0	0	1	0	0	0	6
33749681	53	M	mimiciv	4	4	UNKNOWN	0	0	5	5	25	21	4	3	21	0	0	0	0	1	1	0	0	2	0	0	0	0	1	0	1	0	0	9
36123508	53	M	mimiciv	9	4	OTHER	0	0	4	4	40	29	3	2	22	0	0	0	0	1	1	0	0	2	0	1	0	0	0	1	1	0	0	5
36178821	53	M	mimiciv	9	4	WHITE	0	0	7	5	73	52	6	3	40	0	0	1	1	1	1	3	1	2	0	0	0	0	0	0	0	0	0	2
38020532	53	F	mimiciv	8	4	HISPANIC/LATINO	0	0	3	3	24	24	3	2	33	0	0	1	0	1	1	2	1	2	0	1	0	0	0	0	0	0	0	3
39211138	53	M	mimiciv	23	4	WHITE	0	0	15	13	100	78	11	8	41	0	0	1	0	3	1	3	1	2	0	0	0	0	0	0	0	1	0	6
30189251	52	M	mimiciv	4	4	ASIAN	0	0	14	12	107	89	8	3	25	0	0	0	1	1	1	0	0	2	0	0	0	0	0	0	0	1	1	5
30306326	52	M	mimiciv	7	4	WHITE	0	0	13	12	57	45	8	5	38	0	0	1	0	1	1	3	1	2	0	1	0	0	0	0	0	1	0	6
35825752	52	M	mimiciv	22	4	ASIAN	0	0	12	11	78	66	9	6	44	0	0	1	1	1	1	2	1	2	0	0	0	0	0	1	0	1	0	5
35867857	52	M	mimiciv	11	4	WHITE	0	0	5	5	49	44	6	5	38	0	0	1	1	1	1	2	1	2	0	0	0	0	0	1	1	0	0	4
36789831	52	F	mimiciv	7	4	OTHER	0	0	7	5	60	41	5	0	36	0	0	0	1	1	1	1	1	2	0	0	0	0	0	0	0	0	0	3
38138211	52	M	mimiciv	11	4	WHITE	0	0	4	4	44	39	2	1	23	0	0	1	0	1	1	0	0	2	0	0	0	0	0	0	1	0	1	9
38285471	52	M	mimiciv	20	4	WHITE	0	0	2	1	80	57	9	4	36	0	0	0	1	3	1	0	0	2	0	0	0	0	0	1	0	0	0	3
38383580	52	M	mimiciv	20	4	WHITE	0	0	5	4	41	35	3	2	22	0	0	0	0	1	1	2	1	2	0	0	0	0	0	0	1	1	0	4
30889168	51	F	mimiciv	31	4	WHITE	0	0	5	5	41	40	2	1	29	0	0	0	1	1	1	0	0	2	0	0	0	0	0	0	0	0	0	2
35404654	51	M	mimiciv	8	4	ASIAN	0	0	9	8	74	59	11	8	28	0	0	1	1	2	1	2	1	2	0	0	0	0	0	0	0	1	0	3
36103356	51	F	mimiciv	22	4	WHITE	0	0	11	9	48	27	10	7	42	0	0	1	1	1	1	3	1	2	0	0	0	0	0	0	0	0	0	2
31946269	50	M	mimiciv	28	4	WHITE	0	0	11	9	54	31	6	3	28	0	0	1	0	1	1	2	1	1	0	1	0	0	0	0	0	1	0	5
31969376	50	M	mimiciv	13	4	WHITE	0	0	10	6	77	41	6	1	30	1	0	1	0	1	1	3	1	1	0	0	0	0	0	0	0	1	0	4
31142090	49	M	mimiciv	14	4	WHITE	0	0	8	6	78	64	9	6	34	0	0	1	0	1	1	1	1	1	1	0	0	0	0	0	1	0	0	3
33603330	49	F	mimiciv	21	4	BLACK/AFRICAN AMERICAN	0	0	5	3	31	17	7	4	23	0	0	1	0	1	1	2	1	1	0	0	0	0	0	1	0	0	0	3
33738567	49	M	mimiciv	17	4	HISPANIC/LATINO	0	0	8	7	35	28	3	2	10	0	0	1	1	1	1	2	1	1	0	0	0	0	0	1	0	0	0	2
34542144	49	M	mimiciv	22	4	OTHER	0	0	13	9	77	40	8	3	40	1	0	0	0	1	1	2	1	1	0	1	0	0	0	0	1	1	0	6
36580700	49	F	mimiciv	7	4	WHITE	0	0	7	7	31	31	4	3	33	0	0	1	1	1	1	2	1	1	0	1	0	0	0	1	0	0	0	4
32344065	48	M	mimiciv	51	4	WHITE	0	0	9	7	71	46	7	2	21	0	0	0	0	1	1	2	1	1	0	0	0	0	0	0	0	1	0	4
36454886	48	M	mimiciv	12	4	BLACK/AFRICAN AMERICAN	0	0	9	9	47	35	6	5	27	0	0	1	0	1	1	2	1	1	0	0	0	0	0	0	0	1	0	4
36726850	48	M	mimiciv	18	4	ASIAN	0	0	8	8	43	40	3	2	21	0	0	1	1	3	1	0	0	1	0	0	0	0	0	0	0	1	0	4
34372001	47	M	mimiciv	17	4	WHITE	0	0	13	11	86	64	9	6	51	1	1	1	1	3	1	3	1	1	0	0	0	0	0	0	1	1	0	5
34696661	47	M	mimiciv	8	4	WHITE	0	0	8	8	64	53	9	6	33	0	0	1	0	1	1	2	1	1	0	0	0	0	0	0	0	1	0	2
34896118	47	F	mimiciv	16	4	WHITE	0	0	12	9	83	46	7	2	32	1	1	1	1	1	1	3	1	1	0	1	1	0	0	0	0	1	1	8
37239134	46	F	mimiciv	6	4	WHITE	0	0	3	3	65	60	7	6	52	0	0	1	1	2	1	0	0	1	0	0	0	0	0	0	1	0	0	3
37499681	46	M	mimiciv	14	4	WHITE	0	0	7	6	34	27	4	3	35	0	0	1	0	2	1	2	1	1	0	0	0	0	1	0	0	0	0	7
32123068	45	M	mimiciv	11	4	WHITE	0	0	4	3	43	32	6	3	36	0	0	1	0	1	1	0	0	1	0	0	0	0	0	0	0	0	1	7
32598323	45	F	mimiciv	27	4	BLACK/AFRICAN AMERICAN	0	0	2	2	49	49	5	4	29	0	0	1	1	2	1	1	1	1	1	1	0	0	0	0	1	0	0	6
33220556	45	M	mimiciv	4	4	WHITE	0	0	14	12	126	111	13	10	51	0	0	1	1	1	1	3	1	1	1	0	0	0	0	1	1	0	0	5
36822883	45	M	mimiciv	5	4	HISPANIC/LATINO	0	0	5	3	25	16	4	1	19	0	0	1	1	2	1	0	0	1	0	0	0	0	0	0	0	0	0	1
37518912	45	M	mimiciv	24	4	WHITE	0	0	4	4	52	50	5	4	31	0	0	1	0	1	1	1	1	1	0	0	0	0	0	0	0	0	0	1
31239209	44	M	mimiciv	28	4	UNKNOWN	0	0	8	6	43	24	7	4	33	0	0	1	0	1	1	0	0	1	1	0	0	0	0	0	1	0	0	5
33484514	44	F	mimiciv	27	4	WHITE	0	0	3	3	51	47	5	4	31	0	0	1	1	1	1	0	0	1	0	1	1	0	0	0	1	0	1	6
31321104	42	F	mimiciv	8	4	WHITE	0	0	8	4	55	19	7	2	34	1	0	0	0	3	1	3	1	1	0	0	0	0	0	0	0	1	0	4
32091568	42	F	mimiciv	8	4	WHITE	0	0	9	7	101	83	7	4	50	0	0	1	0	1	1	0	0	1	0	0	0	0	0	0	0	1	0	2
39220761	42	M	mimiciv	16	4	BLACK/AFRICAN AMERICAN	0	0	2	2	35	35	3	2	21	0	0	1	0	1	1	2	1	1	1	0	0	0	0	0	0	0	0	4
30839105	41	F	mimiciv	25	4	HISPANIC/LATINO	0	0	3	2	54	39	4	1	20	0	0	1	0	1	1	2	1	1	0	0	0	0	0	0	1	0	0	3
32761726	41	F	mimiciv	18	4	BLACK/AFRICAN AMERICAN	0	0	14	14	78	64	8	5	49	0	0	1	1	1	1	3	1	1	0	0	0	0	0	0	0	1	0	4
35363249	41	F	mimiciv	16	4	WHITE	0	0	9	9	63	63	10	10	40	0	0	1	0	1	1	0	0	1	0	0	0	0	0	0	0	1	0	4
32765284	40	F	mimiciv	7	4	WHITE	0	0	6	4	52	38	5	2	35	0	0	1	0	2	1	2	1	0	0	1	0	0	0	1	0	0	0	2
38157631	40	M	mimiciv	6	4	WHITE	0	0	2	2	36	31	2	1	26	0	0	1	0	1	1	0	0	0	0	0	0	0	0	0	0	0	0	0
31251824	39	M	mimiciv	26	4	WHITE	0	0	4	4	16	16	3	2	33	0	0	1	0	1	1	0	0	0	1	0	0	0	0	0	0	0	0	1
39969678	39	F	mimiciv	7	4	UNKNOWN	0	0	8	7	74	68	4	3	46	0	0	1	1	1	1	0	0	0	0	0	0	0	0	0	0	1	0	1
30215305	38	M	mimiciv	16	4	ASIAN	0	0	6	5	39	31	4	1	11	0	0	0	0	1	1	0	0	0	0	1	0	0	0	1	0	0	0	2
34409301	38	M	mimiciv	9	4	WHITE	0	0	10	6	101	74	13	8	44	1	1	1	0	3	1	3	1	0	0	0	0	0	0	0	0	0	0	0
31789804	35	F	mimiciv	9	4	WHITE	0	0	6	5	56	45	7	4	33	0	0	1	1	1	1	0	0	0	1	0	0	0	0	0	0	0	0	1
33160781	35	F	mimiciv	14	4	OTHER	0	0	4	4	62	62	1	1	32	0	0	0	0	3	1	0	0	0	0	0	1	0	0	1	0	0	0	2
31259077	34	F	mimiciv	12	4	WHITE	0	0	3	3	61	58	4	4	23	0	0	0	0	1	1	0	0	0	0	0	0	0	0	0	0	0	1	2
31941659	32	M	mimiciv	4	4	WHITE	0	0	3	2	36	29	5	2	29	0	0	1	1	1	1	0	0	0	0	0	0	0	0	0	0	0	0	0
32588389	31	M	mimiciv	6	4	HISPANIC/LATINO	0	0	4	1	66	47	3	0	28	0	0	1	0	2	1	1	1	0	0	0	0	0	0	0	0	0	0	0
31090845	29	M	mimiciv	15	4	WHITE	0	0	9	5	62	36	5	0	28	1	0	1	0	3	1	3	1	0	0	0	0	0	0	0	0	0	0	0
38725844	28	M	mimiciv	9	4	WHITE	0	0	4	3	38	31	2	1	30	0	0	0	0	1	1	2	1	0	1	0	0	0	0	0	0	0	0	1
30304561	27	F	mimiciv	10	4	WHITE	0	0	7	7	53	49	2	1	20	0	0	0	1	1	1	2	1	0	0	0	0	0	0	0	0	1	0	2
32059667	27	M	mimiciv	8	4	OTHER	0	0	7	7	55	50	5	4	44	0	0	1	0	2	1	0	0	0	0	0	0	0	0	0	0	0	0	0
35133030	26	F	mimiciv	11	4	BLACK/AFRICAN AMERICAN	0	0	4	3	37	29	4	1	18	0	0	0	0	1	1	0	0	0	0	0	0	0	0	0	0	0	0	0
39522579	26	F	mimiciv	13	4	WHITE	0	0	5	5	88	81	11	8	45	0	0	1	0	1	1	2	1	0	0	0	0	0	0	1	0	0	1	7
38022845	24	F	mimiciv	4	4	BLACK/AFRICAN AMERICAN	0	0	6	5	43	35	4	3	46	0	0	1	0	2	1	3	1	0	0	1	0	0	0	0	0	0	0	1
34245668	22	M	mimiciv	14	4	WHITE	0	0	2	2	32	28	1	0	22	0	0	0	0	1	1	2	1	0	0	0	0	0	0	0	0	0	0	0
32070739	21	F	mimiciv	17	4	UNKNOWN	0	0	7	7	37	37	5	5	29	0	0	1	1	1	1	0	0	0	0	0	0	0	0	0	0	1	0	3
38552351	21	F	mimiciv	7	4	WHITE	0	0	9	8	76	65	5	4	28	0	0	0	0	1	1	0	0	0	0	0	0	0	0	0	0	1	0	1
34238673	20	M	mimiciv	8	4	HISPANIC/LATINO	0	0	7	6	91	75	7	4	42	0	0	1	0	1	1	2	1	0	0	0	0	0	0	0	1	0	0	1
39897666	18	M	mimiciv	9	4	WHITE	0	0	6	5	53	35	4	1	33	0	0	1	0	1	1	2	1	0	0	0	0	0	0	0	0	0	0	0
32614829	96	M	mimiciv	8	5	WHITE	0	0	5	4	34	23	3	0	27	0	0	1	0	1	1	2	1	4	0	0	0	0	0	1	1	0	0	7
35725614	95	F	mimiciv	8	5	WHITE	0	0	2	2	27	23	2	1	23	0	0	0	0	1	1	0	0	4	0	0	0	0	0	0	1	0	0	5
32410495	91	M	mimiciv	8	5	WHITE	0	0	7	7	46	39	5	4	29	0	0	1	1	1	1	2	1	4	0	1	0	0	0	0	1	0	0	7
35586036	91	F	mimiciv	9	5	WHITE	0	0	9	6	82	46	7	2	45	0	0	1	0	2	1	3	1	4	1	0	0	0	0	1	0	0	0	10
36079911	91	F	mimiciv	12	5	WHITE	0	0	10	7	66	51	10	5	40	0	0	1	1	1	1	3	1	4	0	0	0	0	0	0	0	0	0	5
36174110	91	F	mimiciv	9	5	WHITE	0	0	14	11	120	97	12	7	54	0	0	1	0	1	1	3	1	4	0	1	0	0	0	1	0	0	0	7
36814274	91	F	mimiciv	9	5	WHITE	0	0	6	4	67	53	1	1	31	0	0	1	0	2	1	0	0	4	0	0	0	0	0	0	0	0	0	4
38808516	91	M	mimiciv	9	5	WHITE	0	0	9	8	68	57	9	6	27	0	0	1	1	1	1	2	1	4	0	0	0	0	0	1	0	1	0	8
39628138	91	F	mimiciv	12	5	UNKNOWN	0	0	8	7	80	66	5	2	34	0	0	0	1	3	1	3	1	4	0	0	0	0	0	0	0	0	1	7
39633000	91	M	mimiciv	24	5	WHITE	0	0	8	7	119	99	11	8	55	0	0	1	0	2	1	2	1	4	0	0	0	0	0	1	0	0	0	5
36937821	89	F	mimiciv	13	5	WHITE	0	0	10	6	74	59	8	3	46	0	0	1	1	3	1	3	1	4	0	0	0	0	0	0	1	0	0	5
37340885	89	M	mimiciv	6	5	WHITE	0	0	6	6	32	32	4	3	39	0	0	1	1	1	1	1	1	4	0	1	0	0	0	1	0	0	1	8
32483786	88	M	mimiciv	25	5	WHITE	0	0	13	10	115	83	15	10	45	0	0	1	1	2	1	3	1	4	0	0	0	0	0	1	0	0	1	11
37244576	88	F	mimiciv	9	5	WHITE	0	0	3	2	46	39	2	1	40	0	0	0	0	2	1	3	1	4	0	0	0	0	0	1	0	0	1	8
30649324	87	F	mimiciv	9	5	WHITE	0	0	5	5	63	48	5	4	43	0	0	1	0	2	1	1	1	4	0	1	0	0	0	1	0	0	0	7
34041836	87	F	mimiciv	10	5	WHITE	0	0	6	6	52	48	4	3	32	0	0	1	1	2	1	2	1	4	0	0	0	0	0	0	0	0	0	4
34686542	87	F	mimiciv	8	5	WHITE	0	0	10	10	60	49	6	5	32	0	0	1	1	1	1	0	0	4	0	1	0	0	0	1	0	0	0	6
36550047	87	M	mimiciv	9	5	UNKNOWN	0	0	9	8	40	33	7	4	43	0	0	1	1	1	1	2	1	4	0	0	0	0	0	1	0	0	0	6
35298059	86	M	mimiciv	16	5	WHITE	0	0	5	5	35	30	4	3	35	0	0	1	1	1	1	2	1	4	0	0	0	0	0	0	0	0	0	6
36460352	86	F	mimiciv	17	5	WHITE	0	0	6	5	35	28	6	3	29	0	0	1	1	2	1	2	1	4	0	0	0	0	0	1	0	0	0	5
37998191	86	F	mimiciv	7	5	WHITE	0	0	4	3	41	26	5	2	33	0	0	1	0	1	1	2	1	4	0	0	0	0	0	1	0	0	0	6
39667919	86	M	mimiciv	13	5	WHITE	0	0	7	7	41	41	2	1	24	0	0	1	1	1	1	0	0	4	0	0	0	0	0	0	0	0	0	4
30020330	85	M	mimiciv	12	5	HISPANIC/LATINO	0	0	8	7	67	53	6	5	42	0	0	1	1	1	1	3	1	4	0	1	0	0	0	0	1	0	0	6
30315785	85	M	mimiciv	17	5	WHITE	0	0	6	4	66	45	5	2	38	0	0	1	0	2	1	3	1	4	1	0	0	0	0	0	0	0	0	7
35718141	85	F	mimiciv	10	5	WHITE	0	0	4	4	60	53	6	3	38	0	0	1	0	1	1	2	1	4	1	0	0	0	0	1	1	0	0	7
36248154	85	F	mimiciv	10	5	WHITE	0	0	8	8	43	36	7	4	44	0	0	1	1	1	1	2	1	4	1	1	0	0	0	1	0	0	0	7
36355987	85	M	mimiciv	13	5	UNKNOWN	0	0	8	7	50	41	6	3	39	0	0	1	1	2	1	2	1	4	0	0	0	0	0	1	0	0	0	5
37319283	85	M	mimiciv	24	5	OTHER	0	0	5	4	54	38	3	0	37	0	0	0	1	1	1	0	0	4	0	1	0	0	0	1	1	0	0	7
39617305	85	F	mimiciv	15	5	WHITE	0	0	8	7	83	67	6	5	42	0	0	1	0	1	1	2	1	4	0	0	0	0	0	1	1	0	0	6
36422887	84	M	mimiciv	15	5	UNKNOWN	0	0	10	9	63	47	8	5	45	0	0	1	1	1	1	2	1	4	0	0	0	0	0	1	1	0	0	8
37980040	84	M	mimiciv	7	5	WHITE	0	0	8	8	27	27	6	5	34	0	0	1	1	1	1	2	1	4	0	0	0	0	0	0	0	0	0	4
30492170	83	M	mimiciv	14	5	UNKNOWN	0	0	8	8	39	32	6	5	38	0	0	1	1	1	1	2	1	4	0	0	0	0	0	1	1	0	0	6
31850910	83	F	mimiciv	6	5	WHITE	0	0	8	6	61	42	6	3	42	0	0	1	1	1	1	2	1	4	0	0	0	0	0	1	0	1	0	6
33599244	83	M	mimiciv	5	5	UNKNOWN	0	0	13	9	106	69	10	5	39	0	0	1	0	3	1	2	1	4	0	0	0	0	0	0	0	0	1	6
34397134	83	F	mimiciv	7	5	WHITE	0	0	8	8	59	53	7	6	48	0	0	1	1	1	1	2	1	4	0	0	0	0	0	1	0	0	0	5
35817619	83	M	mimiciv	10	5	WHITE	0	0	6	6	47	44	5	4	39	0	0	1	1	1	1	2	1	4	0	0	0	0	0	0	0	0	0	4
36363953	83	F	mimiciv	8	5	UNKNOWN	0	0	6	6	49	46	5	4	38	0	0	1	0	1	1	2	1	4	0	1	0	0	0	1	0	0	0	6
36614001	83	F	mimiciv	17	5	WHITE	0	0	5	5	40	31	5	2	41	0	0	1	0	1	1	3	1	4	0	1	0	0	0	1	0	0	0	8
37583073	83	F	mimiciv	10	5	WHITE	0	0	12	9	99	67	8	3	49	0	0	1	1	2	1	3	1	4	0	0	0	0	0	0	0	0	1	10
31314377	82	M	mimiciv	23	5	WHITE	0	0	4	4	47	35	3	2	42	0	0	1	1	2	1	2	1	4	0	1	0	0	0	1	1	0	0	7
31629090	82	F	mimiciv	10	5	WHITE	0	0	14	13	133	111	15	12	55	0	0	1	1	2	1	2	1	4	0	1	0	0	0	1	1	0	0	7
34717965	82	F	mimiciv	8	5	WHITE	0	0	4	4	33	26	2	1	17	0	0	1	0	1	1	1	1	4	0	0	0	0	0	1	0	0	0	7
36725709	82	F	mimiciv	16	5	WHITE	0	0	8	5	61	39	9	4	49	0	0	1	1	1	1	2	1	4	0	1	0	0	0	0	1	1	1	9
38419880	82	F	mimiciv	7	5	WHITE	0	0	9	7	99	74	10	7	46	0	0	0	1	1	1	3	1	4	0	0	0	0	0	1	0	0	0	5
38969614	82	M	mimiciv	12	5	WHITE	0	0	7	5	81	57	7	2	44	0	0	0	1	1	1	3	1	4	0	0	0	0	0	0	1	1	0	6
39415898	82	M	mimiciv	10	5	WHITE	0	0	12	11	82	75	9	8	36	0	0	1	1	1	1	2	1	4	0	0	0	0	0	0	0	0	0	6
31740624	81	M	mimiciv	7	5	BLACK/AFRICAN AMERICAN	0	0	8	8	59	54	4	3	36	0	0	1	1	1	1	2	1	4	0	0	0	0	0	0	1	0	0	5
31930058	81	M	mimiciv	13	5	WHITE	0	0	8	7	52	37	6	3	54	0	0	1	1	1	1	3	1	4	0	0	0	0	0	1	0	0	1	7
33404300	81	M	mimiciv	12	5	WHITE	0	0	10	9	55	48	4	3	47	0	0	1	1	1	1	2	1	4	0	1	0	0	0	1	0	0	0	6
35983563	81	M	mimiciv	13	5	WHITE	0	0	8	8	69	55	8	5	48	0	0	1	1	1	1	3	1	4	1	1	0	0	0	1	0	0	0	8
38786416	81	F	mimiciv	5	5	UNKNOWN	0	0	9	7	44	19	7	2	48	0	0	1	1	1	1	2	1	4	0	0	0	0	0	1	0	0	0	6
30210775	80	M	mimiciv	7	5	OTHER	0	0	3	2	23	12	3	2	38	0	0	1	1	1	1	2	1	4	0	0	0	0	0	1	0	0	0	5
30659837	80	F	mimiciv	7	5	WHITE	0	0	4	3	54	42	6	5	45	0	0	1	0	1	1	2	1	4	0	1	1	0	0	1	0	0	0	8
32215461	80	M	mimiciv	10	5	WHITE	0	0	7	7	31	24	4	3	40	0	0	1	1	1	1	2	1	4	0	0	0	0	0	0	1	0	0	6
33224552	80	F	mimiciv	7	5	WHITE	0	0	5	5	33	31	6	5	35	0	0	1	1	2	1	1	1	4	0	1	0	0	0	0	0	0	0	6
33345932	80	M	mimiciv	6	5	WHITE	0	0	8	8	30	30	4	3	44	0	0	1	1	1	1	2	1	4	0	0	0	0	0	0	0	0	0	4
33500685	80	F	mimiciv	20	5	HISPANIC/LATINO	0	0	10	9	63	45	4	3	34	0	0	0	1	1	1	2	1	4	0	0	0	0	0	0	0	0	0	4
34683600	80	M	mimiciv	8	5	WHITE	0	0	11	9	64	45	6	3	34	0	0	1	1	1	1	2	1	4	0	0	0	0	0	1	0	0	0	5
35196148	80	M	mimiciv	6	5	WHITE	0	0	8	6	38	20	2	2	34	0	0	1	1	2	1	0	0	4	0	0	0	0	0	1	0	0	0	6
35628162	80	F	mimiciv	8	5	WHITE	0	0	4	4	46	42	5	4	29	0	0	1	1	2	1	2	1	4	1	1	0	0	0	0	0	0	0	6
36961133	80	F	mimiciv	13	5	WHITE	0	0	2	2	30	19	3	0	30	0	0	0	0	1	1	3	1	4	0	1	0	0	0	1	1	0	0	8
39005586	80	F	mimiciv	11	5	OTHER	0	0	11	8	105	81	10	5	44	0	0	1	1	1	1	2	1	4	1	1	0	0	0	1	0	0	0	10
35565912	79	M	mimiciv	8	5	WHITE	0	0	2	1	34	23	5	2	31	0	0	1	0	1	1	2	1	4	0	0	0	0	0	1	0	0	0	7
37725897	79	M	mimiciv	8	5	OTHER	0	0	8	8	54	42	8	7	39	0	0	1	1	1	1	2	1	4	0	0	0	0	0	0	1	0	0	5
38187839	79	F	mimiciv	7	5	WHITE	0	0	13	10	96	73	11	6	52	0	0	1	1	1	1	3	1	4	1	1	0	0	0	1	1	0	0	9
38433147	79	M	mimiciv	22	5	WHITE	0	0	6	5	73	66	5	4	50	0	0	1	1	1	1	3	1	4	0	1	0	0	0	1	0	1	0	9
38434716	79	F	mimiciv	105	5	WHITE	0	0	7	7	52	47	3	2	38	0	0	0	1	1	1	0	0	4	0	1	0	0	0	1	1	0	0	8
39042841	79	M	mimiciv	11	5	BLACK/AFRICAN AMERICAN	0	0	9	7	67	42	8	3	36	0	0	0	1	2	1	2	1	4	0	0	0	0	0	1	1	0	1	13
39146539	79	M	mimiciv	13	5	ASIAN	0	0	15	14	102	84	13	10	55	0	0	1	1	1	1	3	1	4	0	0	0	0	0	1	1	0	1	14
31228721	78	M	mimiciv	5	5	UNKNOWN	0	0	8	7	27	21	4	3	35	0	0	1	0	1	1	1	1	4	0	0	0	0	0	0	0	0	0	4
33619685	78	M	mimiciv	12	5	WHITE	0	0	9	9	55	49	10	9	45	0	0	1	1	1	1	1	1	4	0	0	0	0	0	1	1	0	1	9
36681742	78	F	mimiciv	10	5	BLACK/AFRICAN AMERICAN	0	0	6	6	49	49	6	5	38	0	0	1	1	3	1	3	1	4	0	1	0	0	0	1	1	0	0	7
38302667	78	M	mimiciv	10	5	WHITE	0	0	10	8	62	44	10	7	45	0	0	1	1	2	1	2	1	4	0	0	0	0	0	1	0	0	0	6
32807421	77	M	mimiciv	19	5	WHITE	0	0	6	5	33	19	5	4	36	0	0	1	0	1	1	2	1	4	0	0	0	0	0	0	0	0	1	6
33636905	77	M	mimiciv	11	5	UNKNOWN	0	0	11	9	57	39	5	2	32	0	0	1	1	1	1	3	1	4	0	1	0	0	0	1	1	0	0	8
34475164	77	M	mimiciv	7	5	WHITE	0	0	5	5	25	16	3	2	28	0	0	1	1	2	1	3	1	4	0	1	0	0	0	1	0	0	1	8
34636031	77	M	mimiciv	9	5	UNKNOWN	0	0	6	6	25	18	4	3	32	0	0	1	1	1	1	2	1	4	0	0	0	0	0	1	0	0	0	6
36890836	77	M	mimiciv	16	5	UNKNOWN	0	0	13	10	83	51	8	3	33	0	0	0	1	2	1	3	1	4	0	0	0	0	0	0	1	0	1	7
37269671	77	F	mimiciv	17	5	WHITE	0	0	5	5	22	22	4	3	31	0	0	1	1	1	1	2	1	4	0	0	0	0	0	0	1	0	0	5
39665897	77	F	mimiciv	12	5	WHITE	0	0	4	4	55	38	6	5	31	0	0	0	1	2	1	3	1	4	0	1	0	0	0	1	0	0	0	6
31190487	76	M	mimiciv	8	5	WHITE	0	0	13	13	51	43	9	6	41	0	0	1	1	1	1	2	1	4	0	0	0	0	0	1	1	0	0	6
35634570	76	M	mimiciv	8	5	WHITE	0	0	9	9	70	63	10	9	38	0	0	1	1	1	1	1	1	4	0	0	0	0	0	1	0	0	0	6
36262115	76	F	mimiciv	16	5	WHITE	0	0	5	2	58	43	11	6	46	0	0	1	1	1	1	3	1	4	0	0	0	0	0	1	0	0	0	5
37386550	76	F	mimiciv	23	5	WHITE	0	0	6	6	60	53	8	7	40	0	0	0	1	2	1	3	1	4	1	1	0	0	0	1	0	0	1	11
30886030	75	F	mimiciv	8	5	WHITE	0	0	2	2	33	19	5	2	35	0	0	1	1	1	1	3	1	4	0	0	0	0	0	0	0	0	0	4
33014087	75	F	mimiciv	7	5	UNKNOWN	0	0	6	6	60	43	9	6	43	0	0	1	1	2	1	2	1	4	0	0	0	0	0	1	1	0	0	7
33278521	75	M	mimiciv	13	5	WHITE	0	0	9	8	74	74	10	9	45	0	0	1	1	1	1	2	1	4	0	0	0	0	0	1	0	0	0	5
33297330	75	M	mimiciv	41	5	OTHER	0	0	15	13	68	43	8	5	41	0	0	1	1	1	1	3	1	4	0	0	0	0	0	0	0	1	0	7
33396048	75	F	mimiciv	5	5	WHITE	0	0	11	11	57	46	8	5	46	0	0	1	1	2	1	3	1	4	0	0	0	0	0	1	0	0	1	11
35739336	75	F	mimiciv	10	5	HISPANIC/LATINO	0	0	8	8	27	27	4	3	30	0	0	1	0	1	1	1	1	4	0	0	0	0	0	0	0	1	0	5
36238664	75	M	mimiciv	11	5	WHITE	0	0	12	11	98	82	10	7	42	0	0	1	1	2	1	2	1	4	0	1	0	0	0	1	0	0	0	7
37287859	75	F	mimiciv	10	5	BLACK/AFRICAN AMERICAN	0	0	11	11	72	72	10	9	33	0	0	1	0	2	1	2	1	4	0	1	0	0	0	1	1	0	0	7
31022905	74	M	mimiciv	7	5	WHITE	0	0	5	5	52	45	5	4	49	0	0	1	1	1	1	0	0	4	0	0	0	0	0	1	0	0	0	6
31107277	74	M	mimiciv	10	5	WHITE	0	0	5	5	39	34	4	3	28	0	0	1	1	3	1	2	1	4	0	0	1	0	0	0	0	0	0	5
32615287	74	F	mimiciv	26	5	WHITE	0	0	10	6	43	17	5	0	37	0	0	1	1	1	1	0	0	4	0	0	0	0	0	0	0	0	0	5
37713852	74	F	mimiciv	12	5	WHITE	0	0	3	3	37	32	2	1	36	0	0	1	0	1	1	1	1	4	0	1	0	0	0	1	0	1	1	9
32284012	73	F	mimiciv	8	5	WHITE	0	0	12	9	88	52	7	2	49	0	0	1	1	1	1	3	1	4	0	1	0	0	0	1	1	0	0	7
32798179	73	M	mimiciv	12	5	WHITE	0	0	7	7	49	35	3	2	37	0	0	1	1	1	1	3	1	4	0	0	0	0	0	1	0	0	1	11
33360844	73	M	mimiciv	13	5	WHITE	0	0	10	8	96	74	13	10	48	0	0	1	1	2	1	1	1	4	0	1	0	0	0	1	0	0	0	8
35176022	73	M	mimiciv	22	5	WHITE	0	0	19	15	89	53	11	6	53	1	1	1	1	3	1	0	0	4	0	0	0	0	0	1	0	0	0	6
35301360	73	M	mimiciv	20	5	WHITE	0	0	9	8	53	46	5	4	42	0	0	1	1	2	1	2	1	4	0	0	0	0	0	1	0	0	0	5
38357607	73	F	mimiciv	14	5	UNABLE TO OBTAIN	0	0	6	6	47	38	2	1	28	0	0	1	0	2	1	1	1	4	0	0	0	0	0	0	0	0	1	6
38562467	73	M	mimiciv	18	5	WHITE	0	0	5	4	63	44	5	2	39	0	0	0	1	1	1	1	1	4	1	0	0	0	0	1	1	0	0	10
[truncated: 13,611 more rows]
